# Supplementary material for: Transcriptomic atlas of midbrain dopamine neurons uncovers differential vulnerability in a Parkinsonism lesion model
Source: eLife. 2024 Apr 8;12:RP89482. doi: 10.7554/eLife.89482 (PMC11001297; doi:10.7554/eLife.89482)
Supplement: Supplementary file 4. [file elife-89482-supp4.xlsx]

## Sheet: ISS_probes
Name	Sequence
Slc6a3_ms_1175_0201	GCAATCATCACCACCCGTATTATATGCAAGGTCGCTGCGTCTATTTAGTGGAGCCAACTGCTATAGAGAT
Slc6a3_ms_1597_0201	TGGAGTGCTCATTGACGTATTATATGCAAGGTCGCTGCGTCTATTTAGTGGAGCCCACATCTATCCTCTT
Slc6a3_ms_2002_0201	AAGTGGAAGGAGACACGTATTATATGCAAGGTCGCTGCGTCTATTTAGTGGAGCCTTGGCTGTTGGTGTA
Slc6a3_ms_2233_0201	GTCAACCATGTCCCTCGTATTATATGCAAGGTCGCTGCGTCTATTTAGTGGAGCCCCTCTATACAGTGAA
Slc6a3_ms_3209_0201	TCTCTGCAAGTAGACCGTATTATATGCAAGGTCGCTGCGTCTATTTAGTGGAGCCGCCAACCTTAGGTAT
Rmst_ms_451_0202	TGCTGAGCCTCGGATGACTGTAGAGAGACGATCCATGCGTCTATTTAGTGGAGCCCCACAGAAAAATCGA
Rmst_ms_736_0202	AACCGCCAAGGCTGAGACTGTAGAGAGACGATCCATGCGTCTATTTAGTGGAGCCATGACTGAAGAGTAC
Rmst_ms_1175_0202	AACTGGAATGGCAAGGACTGTAGAGAGACGATCCATGCGTCTATTTAGTGGAGCCGTCGACTTCTGCTTC
Rmst_ms_1332_0202	TCCCAACACAGGAAAGACTGTAGAGAGACGATCCATGCGTCTATTTAGTGGAGCCTTAAGCCACGCTCTT
Rmst_ms_2028_0202	ACCTGATTAAAGAGGGACTGTAGAGAGACGATCCATGCGTCTATTTAGTGGAGCCACCATGAACCACATG
Sox6_ms_1062_0203	AATGGCAGCTGCTGCGACTTACACTTACGTCCGAATGCGTCTATTTAGTGGAGCCGTTCATTCCGTCAAC
Sox6_ms_3299_0203	AGAGCAATCACCACAGACTTACACTTACGTCCGAATGCGTCTATTTAGTGGAGCCGGGATGACATAGATC
Sox6_ms_4889_0203	ACAAAGGACTGTTCTGACTTACACTTACGTCCGAATGCGTCTATTTAGTGGAGCCCTGGGCTAGTAGAGA
Sox6_ms_7304_0203	AGGTCTGCTGGTGTGGACTTACACTTACGTCCGAATGCGTCTATTTAGTGGAGCCATCACTATACGTTGC
Sox6_ms_8343_0203	TGTTAGACACGCCATGACTTACACTTACGTCCGAATGCGTCTATTTAGTGGAGCCTGCTTTCCCGATATG
Th_ms_558_0204	AGTGTCAGAGTTGGAGTAGCGACATTGAGTTAGCATGCGTCTATTTAGTGGAGCCCTGGTTCCCAAGGAA
Th_ms_754_0204	GTATACGCCACGCTGGTAGCGACATTGAGTTAGCATGCGTCTATTTAGTGGAGCCGCTACCTGGAAGGAG
Th_ms_1164_0204	GTTCACTGTGGAGTTGTAGCGACATTGAGTTAGCATGCGTCTATTTAGTGGAGCCCTCCACGGTGTACTG
Th_ms_1443_0204	GGCCATTGATGTACTGTAGCGACATTGAGTTAGCATGCGTCTATTTAGTGGAGCCTGACCCGTACACCCT
Th_ms_1673_0204	TTACTACTGCATGCGGTAGCGACATTGAGTTAGCATGCGTCTATTTAGTGGAGCCCTTCTCAACCACATC
Tafa4_ms_709_0249	ACATGAATCCTTGCTCAGTCAACGTAGTCTAACGCTGCGTCTATTTAGTGGAGCCAGAAGTGGTGGTGCC
Tafa4_ms_978_0249	GTCTGCTTTGTGATCCAGTCAACGTAGTCTAACGCTGCGTCTATTTAGTGGAGCCTGGCTGTTCCCGTTT
Tafa4_ms_1098_0249	GCTAATGTGGATGGACAGTCAACGTAGTCTAACGCTGCGTCTATTTAGTGGAGCCGAGGACATCGGAGGT
Tafa4_ms_1723_0249	CAAGCCTAACAGAGTCAGTCAACGTAGTCTAACGCTGCGTCTATTTAGTGGAGCCACATGACAGTTGACG
Tafa4_ms_1957_0249	GCGCCAACTGTCTGTCAGTCAACGTAGTCTAACGCTGCGTCTATTTAGTGGAGCCGACAGTATACTTGCT
Postn_ms_1148_0250	TTGAGCTGGCTGGAACGAGCGATAATCAAGTCGAGTGCGTCTATTTAGTGGAGCCCTGCCAAACAAGTTA
Postn_ms_1469_0250	GGAATGGTGCCATTCCGAGCGATAATCAAGTCGAGTGCGTCTATTTAGTGGAGCCGAAGCAAGCAGGGAA
Postn_ms_17761_0250	ACCCGGAGTCACTAACGAGCGATAATCAAGTCGAGTGCGTCTATTTAGTGGAGCCTGGAAAGGGATTCGA
Postn_ms_2084_0250	TGATTAAAGAAGGCGCGAGCGATAATCAAGTCGAGTGCGTCTATTTAGTGGAGCCATCCCGACTTCAGGC
Postn_ms_2455_0250	TGAAAACCCAGAGGCCGAGCGATAATCAAGTCGAGTGCGTCTATTTAGTGGAGCCGAAGGCCGTTCTCAG
Neurod6_ms_331_0251	TCTGTCGTAATGCCCCGTCACGTACATCACTATGATGCGTCTATTTAGTGGAGCCCTACCGTTTGACGAG
Neurod6_ms_568_0251	CGACTGGAAAGGGTCCGTCACGTACATCACTATGATGCGTCTATTTAGTGGAGCCAAGACCACCAAACTA
Neurod6_ms_869_0251	TCCTGATGGGTCAGGCGTCACGTACATCACTATGATGCGTCTATTTAGTGGAGCCTCAACGCCAGAAGTT
Neurod6_ms_1180_0251	TGTGCAGTGCCACCCCGTCACGTACATCACTATGATGCGTCTATTTAGTGGAGCCTATGGCATGCATTAC
Neurod6_ms_1369_0251	AGGCAAAGCAGATGCCGTCACGTACATCACTATGATGCGTCTATTTAGTGGAGCCCTCCCACTCTAATTA
Otx2_ms_973_0252	CTTCCTACTTTGGGGCGTCAGAGACACTGGAATAGTGCGTCTATTTAGTGGAGCCGCTATGCTGGCTCAA
Otx2_ms_1060_0252	TGGGTACCAATGCTGCGTCAGAGACACTGGAATAGTGCGTCTATTTAGTGGAGCCCCACACTCAGTCCCA
Otx2_ms_1636_0252	GGTGTTTTAGCCAATCGTCAGAGACACTGGAATAGTGCGTCTATTTAGTGGAGCCAAGCAGAGGTGATCC
Otx2_ms_1676_0252	AATGTCCCAGGCTCACGTCAGAGACACTGGAATAGTGCGTCTATTTAGTGGAGCCATCTTAGGAATGGAC
Otx2_ms_2064_0252	AGGATCGAGAAGAAGCGTCAGAGACACTGGAATAGTGCGTCTATTTAGTGGAGCCTGCTGTCTCTGGACA
Aldh1a7_ms_635_0253	TCTTCACATGGCATCGAGACATTAGAGATACGCCTTGCGTCTATTTAGTGGAGCCAACTCCTCTCACAGC
Aldh1a7_ms_1208_0253	GATGCGCATTGCCAAGAGACATTAGAGATACGCCTTGCGTCTATTTAGTGGAGCCCAATGTGACTGATGA
Aldh1a7_ms_1465_0253	GCGAACATGGTCTTTGAGACATTAGAGATACGCCTTGCGTCTATTTAGTGGAGCCATGGGCGAGAACTGG
Aldh1a7_ms_1583_0253	CATACAGTCACCAGAGAGACATTAGAGATACGCCTTGCGTCTATTTAGTGGAGCCAGTGGCTGTACATCT
Aldh1a7_ms_1844_0253	CCAGTCCTGATTTAAGAGACATTAGAGATACGCCTTGCGTCTATTTAGTGGAGCCACTTGGCAAGGAGGA
Piezo2_ms_7492_0254	GTAGCCAGAAAGGAAGCTACTTACGACTCCGAGATTGCGTCTATTTAGTGGAGCCCAAGCACCCGGAACA
Piezo2_ms_8693_0254	TTGCTTCTCTGTTGTGCTACTTACGACTCCGAGATTGCGTCTATTTAGTGGAGCCCACCGACCCCAATAG
Piezo2_ms_9062_0254	ACTGGTGGTCTTCAAGCTACTTACGACTCCGAGATTGCGTCTATTTAGTGGAGCCGTCCCAAGCCTTGGA
Piezo2_ms_9542_0254	AAGAAGGCGCTGTTGGCTACTTACGACTCCGAGATTGCGTCTATTTAGTGGAGCCCAAGTCACCTCACAC
Piezo2_ms_10157_0254	CGGATGGCTCCTGTTGCTACTTACGACTCCGAGATTGCGTCTATTTAGTGGAGCCGTGATCATTCTGCTT
Csf2rb2_ms_1595_0255	CTGGGTGATGCCCACTAGTTATCAGAGTGACTGCGTGCGTCTATTTAGTGGAGCCCACTTGGACGACTGA
Csf2rb2_ms_1967_0255	ATCCACAGAGCAACTTAGTTATCAGAGTGACTGCGTGCGTCTATTTAGTGGAGCCAGCTGCCTCATCTGA
Csf2rb2_ms_3483_0255	GAACCCCTTGGGAGGTAGTTATCAGAGTGACTGCGTGCGTCTATTTAGTGGAGCCGTTGGAGTCTCAGGT
Csf2rb2_ms_3790_0255	TCATTCGTTCTCCCTTAGTTATCAGAGTGACTGCGTGCGTCTATTTAGTGGAGCCAGACAGCTGAGCTGT
Csf2rb2_ms_4147_0255	AGGAGGCACAACAGCTAGTTATCAGAGTGACTGCGTGCGTCTATTTAGTGGAGCCGTGCTAATTTTGTGC
Dsg2_ms_2938_0256	CTCTGTATCTTCCAGTAGTTCATACGCGGTAGACATGCGTCTATTTAGTGGAGCCAATCGTCACTGAGAG
Dsg2_ms_3595_0256	CTTAACTAGCATCCATAGTTCATACGCGGTAGACATGCGTCTATTTAGTGGAGCCCAGTCGGATCTGGAC
Dsg2_ms_4023_0256	GAGTACACCAGAGGGTAGTTCATACGCGGTAGACATGCGTCTATTTAGTGGAGCCCTCCACTGGAACCCT
Dsg2_ms_4818_0256	TCCATCCTCAGTGCCTAGTTCATACGCGGTAGACATGCGTCTATTTAGTGGAGCCTGCCATTGACCGACT
Dsg2_ms_5613_0256	GCTCTTTTGTGCAGATAGTTCATACGCGGTAGACATGCGTCTATTTAGTGGAGCCCTTTGAGGCTCCACT
Itih5_ms_4459_0257	GGGTGATAGATGCAGTCTTCGATATGATAGCGTCGTGCGTCTATTTAGTGGAGCCCCTATTCAAGAGCAA
Itih5_ms_6078_0257	AGGCTGGGGATGTTTTCTTCGATATGATAGCGTCGTGCGTCTATTTAGTGGAGCCACCACTTCTAGCTGG
Itih5_ms_6581_0257	GGTCAAGTCCTGAGATCTTCGATATGATAGCGTCGTGCGTCTATTTAGTGGAGCCGAGTCTTTCAGAAGG
Itih5_ms_6830_0257	CATTCCCAGTACTGATCTTCGATATGATAGCGTCGTGCGTCTATTTAGTGGAGCCGGGTGATGCGCTTTC
Itih5_ms_7699_0257	TACGACAGTAGTCTGTCTTCGATATGATAGCGTCGTGCGTCTATTTAGTGGAGCCTCTATCGCTGGTGGT
Htr2c_ms_1882_0217	TGCCACTGCTTTGTCGACTTATACGTCATGCGACCTGCGTCTATTTAGTGGAGCCGATTCCTAGGGTTGC
Htr2c_ms_2051_0217	TAAGCAATAGCAGCGGACTTATACGTCATGCGACCTGCGTCTATTTAGTGGAGCCAGGATTAGTAGTGTG
Htr2c_ms_2432_0217	GTGGCATTTGCAGGAGACTTATACGTCATGCGACCTGCGTCTATTTAGTGGAGCCTGATGTTCATCTCAG
Htr2c_ms_3645_0217	AGTGAGCCTTTTAGGGACTTATACGTCATGCGACCTGCGTCTATTTAGTGGAGCCACTTGCACACCTTGG
Htr2c_ms_4197_0217	TCATAGCACATGTTTGACTTATACGTCATGCGACCTGCGTCTATTTAGTGGAGCCACTATCAGGGCAAGC
Zfp804b_ms_1338_0218	CACTCTACAGTGGCCGCGTTTAATGTGAGCTACGATGCGTCTATTTAGTGGAGCCCAAGGATGGTCACAC
Zfp804b_ms_1800_0218	CTGGCAAAGTTGCAAGCGTTTAATGTGAGCTACGATGCGTCTATTTAGTGGAGCCACCATCAAACATCCA
Zfp804b_ms_2287_0218	AGCAACTGTCCTCAGGCGTTTAATGTGAGCTACGATGCGTCTATTTAGTGGAGCCGATGTGCGTCTAAGC
Zfp804b_ms_2664_0218	CCTTCTAAGGAGCTGGCGTTTAATGTGAGCTACGATGCGTCTATTTAGTGGAGCCGAGCACTGCCAACTA
Zfp804b_ms_3233_0218	CCACAGAGACCAAAGGCGTTTAATGTGAGCTACGATGCGTCTATTTAGTGGAGCCCTGGCGTAACTGATT
Aldh1a1_ms_965_0219	AATCATCCCCTGGAAGTGTTTATACGTTGAGCACGTGCGTCTATTTAGTGGAGCCTGGAGTGTGTGGCCA
Aldh1a1_ms_1195_0219	TGGCCTTCACTGGATGTGTTTATACGTTGAGCACGTGCGTCTATTTAGTGGAGCCTGGATGTCGACAAGG
Aldh1a1_ms_1384_0219	CAGCATCCCGGATTTGTGTTTATACGTTGAGCACGTGCGTCTATTTAGTGGAGCCGCCAATGTTGTGTCG
Aldh1a1_ms_1770_0219	ACTAAAGACCTGGATGTGTTTATACGTTGAGCACGTGCGTCTATTTAGTGGAGCCGCAGCAGGACTCTTC
Aldh1a1_ms_2406_0219	CTGCTTGTCAAATGAGTGTTTATACGTTGAGCACGTGCGTCTATTTAGTGGAGCCTCTAGAATGTCATGC
Tacr3_ms_790_0220	CCAGACTATCTGCCAGTGTTTGACTAGCGTCTACCTGCGTCTATTTAGTGGAGCCTCGATCCTTTGAAAC
Tacr3_ms_1050_0220	CCAGGAGACACCTGTGTGTTTGACTAGCGTCTACCTGCGTCTATTTAGTGGAGCCTGGGGAGGAGAGATC
Tacr3_ms_1663_0220	GTCCCTCATTCTCCTGTGTTTGACTAGCGTCTACCTGCGTCTATTTAGTGGAGCCATGAGGCCAACCTAG
Tacr3_ms_2764_0220	CTAGAGATGAGGAAGGTGTTTGACTAGCGTCTACCTGCGTCTATTTAGTGGAGCCCTCTGGGGACATAAG
Tacr3_ms_3602_0220	CAAAAGCCACTCAGTGTGTTTGACTAGCGTCTACCTGCGTCTATTTAGTGGAGCCACAACAGGATTGCCC
Cbln1_ms_599_0281	GTAATCGCACCATGAGTTAGATCATAGTCACCGCGTGCGTCTATTTAGTGGAGCCAGCCGTCCGAGATGA
Cbln1_ms_891_0281	TCTCTGGATTCCTCGGTTAGATCATAGTCACCGCGTGCGTCTATTTAGTGGAGCCGGAAGTACTCAACCT
Cbln1_ms_1430_0281	TCCCCGCTTGTTAGCGTTAGATCATAGTCACCGCGTGCGTCTATTTAGTGGAGCCGCTGGAGAGAATTCG
Cbln1_ms_2001_0281	CACCCTCAATTCCAAGTTAGATCATAGTCACCGCGTGCGTCTATTTAGTGGAGCCAAGCAGTTTCTTGCT
Cbln1_ms_2087_0281	TTCCTTGGATGTCTCGTTAGATCATAGTCACCGCGTGCGTCTATTTAGTGGAGCCGTCTTCACGCCTACT
Egfr_ms_379_0282	CACCCAACTGGGCACTAGTTTCCACTGACTCTACGTGCGTCTATTTAGTGGAGCCCACAAGTAACAGGCT
Egfr_ms_677_0282	CGGAACTTACAGGAATAGTTTCCACTGACTCTACGTGCGTCTATTTAGTGGAGCCAGGGAACTGCCCATG
Egfr_ms_1075_0282	CAACCCCACCACCTATAGTTTCCACTGACTCTACGTGCGTCTATTTAGTGGAGCCACCACTCATGCTGTA
Egfr_ms_1871_0282	GTGGAGAAATGCAACTAGTTTCCACTGACTCTACGTGCGTCTATTTAGTGGAGCCAGAGGCAGGGAGTGC
Egfr_ms_2142_0282	ATGGATGTGCTGGGCTAGTTTCCACTGACTCTACGTGCGTCTATTTAGTGGAGCCACGCCAACTGTACCT
Grp_ms_85_0283	CTGAGGGTTTCCCTCTAGTTTCGACTCGTATGCACTGCGTCTATTTAGTGGAGCCGCCTAGTCGAGAGCT
Grp_ms_294_0283	TGTATGCGGCTGACATAGTTTCGACTCGTATGCACTGCGTCTATTTAGTGGAGCCATGAATCCCCGTCCC
Grp_ms_460_0283	CGGCAGCTACTTTAATAGTTTCGACTCGTATGCACTGCGTCTATTTAGTGGAGCCTTGGGATCCCGAGGA
Grp_ms_503_0283	TCTCTGCTCCAGGTTTAGTTTCGACTCGTATGCACTGCGTCTATTTAGTGGAGCCGCTAAGTTGGTAGAC
Grp_ms_826_0283	TGCTACCATTCACAATAGTTTCGACTCGTATGCACTGCGTCTATTTAGTGGAGCCTTCAGGGCTCCAATT
Rxfp1_ms_1572_0284	AGCCGTGGATGGAGATGACATTTCTCCACGAGTACTGCGTCTATTTAGTGGAGCCACAATAAGCACGCAC
Rxfp1_ms_2879_0284	GGTAGAGGGAGAAGATGACATTTCTCCACGAGTACTGCGTCTATTTAGTGGAGCCTGGAACCCACGGAAG
Rxfp1_ms_4307_0284	AGAGAGCCTGATGGATGACATTTCTCCACGAGTACTGCGTCTATTTAGTGGAGCCACAGGGAATGAGATA
Rxfp1_ms_4591_0284	CTAAGGAGGAAGGATTGACATTTCTCCACGAGTACTGCGTCTATTTAGTGGAGCCAAACAGTGCTCAGGC
Rxfp1_ms_5177_0284	CTCATGGGCATACACTGACATTTCTCCACGAGTACTGCGTCTATTTAGTGGAGCCGACCTAGCCAGTCAA
Pax5_ms_4882_0285	CAGGTATCTAGAGTGTGACCGTGGGAGTTACTATCTGCGTCTATTTAGTGGAGCCGCGTATGGTGTGGCC
Pax5_ms_5908_0285	CCTGGATACTTCCAGTGACCGTGGGAGTTACTATCTGCGTCTATTTAGTGGAGCCCACCACGGCCAGGTT
Pax5_ms_6365_0285	TCCAAAAGCACCACTTGACCGTGGGAGTTACTATCTGCGTCTATTTAGTGGAGCCACACCCCTCGTCTTC
Pax5_ms_7176_0285	GCAACCCAGCAGCAGTGACCGTGGGAGTTACTATCTGCGTCTATTTAGTGGAGCCAGTCCCAGAAGGTAA
Pax5_ms_7469_0285	AGACACATGGGGTTTTGACCGTGGGAGTTACTATCTGCGTCTATTTAGTGGAGCCGGAACTCTGCCAGGA
Crhbp_ms_699_0286	AGACTCCGAGTGGAAAATCCCTGAAACTAGACTCGTGCGTCTATTTAGTGGAGCCGCAATGTCATCTCTC
Crhbp_ms_745_0286	AAACTGCAGCTTCTCAATCCCTGAAACTAGACTCGTGCGTCTATTTAGTGGAGCCTCCATACCAGCACCA
Crhbp_ms_891_0286	TGGACCCCTCCAAGAAATCCCTGAAACTAGACTCGTGCGTCTATTTAGTGGAGCCTGGGAGGAACTGGAT
Crhbp_ms_1067_0286	GGAAACAGCATCCCAAATCCCTGAAACTAGACTCGTGCGTCTATTTAGTGGAGCCCTAGAAACCTCGACC
Crhbp_ms_1336_0286	ACAAAGTGGTGGAACAATCCCTGAAACTAGACTCGTGCGTCTATTTAGTGGAGCCTGGTATGCTGCAAAC
Npw_ms_9_0287	ACTGACTGGTCTTCTAATCGGCTAAACTATACCCGTCTACGATTTTACCAGTGGCGCTGTAGTCGCACCA
Npw_ms_57_0287	GAGACATAAACCCAGAATCGGCTAAACTATACCCGTCTACGATTTTACCAGTGGCACGTTCTCGTTCTCG
Npw_ms_97_0287	AATTGACGTGAGCGCAATCGGCTAAACTATACCCGTCTACGATTTTACCAGTGGCAACCCTCCAAGGGGC
Npw_ms_513_0287	ACTCCTGGATCTCAGAATCGGCTAAACTATACCCGTCTACGATTTTACCAGTGGCAGTCGCTAAGCCTTC
Npw_ms_687_0287	TCTGGTCAATAAAACAATCGGCTAAACTATACCCGTCTACGATTTTACCAGTGGCAGTCAGGCCTCGTGG
Met_ms_3764_0288	GGAATCTGCCTGAGGACGTTGTGAAAGGTGTCATCTCTACGATTTTACCAGTGGCGTTCTCTCACTCTTG
Met_ms_4496_0288	CCAGCCCACTTCCAAACGTTGTGAAAGGTGTCATCTCTACGATTTTACCAGTGGCTGAATGAGAGGTCCA
Met_ms_5543_0288	GCTACTTCCAGTCACACGTTGTGAAAGGTGTCATCTCTACGATTTTACCAGTGGCCTGACTGAAGGGTTC
Met_ms_5629_0288	GCCTGAAACAATTGCACGTTGTGAAAGGTGTCATCTCTACGATTTTACCAGTGGCAGGAGGAGGCTTCTC
Met_ms_6378_0288	CAGTAAGAGCTGTGGACGTTGTGAAAGGTGTCATCTCTACGATTTTACCAGTGGCTGAATGCGCCAATAA
Fst_ms_408_0289	CAGTTCATGGAGGACACGTTTCGACACTAACAGAGTCTACGATTTTACCAGTGGCCTGCTGCTACTCTGC
Fst_ms_1194_0289	CCGGTCTGTGCCAGTACGTTTCGACACTAACAGAGTCTACGATTTTACCAGTGGCAGTAAGTCGGATGAG
Fst_ms_1886_0289	AGCTCTCTCCCAGGCACGTTTCGACACTAACAGAGTCTACGATTTTACCAGTGGCAGGACCTTTGTCCTA
Fst_ms_2167_0289	TATGCACACCCACCTACGTTTCGACACTAACAGAGTCTACGATTTTACCAGTGGCAAGTCCATTCCTCAC
Fst_ms_2427_0289	GGGAGAGAGGATGAGACGTTTCGACACTAACAGAGTCTACGATTTTACCAGTGGCGTTCTGGTGAACGTT
Kctd8_ms_809_0233	TCACCGACCTGGTCACGAGATGTACGCACAAGATCTGCGTCTATTTAGTGGAGCCCAGAGTTCTTTCAGC
Kctd8_ms_1063_0233	CGAGATAACCAGGCACGAGATGTACGCACAAGATCTGCGTCTATTTAGTGGAGCCTCTTACACCACGGTG
Kctd8_ms_1326_0233	CAAGATCTGGAGCAGCGAGATGTACGCACAAGATCTGCGTCTATTTAGTGGAGCCCCAGTACCGAGACGA
Kctd8_ms_1585_0233	AAAGCACCTGTTCAGCGAGATGTACGCACAAGATCTGCGTCTATTTAGTGGAGCCGATAGACCCTCCAGG
Kctd8_ms_1900_0233	GTGAATTCTTGCTGCCGAGATGTACGCACAAGATCTGCGTCTATTTAGTGGAGCCTAACTGATGGCCGGT
Calb1_ms_1129_0234	CAGTCAGTACAATCACGAGATTACAATTCACGAGCTGCGTCTATTTAGTGGAGCCAGACCATGCTTAGGC
Calb1_ms_1336_0234	CCTCTGTGCTGCTTCCGAGATTACAATTCACGAGCTGCGTCTATTTAGTGGAGCCCTGTCACCCAAAGCA
Calb1_ms_1503_0234	GGCTTGGTAAGGGAACGAGATTACAATTCACGAGCTGCGTCTATTTAGTGGAGCCCTATTGACTCCAGCT
Calb1_ms_1766_0234	CAAGGGTATCTGCTGCGAGATTACAATTCACGAGCTGCGTCTATTTAGTGGAGCCACTGTTCATTTCCAC
Calb1_ms_2204_0234	TTGGGTCAGGTTGGACGAGATTACAATTCACGAGCTGCGTCTATTTAGTGGAGCCTCACCTAATGCAGGT
Gad2_ms_909_0235	GACATCAACAGCAAACGAGCAATACATACATCTGCTGCGTCTATTTAGTGGAGCCAGCAGCAGACTGGTT
Gad2_ms_1543_0235	CTGGTTAGAGAGGAGCGAGCAATACATACATCTGCTGCGTCTATTTAGTGGAGCCCAGTGTTCAGCTCTC
Gad2_ms_2011_0235	CCTGCAGCAACTCACCGAGCAATACATACATCTGCTGCGTCTATTTAGTGGAGCCATGGTCATCTCAAAC
Gad2_ms_4046_0235	GTCAGCACTCCCTAACGAGCAATACATACATCTGCTGCGTCTATTTAGTGGAGCCAGTGTCATGAAGTAG
Gad2_ms_5244_0235	TACAGGGTCTTGGAGCGAGCAATACATACATCTGCTGCGTCTATTTAGTGGAGCCTGCAGGTATTGACTC
Zeb2_ms_1_0236	ATAGCCTTGCAAACCGAGACAGGAGTGACTACATTTGCGTCTATTTAGTGGAGCCACATTGCTGAAGATG
Zeb2_ms_2_0236	GATGAGCCTCTGAATGAGACAGGAGTGACTACATTTGCGTCTATTTAGTGGAGCCTCGTCTGAGAATTCA
Zeb2_ms_3_0236	GCTTCCTACCGCATAGAGACAGGAGTGACTACATTTGCGTCTATTTAGTGGAGCCGACTGGATCAGATGA
Zeb2_ms_4_0236	CCTTCTGCGACATAAGAGACAGGAGTGACTACATTTGCGTCTATTTAGTGGAGCCCCAGAAAAGCAGTTC
Zeb2_ms_5_0236	TTCAGAGGATGGGAAGAGACAGGAGTGACTACATTTGCGTCTATTTAGTGGAGCCCTCGATGGACGACAG
Chrm2_ms_270_0237	TCCAGGGAGAAGGCAGCGTTTCTAATGTCCACTACTGCGTCTATTTAGTGGAGCCTTCCTGAAAGCCAGA
Chrm2_ms_900_0237	GGTTCTTTCCTTCATGCGTTTCTAATGTCCACTACTGCGTCTATTTAGTGGAGCCGATTGCAGCTGCGTG
Chrm2_ms_959_0237	TAAGGACTGTGGAAGGCGTTTCTAATGTCCACTACTGCGTCTATTTAGTGGAGCCAGTTCATCGTAGGGG
Chrm2_ms_1533_0237	TGAAGATGACCAAGCGCGTTTCTAATGTCCACTACTGCGTCTATTTAGTGGAGCCTAGCCCGCAAAATTG
Chrm2_ms_1693_0237	TGTGCACCCTGCATCGCGTTTCTAATGTCCACTACTGCGTCTATTTAGTGGAGCCCTCATCAATACCTTC
Ebf2_ms_1443_0238	CGATGCTGTGAGAAGGCTACCACCTACGTGTATATTGCGTCTATTTAGTGGAGCCGAGGTGATGTGCAGT
Ebf2_ms_2046_0238	AGGCTAGCTAAGGAAGCTACCACCTACGTGTATATTGCGTCTATTTAGTGGAGCCCCAGGTGACCCTGAG
Ebf2_ms_2807_0238	ATTTGGGAAGGCAGAGCTACCACCTACGTGTATATTGCGTCTATTTAGTGGAGCCGGCCATGTTGGACAG
Ebf2_ms_4618_0238	ACCTGGTACAGGGAAGCTACCACCTACGTGTATATTGCGTCTATTTAGTGGAGCCCCTCCCTGGCTAACA
Ebf2_ms_4866_0238	CACCGAAGACTGTGTGCTACCACCTACGTGTATATTGCGTCTATTTAGTGGAGCCCTGTCAGTAGCTTTA
Plekhg1_ms_3727_0239	TCAGTCATCTTCCTCGTTACGCGAGAGGTCATTACTGCGTCTATTTAGTGGAGCCGCCTTATAGCAGGCC
Plekhg1_ms_4129_0239	CTGTAGCCACAGCACGTTACGCGAGAGGTCATTACTGCGTCTATTTAGTGGAGCCCTGTTCGGATAGCAT
Plekhg1_ms_4715_0239	ACCACTGGTTAGACTGTTACGCGAGAGGTCATTACTGCGTCTATTTAGTGGAGCCTGATGCATGCCAGAG
Plekhg1_ms_5384_0239	CTCGTACAGCACCTCGTTACGCGAGAGGTCATTACTGCGTCTATTTAGTGGAGCCCCCTGTACTTACAGT
Plekhg1_ms_6292_0239	ACCTTGAAGCTGATCGTTACGCGAGAGGTCATTACTGCGTCTATTTAGTGGAGCCATGTTTCTGAAGTGC
Hcrtr2_ms_395_0240	CCTAGCAGATGTGCTTAGTGCAGATGACGTTAGTCTGCGTCTATTTAGTGGAGCCCATAGTCAACCTTTC
Hcrtr2_ms_546_0240	ATTGCCTTGGACCGATAGTGCAGATGACGTTAGTCTGCGTCTATTTAGTGGAGCCCTTACGTTGAGCTGC
Hcrtr2_ms_616_0240	ACAGCATCGTTGTCATAGTGCAGATGACGTTAGTCTGCGTCTATTTAGTGGAGCCCCAAACGGGCTCGAA
Hcrtr2_ms_897_0240	AAATGGAAGCAGCAGTAGTGCAGATGACGTTAGTCTGCGTCTATTTAGTGGAGCCTCTGTGGTTCAGAGA
Hcrtr2_ms_1169_0240	CAACAGTGCTGCAAATAGTGCAGATGACGTTAGTCTGCGTCTATTTAGTGGAGCCTTGGCTTGTATATGC
Anxa1_ms_436_0241	CCATGAAGGGACTTGTAGTTATACTGTACGTGGCCTGCGTCTATTTAGTGGAGCCATGAACTCCGTGGTG
Anxa1_ms_591_0241	AAAGCCTTGCTTGCTTAGTTATACTGTACGTGGCCTGCGTCTATTTAGTGGAGCCTCTGGAGACTTTCGG
Anxa1_ms_850_0241	TCACAACCATCGTGATAGTTATACTGTACGTGGCCTGCGTCTATTTAGTGGAGCCACATTGAGAAGTGCC
Anxa1_ms_893_0241	TGCCGAGAAGCTGTATAGTTATACTGTACGTGGCCTGCGTCTATTTAGTGGAGCCCACTCCAGCTTTCTT
Anxa1_ms_939_0241	AAGGCATTGATCAGGTAGTTATACTGTACGTGGCCTGCGTCTATTTAGTGGAGCCGCCGGAACTCGCCAT
Col23a1_ms_207_0242	GTGTAAAGCCAGCTTTCTTAGGTACTTGCAGTGACTGCGTCTATTTAGTGGAGCCTCTGTGGATACCTCA
Col23a1_ms_207_0242	ACTGAGTCCTCTGTATCTTAGGTACTTGCAGTGACTGCGTCTATTTAGTGGAGCCTGGCCACATCCTGTC
Col23a1_ms_207_0242	CACTGTACCTGTGGCTCTTAGGTACTTGCAGTGACTGCGTCTATTTAGTGGAGCCACAGATCAGACACCT
Col23a1_ms_207_0242	ACAGATGGCTCTGAGTCTTAGGTACTTGCAGTGACTGCGTCTATTTAGTGGAGCCTGACTGTCCCCATGG
Col23a1_ms_207_0242	TTCAAGGGTTGGGCATCTTAGGTACTTGCAGTGACTGCGTCTATTTAGTGGAGCCAAACCCTGCTCTGGA
Vip_ms_278_0243	TTTGAAGGAGCAGGTTCTTATGAGATGTAGCTCGCTGCGTCTATTTAGTGGAGCCGATGACAGGATGCCG
Vip_ms_423_0243	GCAGACTTCTGGGTCTCTTATGAGATGTAGCTCGCTGCGTCTATTTAGTGGAGCCTCACCAGCGATTACA
Vip_ms_478_0243	ACGAATCAGCAGCAGTCTTATGAGATGTAGCTCGCTGCGTCTATTTAGTGGAGCCGTCACTCATTGGCAA
Vip_ms_562_0243	CAGAAAGCAAATGGCTCTTATGAGATGTAGCTCGCTGCGTCTATTTAGTGGAGCCTAACTACACCCGCCT
Vip_ms_1215_0243	GATTCATCTCTCCCATCTTATGAGATGTAGCTCGCTGCGTCTATTTAGTGGAGCCACTCCATCTCTCACG
Lypd6b_ms_1094_0244	GGTCCATCTTGCACTAATAGACTAAAGCGTGTGCCTGCGTCTATTTAGTGGAGCCGAACTCTGGAGCGAA
Lypd6b_ms_1231_0244	AGCATCCAGTGTTCTAATAGACTAAAGCGTGTGCCTGCGTCTATTTAGTGGAGCCAGAGGACGACGACCT
Lypd6b_ms_1412_0244	GCTATCTCAGAGCATAATAGACTAAAGCGTGTGCCTGCGTCTATTTAGTGGAGCCACTCTTGTTTCTGCG
Lypd6b_ms_2030_0244	TGAGCAGAGCAACTGAATAGACTAAAGCGTGTGCCTGCGTCTATTTAGTGGAGCCTAACCACCTAGTCCG
Lypd6b_ms_2135_0244	AATGCATGCTGCATGAATAGACTAAAGCGTGTGCCTGCGTCTATTTAGTGGAGCCTGAGTTAGACAGTGT
Dkk2_ms_346_0245	CGGAAAATCGTGCAAACGTGTAAAGTCGTCACAACTGCGTCTATTTAGTGGAGCCAGGATTCCATCACCG
Dkk2_ms_763_0245	TGCCTTCTCCTACTGACGTGTAAAGTCGTCACAACTGCGTCTATTTAGTGGAGCCAAGGATTCATCCCGC
Dkk2_ms_1449_0245	GTGGAAAGATGCCACACGTGTAAAGTCGTCACAACTGCGTCTATTTAGTGGAGCCCCTGTCCTGCAAAGT
Dkk2_ms_2607_0245	GCAAAGTTCAAGCTCACGTGTAAAGTCGTCACAACTGCGTCTATTTAGTGGAGCCTCAGAGGCTCCAGAA
Dkk2_ms_2740_0245	TGGGCCAGGTGATATACGTGTAAAGTCGTCACAACTGCGTCTATTTAGTGGAGCCCAAAGTGGGTTCCCT
Grin2c_ms_1127_0246	TGGAGGTTCTGCTGTAGGTTCATACAACGTCAGACTGCGTCTATTTAGTGGAGCCCATCCTCAGCATCAG
Grin2c_ms_2798_0246	TGGCACGGTACCTAAAGGTTCATACAACGTCAGACTGCGTCTATTTAGTGGAGCCCCCACCCTTCCGTTT
Grin2c_ms_3519_0246	GAGAACTGGGGCAACAGGTTCATACAACGTCAGACTGCGTCTATTTAGTGGAGCCGCCACTCGTACCATC
Grin2c_ms_4329_0246	CCATCACACAGAGGCAGGTTCATACAACGTCAGACTGCGTCTATTTAGTGGAGCCGGAACTTGGGAGCCT
Grin2c_ms_4691_0246	AGTCCCAGGGAGTAAAGGTTCATACAACGTCAGACTGCGTCTATTTAGTGGAGCCCACGTGAAGTCTTGC
Lef1_ms_1495_0247	ACATAATGATGCCCAATCTGCTGACACACACTAAGTGCGTCTATTTAGTGGAGCCCCAGTTACTCTGGCT
Lef1_ms_2015_0247	ACAGAGAAAGGAGCAATCTGCTGACACACACTAAGTGCGTCTATTTAGTGGAGCCGAAGCCTCAACACGA
Lef1_ms_2127_0247	GAGAGTGCAGCTATCATCTGCTGACACACACTAAGTGCGTCTATTTAGTGGAGCCGAGTGCACGCTAAAG
Lef1_ms_2307_0247	GAGTCGACTTCAGGTATCTGCTGACACACACTAAGTGCGTCTATTTAGTGGAGCCAGAGAGAAGCTACAG
Lef1_ms_3248_0247	CTCACTTAGTTTCTGATCTGCTGACACACACTAAGTGCGTCTATTTAGTGGAGCCCATTTGGCAGCCCGT
Arhgap28_ms_1908_0248	CTCAACAGTCAGACCATCTGGGTAAATAGGTACGCTGCGTCTATTTAGTGGAGCCTCCATGGCCATTCAG
Arhgap28_ms_2327_0248	ATGAGACGGTGGGACATCTGGGTAAATAGGTACGCTGCGTCTATTTAGTGGAGCCTTAGCACAGTTCCTC
Arhgap28_ms_3130_0248	ATTCATCCGGGACTCATCTGGGTAAATAGGTACGCTGCGTCTATTTAGTGGAGCCGTAGTTAGAGCCCTC
Arhgap28_ms_3912_0248	GTCTTGAGACGTGGCATCTGGGTAAATAGGTACGCTGCGTCTATTTAGTGGAGCCCAGCATTAGTCACAA
Arhgap28_ms_4884_0248	GGTTCATCCTTTCTGATCTGGGTAAATAGGTACGCTGCGTCTATTTAGTGGAGCCGTTGCTGGGAACTGG
Plpp4_ms_102_0265	CCGGAAGAGATCTGGACGTTCGTAAATAAGAGGCCTGCGTCTATTTAGTGGAGCCCAGAGAGTCATCCAG
Plpp4_ms_277_0265	TTGCTTTGAATGGAGACGTTCGTAAATAAGAGGCCTGCGTCTATTTAGTGGAGCCCAGTGTCCTTGGCTC
Plpp4_ms_477_0265	ACATTCTACCTGGCTACGTTCGTAAATAAGAGGCCTGCGTCTATTTAGTGGAGCCGGCCTCGGTTTCACA
Plpp4_ms_723_0265	AGCCTTCGAGTGCCCACGTTCGTAAATAAGAGGCCTGCGTCTATTTAGTGGAGCCCACAAACCGTATGTC
Plpp4_ms_837_0265	AATGGACACTGAGCCACGTTCGTAAATAAGAGGCCTGCGTCTATTTAGTGGAGCCTGGGTGTCTAGGGAG
Ntf3_ms_584_0266	ACGGACACAGAGCTAAGTAACAGTCGTGAACATCGTGCGTCTATTTAGTGGAGCCCAGCCAATGATTGCA
Ntf3_ms_749_0266	CATAAGAGTCACCGAAGTAACAGTCGTGAACATCGTGCGTCTATTTAGTGGAGCCAAACGCTATGCAGAA
Ntf3_ms_836_0266	CACCAGGTCACAGTGAGTAACAGTCGTGAACATCGTGCGTCTATTTAGTGGAGCCATTGACATTCGGGGA
Ntf3_ms_1049_0266	ATAGACACTTCCTGTAGTAACAGTCGTGAACATCGTGCGTCTATTTAGTGGAGCCTGGCGCTGGATACGA
Ntf3_ms_1316_0266	CTCGGGAACCCTTCTAGTAACAGTCGTGAACATCGTGCGTCTATTTAGTGGAGCCTTTTGTGATTGGGCT
Ndnf_ms_2036_0267	GCCAAAACCTGCAGAATCTGTATAGACAAACCGCGTGCGTCTATTTAGTGGAGCCGCAAATACTTCCACA
Ndnf_ms_2946_0267	GGCATCAAGAGCTGGATCTGTATAGACAAACCGCGTGCGTCTATTTAGTGGAGCCCTCTCGATCTTTACT
Ndnf_ms_3581_0267	CAGGCGCAATGGTTCATCTGTATAGACAAACCGCGTGCGTCTATTTAGTGGAGCCTGGCTAGAGTGAGAA
Ndnf_ms_3985_0267	ACTGCAGCGAATCAGATCTGTATAGACAAACCGCGTGCGTCTATTTAGTGGAGCCCAACTTGTAAGTGGG
Ndnf_ms_4378_0267	TCTCTGAGAGAACAAATCTGTATAGACAAACCGCGTGCGTCTATTTAGTGGAGCCCCTGGCCTACGCTAA
Sema5b_ms_1232_0268	CTAACGTAAACAGCAATCTGTGCAACCATAGTACCTGCGTCTATTTAGTGGAGCCATGGCGTCTTCACCA
Sema5b_ms_3265_0268	GTGTACCTGTCTTGCATCTGTGCAACCATAGTACCTGCGTCTATTTAGTGGAGCCCTCTTGACCTTGGCA
Sema5b_ms_3683_0268	TCCCATCTGGCTTCAATCTGTGCAACCATAGTACCTGCGTCTATTTAGTGGAGCCCCTAGCCAGTAAGGG
Sema5b_ms_3885_0268	TCTTAGGTTTGAGCTATCTGTGCAACCATAGTACCTGCGTCTATTTAGTGGAGCCTGGCAGAGAATGGGT
Sema5b_ms_4243_0268	CTTCAGGATGCACTCATCTGTGCAACCATAGTACCTGCGTCTATTTAGTGGAGCCAGGTCTTAGTCTTGC
Fgf10_ms_1218_0269	GAAAAGGAGCTCCCAATCTTAATAACGTGTCCGCCTGCGTCTATTTAGTGGAGCCATGTGGCATTGAATG
Fgf10_ms_1771_0269	TTTACTGGAAAGCACATCTTAATAACGTGTCCGCCTGCGTCTATTTAGTGGAGCCTAAGACACGCAAGCA
Fgf10_ms_2553_0269	AATCCTTCTCCCTCAATCTTAATAACGTGTCCGCCTGCGTCTATTTAGTGGAGCCTTGTAAGGCCCACAG
Fgf10_ms_3968_0269	GAGCATATGACTGTTATCTTAATAACGTGTCCGCCTGCGTCTATTTAGTGGAGCCTTAGCCACGGGTACA
Fgf10_ms_4229_0269	TCAGCTCCAGGGCTGATCTTAATAACGTGTCCGCCTGCGTCTATTTAGTGGAGCCTACCTGGTAATGAGA
Vcan_ms_1_0270	TCACTGGCTGTGGATCAGTCGATACACAGCACTATTGCGTCTATTTAGTGGAGCCACTCAGGACACCATG
Vcan_ms_2_0270	CATCACAGAGAGCAGCAGTCGATACACAGCACTATTGCGTCTATTTAGTGGAGCCCAGATGGTCAGAGTC
Vcan_ms_3_0270	TTGGAGGAAGAACCACAGTCGATACACAGCACTATTGCGTCTATTTAGTGGAGCCGTGTCAGTAAATGTC
Vcan_ms_4_0270	AGATCCTACAGATACCAGTCGATACACAGCACTATTGCGTCTATTTAGTGGAGCCTGATTTACCACAGAG
Vcan_ms_5_0270	ATCAATGGGAAGCAGCAGTCGATACACAGCACTATTGCGTCTATTTAGTGGAGCCCCGTCAGTGCAGTAT
Slc17a6_ms_2164_0271	GGTTTGCCCTATCATCAGTCGCTACCAACTTATGATGCGTCTATTTAGTGGAGCCCACGCTGTCGGGGAT
Slc17a6_ms_12731_0271	GTTGTCACGTTATGCCAGTCGCTACCAACTTATGATGCGTCTATTTAGTGGAGCCGTGCAATCTGTGGCA
Slc17a6_ms_2946_0271	CCAGGGAAAGCCTGTCAGTCGCTACCAACTTATGATGCGTCTATTTAGTGGAGCCGGACTGCAAACTATC
Slc17a6_ms_3213_0271	ATGCTCCATGCTCCCCAGTCGCTACCAACTTATGATGCGTCTATTTAGTGGAGCCTGTAAAGGGAGGGGT
Slc17a6_ms_3996_0271	GAATGCACATCCCAACAGTCGCTACCAACTTATGATGCGTCTATTTAGTGGAGCCGTTTTGCGCTGATAA
Megf11_ms_740_0272	CTGTGAGGAGCTGTGCGTCAGTAATACGAGCTACATGCGTCTATTTAGTGGAGCCCTACACAGGCGTTTA
Megf11_ms_1569_0272	GAGACTTGCATCTGTCGTCAGTAATACGAGCTACATGCGTCTATTTAGTGGAGCCGGCCTGAACTGCAAT
Megf11_ms_2230_0272	AGTGTCAGAATGGAGCGTCAGTAATACGAGCTACATGCGTCTATTTAGTGGAGCCGTGGGCACATATGCC
Megf11_ms_2381_0272	TGACCACGTCACTGGCGTCAGTAATACGAGCTACATGCGTCTATTTAGTGGAGCCGAACAATGCCACTTG
Megf11_ms_2939_0272	CAGCCGCCATGCTGACGTCAGTAATACGAGCTACATGCGTCTATTTAGTGGAGCCTGAACTTAGACACCT
Casr_ms_5276_0273	CACCATTGCCATCCAGAGACGTGACAGTAGTTACCTGCGTCTATTTAGTGGAGCCTGACACAGGCTGACA
Casr_ms_5824_0273	GTCCCAGAACACAAAGAGACGTGACAGTAGTTACCTGCGTCTATTTAGTGGAGCCAGAGGGCACAATCCT
Casr_ms_6515_0273	GAAGCCCTCTTGTCTGAGACGTGACAGTAGTTACCTGCGTCTATTTAGTGGAGCCTCTCTTAGCGTTCCT
Casr_ms_7118_0273	AGAGGTTACCCCTTAGAGACGTGACAGTAGTTACCTGCGTCTATTTAGTGGAGCCCCTCTGAGCTCTCAC
Casr_ms_7560_0273	GCCCAGTGAGACCTTGAGACGTGACAGTAGTTACCTGCGTCTATTTAGTGGAGCCAGTACCTTGGTTTCA
Fbn2_ms_6073_0274	CTTCAAGTGCCTGTGGAGACTTTACTAGACGAGCATGCGTCTATTTAGTGGAGCCCAATGAAATCGGCTC
Fbn2_ms_7572_0274	CGCAGTCTCCAAAGCGAGACTTTACTAGACGAGCATGCGTCTATTTAGTGGAGCCACCTCGATGAATGTT
Fbn2_ms_8261_0274	TTCAGAGTGGGACAGGAGACTTTACTAGACGAGCATGCGTCTATTTAGTGGAGCCTGCCCACCAGGGTAC
Fbn2_ms_8517_0274	TCTCCGGCCTTGGCTGAGACTTTACTAGACGAGCATGCGTCTATTTAGTGGAGCCACATGAAGTTCAACC
Fbn2_ms_10114_0274	GTAACCAATAAGAGCGAGACTTTACTAGACGAGCATGCGTCTATTTAGTGGAGCCATGCCACACCAGGAG
Slc32a1_ms_1126_0275	CTTGTACGTCGTGGTGCTAGAAGTTCGTCGAGTATTGCGTCTATTTAGTGGAGCCGGTGATGACGTGTAT
Slc32a1_ms_1478_0275	CACTGCATGATGAACGCTAGAAGTTCGTCGAGTATTGCGTCTATTTAGTGGAGCCCAGCCCAGCGAATTC
Slc32a1_ms_2187_0275	TTATTCGGGGACCGGGCTAGAAGTTCGTCGAGTATTGCGTCTATTTAGTGGAGCCGTTCCTAGTTGCTGA
Slc32a1_ms_2227_0275	CAAGGTCCACTGCGTGCTAGAAGTTCGTCGAGTATTGCGTCTATTTAGTGGAGCCGAGGGGATAGACATC
Slc32a1_ms_2477_0275	CGTCCAGCCATTTCCGCTAGAAGTTCGTCGAGTATTGCGTCTATTTAGTGGAGCCGCTTGGAATCTACAG
Eya1_ms_1318_0276	GTAACACCAGCCCGAGCTAGATGACGATCAGGTACTGCGTCTATTTAGTGGAGCCACTACATGACGAGCA
Eya1_ms_2315_0276	CAGTCACTCGGACCTGCTAGATGACGATCAGGTACTGCGTCTATTTAGTGGAGCCCTTCTGGAGGGTCTC
Eya1_ms_2717_0276	CCAGCAAACTTGATCGCTAGATGACGATCAGGTACTGCGTCTATTTAGTGGAGCCAACAGCGTCTGTGAT
Eya1_ms_2757_0276	CCTGGACAACCATGGGCTAGATGACGATCAGGTACTGCGTCTATTTAGTGGAGCCGACTCCCACGCGTCA
Eya1_ms_3172_0276	CTAGGAAGCTTGGGCGCTAGATGACGATCAGGTACTGCGTCTATTTAGTGGAGCCGGTAGAAATGCTTTC
Col24a1_ms_4438_0277	CAAGGACCGAAAGGAGCTAGGTGACAGTATGCTATTGCGTCTATTTAGTGGAGCCGGTGACCAGGGTGGA
Col24a1_ms_5288_0277	CCCGAGAAAACCCAGGCTAGGTGACAGTATGCTATTGCGTCTATTTAGTGGAGCCAGAATCCTCTTGGCA
Col24a1_ms_6189_0277	TGTGTCTGTCTGAAAGCTAGGTGACAGTATGCTATTGCGTCTATTTAGTGGAGCCCTCCAAACGGTGGGA
Col24a1_ms_6549_0277	GCATGCTGTAACTCAGCTAGGTGACAGTATGCTATTGCGTCTATTTAGTGGAGCCACGGAATCAAAGCCA
Col24a1_ms_6960_0277	CAGCCCATTCAGTCTGCTAGGTGACAGTATGCTATTGCGTCTATTTAGTGGAGCCCACTAAAACTAAGCT
Lpar1_ms_564_0278	CCTGACAGCTTCTGTGTAGTACACGGAGTGATCCTTGCGTCTATTTAGTGGAGCCCCTCATTGACACCAG
Lpar1_ms_1262_0278	TTTAGAAGGAAGCCAGTAGTACACGGAGTGATCCTTGCGTCTATTTAGTGGAGCCACGACCACTCTGTGG
Lpar1_ms_2217_0278	ACCTGGAAGTAGCCAGTAGTACACGGAGTGATCCTTGCGTCTATTTAGTGGAGCCGATTGCTGATATACG
Lpar1_ms_2916_0278	CCTGTGTTCAGAGATGTAGTACACGGAGTGATCCTTGCGTCTATTTAGTGGAGCCTCACCCAATGGACAC
Lpar1_ms_3164_0278	TCCAGTTAGCAGGACGTAGTACACGGAGTGATCCTTGCGTCTATTTAGTGGAGCCATAAGTAGGCGGAGA
Lpl_ms_600_0279	CAACTGGATGGAGGAGTAGTACGAGCTGAGACTCTTGCGTCTATTTAGTGGAGCCTGTGGCCAGATTCAT
Lpl_ms_1278_0279	TCTGTACGGCACAGTGTAGTACGAGCTGAGACTCTTGCGTCTATTTAGTGGAGCCGGCCTTCGAGATTTC
Lpl_ms_1823_0279	AGCAGGTCTTCCAGCGTAGTACGAGCTGAGACTCTTGCGTCTATTTAGTGGAGCCAATCTAATGGCCCAT
Lpl_ms_2158_0279	GCAAAAGCAGTTGAAGTAGTACGAGCTGAGACTCTTGCGTCTATTTAGTGGAGCCGGAACGTGTGACTTG
Lpl_ms_3607_0279	GAAAGCTGGTTGTGCGTAGTACGAGCTGAGACTCTTGCGTCTATTTAGTGGAGCCTAGCCCTTGCTAGGA
Ccdc192_ms_103_0280	GCCTGCCAAGATGGGGTTAGAGTACGCTAGTTGCATGCGTCTATTTAGTGGAGCCAGAGGATCTCAATGG
Ccdc192_ms_235_0280	ACCAGACAGTGGACAGTTAGAGTACGCTAGTTGCATGCGTCTATTTAGTGGAGCCAACATCGGGAAACTC
Ccdc192_ms_466_0280	GAAGTTGCAAGCTGAGTTAGAGTACGCTAGTTGCATGCGTCTATTTAGTGGAGCCAGACAAGTGCATTGA
Ccdc192_ms_613_0280	CTTCAGACGGAGAAGGTTAGAGTACGCTAGTTGCATGCGTCTATTTAGTGGAGCCTCCACCCAACTTTCC
Ccdc192_ms_792_0280	AGGAGCGCTCCCACCGTTAGAGTACGCTAGTTGCATGCGTCTATTTAGTGGAGCCGTAAATGATGAGGCT

## Sheet: Lprobes
Cycle1_ID	17bp_Full_cyc1	Cycle2_ID	17bp_Full_cyc2	Cycle3_ID	17bp_Full_cyc3	Cycle4_ID	17bp_Full_cyc4	Cycle5_ID	17bp_Full_cyc5
L_ID_0201_c1_	GTATTATATGCAAGGTCCGCTGTACCCGGTCACATAGAA	L_ID_0201_c2_	GTATTATATGCAAGGTCCGTGTGAGGGATCGTTATCTCC	L_ID_0201_c3_	GTATTATATGCAAGGTCCGACAGTTGGAAAGCCGAGTAC	L_ID_0201_c4_	GTATTATATGCAAGGTCCGGACAGGCAGTCACAGATATG	L_ID_0201_c5_	GTATTATATGCAAGGTCCGCTGTACCCGGTCACATAGAA
L_ID_0202_c1_	ACTGTAGAGAGACGATCGTTGTGAGGGATCGTTATCTCC	L_ID_0202_c2_	ACTGTAGAGAGACGATCGTCTGTACCCGGTCACATAGAA	L_ID_0202_c3_	ACTGTAGAGAGACGATCGTACAGTTGGAAAGCCGAGTAC	L_ID_0202_c4_	ACTGTAGAGAGACGATCGTGACAGGCAGTCACAGATATG	L_ID_0202_c5_	ACTGTAGAGAGACGATCGTCTGTACCCGGTCACATAGAA
L_ID_0203_c1_	ACTTACACTTACGTCCGTTACAGTTGGAAAGCCGAGTAC	L_ID_0203_c2_	ACTTACACTTACGTCCGTTGACAGGCAGTCACAGATATG	L_ID_0203_c3_	ACTTACACTTACGTCCGTTACAGTTGGAAAGCCGAGTAC	L_ID_0203_c4_	ACTTACACTTACGTCCGTTACAGTTGGAAAGCCGAGTAC	L_ID_0203_c5_	ACTTACACTTACGTCCGTTTGTGAGGGATCGTTATCTCC
L_ID_0204_c1_	TAGCGACATTGAGTTAGGTGACAGGCAGTCACAGATATG	L_ID_0204_c2_	TAGCGACATTGAGTTAGGTACAGTTGGAAAGCCGAGTAC	L_ID_0204_c3_	TAGCGACATTGAGTTAGGTACAGTTGGAAAGCCGAGTAC	L_ID_0204_c4_	TAGCGACATTGAGTTAGGTACAGTTGGAAAGCCGAGTAC	L_ID_0204_c5_	TAGCGACATTGAGTTAGGTTGTGAGGGATCGTTATCTCC
L_ID_0205_c1_	AGTCGTGAGATAGCGATAGCTGTACCCGGTCACATAGAA	L_ID_0205_c2_	AGTCGTGAGATAGCGATAGACAGTTGGAAAGCCGAGTAC	L_ID_0205_c3_	AGTCGTGAGATAGCGATAGTGTGAGGGATCGTTATCTCC	L_ID_0205_c4_	AGTCGTGAGATAGCGATAGGACAGGCAGTCACAGATATG	L_ID_0205_c5_	AGTCGTGAGATAGCGATAGCTGTACCCGGTCACATAGAA
L_ID_0206_c1_	CTGTCGTACTGCTATCACCTGTGAGGGATCGTTATCTCC	L_ID_0206_c2_	CTGTCGTACTGCTATCACCGACAGGCAGTCACAGATATG	L_ID_0206_c3_	CTGTCGTACTGCTATCACCTGTGAGGGATCGTTATCTCC	L_ID_0206_c4_	CTGTCGTACTGCTATCACCGACAGGCAGTCACAGATATG	L_ID_0206_c5_	CTGTCGTACTGCTATCACCCTGTACCCGGTCACATAGAA
L_ID_0207_c1_	AGTTCGCAAACGTGTAGTGACAGTTGGAAAGCCGAGTAC	L_ID_0207_c2_	AGTTCGCAAACGTGTAGTGCTGTACCCGGTCACATAGAA	L_ID_0207_c3_	AGTTCGCAAACGTGTAGTGTGTGAGGGATCGTTATCTCC	L_ID_0207_c4_	AGTTCGCAAACGTGTAGTGGACAGGCAGTCACAGATATG	L_ID_0207_c5_	AGTTCGCAAACGTGTAGTGCTGTACCCGGTCACATAGAA
L_ID_0208_c1_	CGTCTGAACACTCATTAGCGACAGGCAGTCACAGATATG	L_ID_0208_c2_	CGTCTGAACACTCATTAGCTGTGAGGGATCGTTATCTCC	L_ID_0208_c3_	CGTCTGAACACTCATTAGCTGTGAGGGATCGTTATCTCC	L_ID_0208_c4_	CGTCTGAACACTCATTAGCGACAGGCAGTCACAGATATG	L_ID_0208_c5_	CGTCTGAACACTCATTAGCCTGTACCCGGTCACATAGAA
L_ID_0209_c1_	GGTCATAACAGTTGAGAGCCTGTACCCGGTCACATAGAA	L_ID_0209_c2_	GGTCATAACAGTTGAGAGCGACAGGCAGTCACAGATATG	L_ID_0209_c3_	GGTCATAACAGTTGAGAGCCTGTACCCGGTCACATAGAA	L_ID_0209_c4_	GGTCATAACAGTTGAGAGCGACAGGCAGTCACAGATATG	L_ID_0209_c5_	GGTCATAACAGTTGAGAGCCTGTACCCGGTCACATAGAA
L_ID_0210_c1_	GGTCATGCAAGTAACGAAGTGTGAGGGATCGTTATCTCC	L_ID_0210_c2_	GGTCATGCAAGTAACGAAGACAGTTGGAAAGCCGAGTAC	L_ID_0210_c3_	GGTCATGCAAGTAACGAAGCTGTACCCGGTCACATAGAA	L_ID_0210_c4_	GGTCATGCAAGTAACGAAGGACAGGCAGTCACAGATATG	L_ID_0210_c5_	GGTCATGCAAGTAACGAAGCTGTACCCGGTCACATAGAA
L_ID_0211_c1_	TCTCCATAACCGTGATCCTACAGTTGGAAAGCCGAGTAC	L_ID_0211_c2_	TCTCCATAACCGTGATCCTTGTGAGGGATCGTTATCTCC	L_ID_0211_c3_	TCTCCATAACCGTGATCCTCTGTACCCGGTCACATAGAA	L_ID_0211_c4_	TCTCCATAACCGTGATCCTGACAGGCAGTCACAGATATG	L_ID_0211_c5_	TCTCCATAACCGTGATCCTCTGTACCCGGTCACATAGAA
L_ID_0212_c1_	TCTCGACACAAGCTAATGCGACAGGCAGTCACAGATATG	L_ID_0212_c2_	TCTCGACACAAGCTAATGCCTGTACCCGGTCACATAGAA	L_ID_0212_c3_	TCTCGACACAAGCTAATGCCTGTACCCGGTCACATAGAA	L_ID_0212_c4_	TCTCGACACAAGCTAATGCGACAGGCAGTCACAGATATG	L_ID_0212_c5_	TCTCGACACAAGCTAATGCCTGTACCCGGTCACATAGAA
L_ID_0213_c1_	TCTCGCTAACCTCTGAGATCTGTACCCGGTCACATAGAA	L_ID_0213_c2_	TCTCGCTAACCTCTGAGATCTGTACCCGGTCACATAGAA	L_ID_0213_c3_	TCTCGCTAACCTCTGAGATGACAGGCAGTCACAGATATG	L_ID_0213_c4_	TCTCGCTAACCTCTGAGATGACAGGCAGTCACAGATATG	L_ID_0213_c5_	TCTCGCTAACCTCTGAGATCTGTACCCGGTCACATAGAA
L_ID_0214_c1_	AGGTGCTAAGACTCTGTTTTGTGAGGGATCGTTATCTCC	L_ID_0214_c2_	AGGTGCTAAGACTCTGTTTTGTGAGGGATCGTTATCTCC	L_ID_0214_c3_	AGGTGCTAAGACTCTGTTTGACAGGCAGTCACAGATATG	L_ID_0214_c4_	AGGTGCTAAGACTCTGTTTGACAGGCAGTCACAGATATG	L_ID_0214_c5_	AGGTGCTAAGACTCTGTTTCTGTACCCGGTCACATAGAA
L_ID_0215_c1_	AGTAACGGTTCTACAAGCTACAGTTGGAAAGCCGAGTAC	L_ID_0215_c2_	AGTAACGGTTCTACAAGCTACAGTTGGAAAGCCGAGTAC	L_ID_0215_c3_	AGTAACGGTTCTACAAGCTGACAGGCAGTCACAGATATG	L_ID_0215_c4_	AGTAACGGTTCTACAAGCTACAGTTGGAAAGCCGAGTAC	L_ID_0215_c5_	AGTAACGGTTCTACAAGCTTGTGAGGGATCGTTATCTCC
L_ID_0216_c1_	GTCAAGTATCTCACACGTCTGTGAGGGATCGTTATCTCC	L_ID_0216_c2_	GTCAAGTATCTCACACGTCGACAGGCAGTCACAGATATG	L_ID_0216_c3_	GTCAAGTATCTCACACGTCGACAGGCAGTCACAGATATG	L_ID_0216_c4_	GTCAAGTATCTCACACGTCTGTGAGGGATCGTTATCTCC	L_ID_0216_c5_	GTCAAGTATCTCACACGTCCTGTACCCGGTCACATAGAA
L_ID_0217_c1_	ACTTATACGTCATGCGAGGACAGTTGGAAAGCCGAGTAC	L_ID_0217_c2_	ACTTATACGTCATGCGAGGTGTGAGGGATCGTTATCTCC	L_ID_0217_c3_	ACTTATACGTCATGCGAGGGACAGGCAGTCACAGATATG	L_ID_0217_c4_	ACTTATACGTCATGCGAGGCTGTACCCGGTCACATAGAA	L_ID_0217_c5_	ACTTATACGTCATGCGAGGCTGTACCCGGTCACATAGAA
L_ID_0218_c1_	CGTTTAATGTGAGCTACCTCTGTACCCGGTCACATAGAA	L_ID_0218_c2_	CGTTTAATGTGAGCTACCTACAGTTGGAAAGCCGAGTAC	L_ID_0218_c3_	CGTTTAATGTGAGCTACCTCTGTACCCGGTCACATAGAA	L_ID_0218_c4_	CGTTTAATGTGAGCTACCTACAGTTGGAAAGCCGAGTAC	L_ID_0218_c5_	CGTTTAATGTGAGCTACCTCTGTACCCGGTCACATAGAA
L_ID_0219_c1_	TGTTTATACGTTGAGCAGCGACAGGCAGTCACAGATATG	L_ID_0219_c2_	TGTTTATACGTTGAGCAGCACAGTTGGAAAGCCGAGTAC	L_ID_0219_c3_	TGTTTATACGTTGAGCAGCGACAGGCAGTCACAGATATG	L_ID_0219_c4_	TGTTTATACGTTGAGCAGCGACAGGCAGTCACAGATATG	L_ID_0219_c5_	TGTTTATACGTTGAGCAGCTGTGAGGGATCGTTATCTCC
L_ID_0220_c1_	TGTTTGACTAGCGTCTAGGACAGTTGGAAAGCCGAGTAC	L_ID_0220_c2_	TGTTTGACTAGCGTCTAGGCTGTACCCGGTCACATAGAA	L_ID_0220_c3_	TGTTTGACTAGCGTCTAGGGACAGGCAGTCACAGATATG	L_ID_0220_c4_	TGTTTGACTAGCGTCTAGGTGTGAGGGATCGTTATCTCC	L_ID_0220_c5_	TGTTTGACTAGCGTCTAGGCTGTACCCGGTCACATAGAA
L_ID_0221_c1_	TTAATTCATCTAGCGCGTGACAGTTGGAAAGCCGAGTAC	L_ID_0221_c2_	TTAATTCATCTAGCGCGTGTGTGAGGGATCGTTATCTCC	L_ID_0221_c3_	TTAATTCATCTAGCGCGTGTGTGAGGGATCGTTATCTCC	L_ID_0221_c4_	TTAATTCATCTAGCGCGTGACAGTTGGAAAGCCGAGTAC	L_ID_0221_c5_	TTAATTCATCTAGCGCGTGCTGTACCCGGTCACATAGAA
L_ID_0222_c1_	CTGTTCAGTATCCAGTCTGTGTGAGGGATCGTTATCTCC	L_ID_0222_c2_	CTGTTCAGTATCCAGTCTGACAGTTGGAAAGCCGAGTAC	L_ID_0222_c3_	CTGTTCAGTATCCAGTCTGACAGTTGGAAAGCCGAGTAC	L_ID_0222_c4_	CTGTTCAGTATCCAGTCTGTGTGAGGGATCGTTATCTCC	L_ID_0222_c5_	CTGTTCAGTATCCAGTCTGCTGTACCCGGTCACATAGAA
L_ID_0223_c1_	CTGTTGAGAGCTGAGTCATACAGTTGGAAAGCCGAGTAC	L_ID_0223_c2_	CTGTTGAGAGCTGAGTCATGACAGGCAGTCACAGATATG	L_ID_0223_c3_	CTGTTGAGAGCTGAGTCATCTGTACCCGGTCACATAGAA	L_ID_0223_c4_	CTGTTGAGAGCTGAGTCATTGTGAGGGATCGTTATCTCC	L_ID_0223_c5_	CTGTTGAGAGCTGAGTCATCTGTACCCGGTCACATAGAA
L_ID_0224_c1_	ATAACATAACGCCCTGTGCTGTGAGGGATCGTTATCTCC	L_ID_0224_c2_	ATAACATAACGCCCTGTGCTGTGAGGGATCGTTATCTCC	L_ID_0224_c3_	ATAACATAACGCCCTGTGCCTGTACCCGGTCACATAGAA	L_ID_0224_c4_	ATAACATAACGCCCTGTGCTGTGAGGGATCGTTATCTCC	L_ID_0224_c5_	ATAACATAACGCCCTGTGCCTGTACCCGGTCACATAGAA
L_ID_0225_c1_	ATACACTAAAGCTCGGTGGTGTGAGGGATCGTTATCTCC	L_ID_0225_c2_	ATACACTAAAGCTCGGTGGCTGTACCCGGTCACATAGAA	L_ID_0225_c3_	ATACACTAAAGCTCGGTGGTGTGAGGGATCGTTATCTCC	L_ID_0225_c4_	ATACACTAAAGCTCGGTGGTGTGAGGGATCGTTATCTCC	L_ID_0225_c5_	ATACACTAAAGCTCGGTGGCTGTACCCGGTCACATAGAA
L_ID_0226_c1_	CGTGAACAATTCCACACACGACAGGCAGTCACAGATATG	L_ID_0226_c2_	CGTGAACAATTCCACACACCTGTACCCGGTCACATAGAA	L_ID_0226_c3_	CGTGAACAATTCCACACACGACAGGCAGTCACAGATATG	L_ID_0226_c4_	CGTGAACAATTCCACACACCTGTACCCGGTCACATAGAA	L_ID_0226_c5_	CGTGAACAATTCCACACACCTGTACCCGGTCACATAGAA
L_ID_0227_c1_	CGTGCCTAAAGTGTACTTGTGTGAGGGATCGTTATCTCC	L_ID_0227_c2_	CGTGCCTAAAGTGTACTTGACAGTTGGAAAGCCGAGTAC	L_ID_0227_c3_	CGTGCCTAAAGTGTACTTGTGTGAGGGATCGTTATCTCC	L_ID_0227_c4_	CGTGCCTAAAGTGTACTTGACAGTTGGAAAGCCGAGTAC	L_ID_0227_c5_	CGTGCCTAAAGTGTACTTGCTGTACCCGGTCACATAGAA
L_ID_0228_c1_	GGTCGTTAAGAGGCAATTGCTGTACCCGGTCACATAGAA	L_ID_0228_c2_	GGTCGTTAAGAGGCAATTGCTGTACCCGGTCACATAGAA	L_ID_0228_c3_	GGTCGTTAAGAGGCAATTGCTGTACCCGGTCACATAGAA	L_ID_0228_c4_	GGTCGTTAAGAGGCAATTGTGTGAGGGATCGTTATCTCC	L_ID_0228_c5_	GGTCGTTAAGAGGCAATTGCTGTACCCGGTCACATAGAA
L_ID_0229_c1_	GGTCTTGACAATAAGGAGCGACAGGCAGTCACAGATATG	L_ID_0229_c2_	GGTCTTGACAATAAGGAGCGACAGGCAGTCACAGATATG	L_ID_0229_c3_	GGTCTTGACAATAAGGAGCCTGTACCCGGTCACATAGAA	L_ID_0229_c4_	GGTCTTGACAATAAGGAGCCTGTACCCGGTCACATAGAA	L_ID_0229_c5_	GGTCTTGACAATAAGGAGCCTGTACCCGGTCACATAGAA
L_ID_0230_c1_	TCTCTACAACCGCTATGTCCTGTACCCGGTCACATAGAA	L_ID_0230_c2_	TCTCTACAACCGCTATGTCCTGTACCCGGTCACATAGAA	L_ID_0230_c3_	TCTCTACAACCGCTATGTCTGTGAGGGATCGTTATCTCC	L_ID_0230_c4_	TCTCTACAACCGCTATGTCCTGTACCCGGTCACATAGAA	L_ID_0230_c5_	TCTCTACAACCGCTATGTCCTGTACCCGGTCACATAGAA
L_ID_0231_c1_	TCTGACTAACGATGATGGGCTGTACCCGGTCACATAGAA	L_ID_0231_c2_	TCTGACTAACGATGATGGGGACAGGCAGTCACAGATATG	L_ID_0231_c3_	TCTGACTAACGATGATGGGGACAGGCAGTCACAGATATG	L_ID_0231_c4_	TCTGACTAACGATGATGGGCTGTACCCGGTCACATAGAA	L_ID_0231_c5_	TCTGACTAACGATGATGGGCTGTACCCGGTCACATAGAA
L_ID_0232_c1_	AGTACACATAAGTAGCGGCACAGTTGGAAAGCCGAGTAC	L_ID_0232_c2_	AGTACACATAAGTAGCGGCCTGTACCCGGTCACATAGAA	L_ID_0232_c3_	AGTACACATAAGTAGCGGCCTGTACCCGGTCACATAGAA	L_ID_0232_c4_	AGTACACATAAGTAGCGGCACAGTTGGAAAGCCGAGTAC	L_ID_0232_c5_	AGTACACATAAGTAGCGGCCTGTACCCGGTCACATAGAA
L_ID_0233_c1_	GAGATGTACGCACAAGAAGACAGTTGGAAAGCCGAGTAC	L_ID_0233_c2_	GAGATGTACGCACAAGAAGACAGTTGGAAAGCCGAGTAC	L_ID_0233_c3_	GAGATGTACGCACAAGAAGTGTGAGGGATCGTTATCTCC	L_ID_0233_c4_	GAGATGTACGCACAAGAAGTGTGAGGGATCGTTATCTCC	L_ID_0233_c5_	GAGATGTACGCACAAGAAGCTGTACCCGGTCACATAGAA
L_ID_0234_c1_	GAGATTACAATTCACGACGCTGTACCCGGTCACATAGAA	L_ID_0234_c2_	GAGATTACAATTCACGACGTGTGAGGGATCGTTATCTCC	L_ID_0234_c3_	GAGATTACAATTCACGACGCTGTACCCGGTCACATAGAA	L_ID_0234_c4_	GAGATTACAATTCACGACGCTGTACCCGGTCACATAGAA	L_ID_0234_c5_	GAGATTACAATTCACGACGCTGTACCCGGTCACATAGAA
L_ID_0235_c1_	GAGCAATACATACATCTCGGACAGGCAGTCACAGATATG	L_ID_0235_c2_	GAGCAATACATACATCTCGTGTGAGGGATCGTTATCTCC	L_ID_0235_c3_	GAGCAATACATACATCTCGCTGTACCCGGTCACATAGAA	L_ID_0235_c4_	GAGCAATACATACATCTCGACAGTTGGAAAGCCGAGTAC	L_ID_0235_c5_	GAGCAATACATACATCTCGCTGTACCCGGTCACATAGAA
L_ID_0236_c1_	AGACAGGAGTGACTACAAAGACAGGCAGTCACAGATATG	L_ID_0236_c2_	AGACAGGAGTGACTACAAACTGTACCCGGTCACATAGAA	L_ID_0236_c3_	AGACAGGAGTGACTACAAAACAGTTGGAAAGCCGAGTAC	L_ID_0236_c4_	AGACAGGAGTGACTACAAATGTGAGGGATCGTTATCTCC	L_ID_0236_c5_	AGACAGGAGTGACTACAAACTGTACCCGGTCACATAGAA
L_ID_0237_c1_	CGTTTCTAATGTCCACTTGACAGTTGGAAAGCCGAGTAC	L_ID_0237_c2_	CGTTTCTAATGTCCACTTGTGTGAGGGATCGTTATCTCC	L_ID_0237_c3_	CGTTTCTAATGTCCACTTGACAGTTGGAAAGCCGAGTAC	L_ID_0237_c4_	CGTTTCTAATGTCCACTTGTGTGAGGGATCGTTATCTCC	L_ID_0237_c5_	CGTTTCTAATGTCCACTTGCTGTACCCGGTCACATAGAA
L_ID_0238_c1_	CTACCACCTACGTGTATTACTGTACCCGGTCACATAGAA	L_ID_0238_c2_	CTACCACCTACGTGTATTAACAGTTGGAAAGCCGAGTAC	L_ID_0238_c3_	CTACCACCTACGTGTATTAGACAGGCAGTCACAGATATG	L_ID_0238_c4_	CTACCACCTACGTGTATTATGTGAGGGATCGTTATCTCC	L_ID_0238_c5_	CTACCACCTACGTGTATTACTGTACCCGGTCACATAGAA
L_ID_0239_c1_	TTACGCGAGAGGTCATTTGGACAGGCAGTCACAGATATG	L_ID_0239_c2_	TTACGCGAGAGGTCATTTGTGTGAGGGATCGTTATCTCC	L_ID_0239_c3_	TTACGCGAGAGGTCATTTGGACAGGCAGTCACAGATATG	L_ID_0239_c4_	TTACGCGAGAGGTCATTTGTGTGAGGGATCGTTATCTCC	L_ID_0239_c5_	TTACGCGAGAGGTCATTTGCTGTACCCGGTCACATAGAA
L_ID_0240_c1_	AGTGCAGATGACGTTAGAGGACAGGCAGTCACAGATATG	L_ID_0240_c2_	AGTGCAGATGACGTTAGAGGACAGGCAGTCACAGATATG	L_ID_0240_c3_	AGTGCAGATGACGTTAGAGACAGTTGGAAAGCCGAGTAC	L_ID_0240_c4_	AGTGCAGATGACGTTAGAGGACAGGCAGTCACAGATATG	L_ID_0240_c5_	AGTGCAGATGACGTTAGAGTGTGAGGGATCGTTATCTCC
L_ID_0241_c1_	AGTTATACTGTACGTGGGGGACAGGCAGTCACAGATATG	L_ID_0241_c2_	AGTTATACTGTACGTGGGGTGTGAGGGATCGTTATCTCC	L_ID_0241_c3_	AGTTATACTGTACGTGGGGACAGTTGGAAAGCCGAGTAC	L_ID_0241_c4_	AGTTATACTGTACGTGGGGCTGTACCCGGTCACATAGAA	L_ID_0241_c5_	AGTTATACTGTACGTGGGGCTGTACCCGGTCACATAGAA
L_ID_0242_c1_	CTTAGGTACTTGCAGTGTGACAGTTGGAAAGCCGAGTAC	L_ID_0242_c2_	CTTAGGTACTTGCAGTGTGGACAGGCAGTCACAGATATG	L_ID_0242_c3_	CTTAGGTACTTGCAGTGTGTGTGAGGGATCGTTATCTCC	L_ID_0242_c4_	CTTAGGTACTTGCAGTGTGCTGTACCCGGTCACATAGAA	L_ID_0242_c5_	CTTAGGTACTTGCAGTGTGCTGTACCCGGTCACATAGAA
L_ID_0243_c1_	CTTATGAGATGTAGCTCCGGACAGGCAGTCACAGATATG	L_ID_0243_c2_	CTTATGAGATGTAGCTCCGGACAGGCAGTCACAGATATG	L_ID_0243_c3_	CTTATGAGATGTAGCTCCGGACAGGCAGTCACAGATATG	L_ID_0243_c4_	CTTATGAGATGTAGCTCCGACAGTTGGAAAGCCGAGTAC	L_ID_0243_c5_	CTTATGAGATGTAGCTCCGTGTGAGGGATCGTTATCTCC
L_ID_0244_c1_	ATAGACTAAAGCGTGTGGGTGTGAGGGATCGTTATCTCC	L_ID_0244_c2_	ATAGACTAAAGCGTGTGGGCTGTACCCGGTCACATAGAA	L_ID_0244_c3_	ATAGACTAAAGCGTGTGGGGACAGGCAGTCACAGATATG	L_ID_0244_c4_	ATAGACTAAAGCGTGTGGGACAGTTGGAAAGCCGAGTAC	L_ID_0244_c5_	ATAGACTAAAGCGTGTGGGCTGTACCCGGTCACATAGAA
L_ID_0245_c1_	CGTGTAAAGTCGTCACATGACAGTTGGAAAGCCGAGTAC	L_ID_0245_c2_	CGTGTAAAGTCGTCACATGGACAGGCAGTCACAGATATG	L_ID_0245_c3_	CGTGTAAAGTCGTCACATGGACAGGCAGTCACAGATATG	L_ID_0245_c4_	CGTGTAAAGTCGTCACATGGACAGGCAGTCACAGATATG	L_ID_0245_c5_	CGTGTAAAGTCGTCACATGTGTGAGGGATCGTTATCTCC
L_ID_0246_c1_	GGTTCATACAACGTCAGTGCTGTACCCGGTCACATAGAA	L_ID_0246_c2_	GGTTCATACAACGTCAGTGACAGTTGGAAAGCCGAGTAC	L_ID_0246_c3_	GGTTCATACAACGTCAGTGACAGTTGGAAAGCCGAGTAC	L_ID_0246_c4_	GGTTCATACAACGTCAGTGCTGTACCCGGTCACATAGAA	L_ID_0246_c5_	GGTTCATACAACGTCAGTGCTGTACCCGGTCACATAGAA
L_ID_0247_c1_	TCTGCTGACACACACTATCACAGTTGGAAAGCCGAGTAC	L_ID_0247_c2_	TCTGCTGACACACACTATCACAGTTGGAAAGCCGAGTAC	L_ID_0247_c3_	TCTGCTGACACACACTATCACAGTTGGAAAGCCGAGTAC	L_ID_0247_c4_	TCTGCTGACACACACTATCGACAGGCAGTCACAGATATG	L_ID_0247_c5_	TCTGCTGACACACACTATCTGTGAGGGATCGTTATCTCC
L_ID_0248_c1_	TCTGGGTAAATAGGTACCGGACAGGCAGTCACAGATATG	L_ID_0248_c2_	TCTGGGTAAATAGGTACCGACAGTTGGAAAGCCGAGTAC	L_ID_0248_c3_	TCTGGGTAAATAGGTACCGCTGTACCCGGTCACATAGAA	L_ID_0248_c4_	TCTGGGTAAATAGGTACCGTGTGAGGGATCGTTATCTCC	L_ID_0248_c5_	TCTGGGTAAATAGGTACCGCTGTACCCGGTCACATAGAA
L_ID_0249_c1_	AGTCAACGTAGTCTAACCGCTGTACCCGGTCACATAGAA	L_ID_0249_c2_	AGTCAACGTAGTCTAACCGGACAGGCAGTCACAGATATG	L_ID_0249_c3_	AGTCAACGTAGTCTAACCGACAGTTGGAAAGCCGAGTAC	L_ID_0249_c4_	AGTCAACGTAGTCTAACCGTGTGAGGGATCGTTATCTCC	L_ID_0249_c5_	AGTCAACGTAGTCTAACCGCTGTACCCGGTCACATAGAA
L_ID_0250_c1_	GAGCGATAATCAAGTCGTCCTGTACCCGGTCACATAGAA	L_ID_0250_c2_	GAGCGATAATCAAGTCGTCTGTGAGGGATCGTTATCTCC	L_ID_0250_c3_	GAGCGATAATCAAGTCGTCTGTGAGGGATCGTTATCTCC	L_ID_0250_c4_	GAGCGATAATCAAGTCGTCTGTGAGGGATCGTTATCTCC	L_ID_0250_c5_	GAGCGATAATCAAGTCGTCCTGTACCCGGTCACATAGAA
L_ID_0251_c1_	GTCACGTACATCACTATCTCTGTACCCGGTCACATAGAA	L_ID_0251_c2_	GTCACGTACATCACTATCTCTGTACCCGGTCACATAGAA	L_ID_0251_c3_	GTCACGTACATCACTATCTACAGTTGGAAAGCCGAGTAC	L_ID_0251_c4_	GTCACGTACATCACTATCTACAGTTGGAAAGCCGAGTAC	L_ID_0251_c5_	GTCACGTACATCACTATCTCTGTACCCGGTCACATAGAA
L_ID_0252_c1_	GTCAGAGACACTGGAATTCTGTGAGGGATCGTTATCTCC	L_ID_0252_c2_	GTCAGAGACACTGGAATTCACAGTTGGAAAGCCGAGTAC	L_ID_0252_c3_	GTCAGAGACACTGGAATTCGACAGGCAGTCACAGATATG	L_ID_0252_c4_	GTCAGAGACACTGGAATTCCTGTACCCGGTCACATAGAA	L_ID_0252_c5_	GTCAGAGACACTGGAATTCCTGTACCCGGTCACATAGAA
L_ID_0253_c1_	AGACATTAGAGATACGCGATGTGAGGGATCGTTATCTCC	L_ID_0253_c2_	AGACATTAGAGATACGCGAGACAGGCAGTCACAGATATG	L_ID_0253_c3_	AGACATTAGAGATACGCGACTGTACCCGGTCACATAGAA	L_ID_0253_c4_	AGACATTAGAGATACGCGAACAGTTGGAAAGCCGAGTAC	L_ID_0253_c5_	AGACATTAGAGATACGCGACTGTACCCGGTCACATAGAA
L_ID_0254_c1_	CTACTTACGACTCCGAGTATGTGAGGGATCGTTATCTCC	L_ID_0254_c2_	CTACTTACGACTCCGAGTACTGTACCCGGTCACATAGAA	L_ID_0254_c3_	CTACTTACGACTCCGAGTACTGTACCCGGTCACATAGAA	L_ID_0254_c4_	CTACTTACGACTCCGAGTACTGTACCCGGTCACATAGAA	L_ID_0254_c5_	CTACTTACGACTCCGAGTACTGTACCCGGTCACATAGAA
L_ID_0255_c1_	AGTTATCAGAGTGACTGGCTGTGAGGGATCGTTATCTCC	L_ID_0255_c2_	AGTTATCAGAGTGACTGGCTGTGAGGGATCGTTATCTCC	L_ID_0255_c3_	AGTTATCAGAGTGACTGGCACAGTTGGAAAGCCGAGTAC	L_ID_0255_c4_	AGTTATCAGAGTGACTGGCACAGTTGGAAAGCCGAGTAC	L_ID_0255_c5_	AGTTATCAGAGTGACTGGCCTGTACCCGGTCACATAGAA
L_ID_0256_c1_	AGTTCATACGCGGTAGAGTGACAGGCAGTCACAGATATG	L_ID_0256_c2_	AGTTCATACGCGGTAGAGTGACAGGCAGTCACAGATATG	L_ID_0256_c3_	AGTTCATACGCGGTAGAGTTGTGAGGGATCGTTATCTCC	L_ID_0256_c4_	AGTTCATACGCGGTAGAGTTGTGAGGGATCGTTATCTCC	L_ID_0256_c5_	AGTTCATACGCGGTAGAGTCTGTACCCGGTCACATAGAA
L_ID_0257_c1_	CTTCGATATGATAGCGTGCCTGTACCCGGTCACATAGAA	L_ID_0257_c2_	CTTCGATATGATAGCGTGCTGTGAGGGATCGTTATCTCC	L_ID_0257_c3_	CTTCGATATGATAGCGTGCGACAGGCAGTCACAGATATG	L_ID_0257_c4_	CTTCGATATGATAGCGTGCACAGTTGGAAAGCCGAGTAC	L_ID_0257_c5_	CTTCGATATGATAGCGTGCCTGTACCCGGTCACATAGAA
L_ID_0258_c1_	CTTCGTGACTCCTCGATTTTGTGAGGGATCGTTATCTCC	L_ID_0258_c2_	CTTCGTGACTCCTCGATTTTGTGAGGGATCGTTATCTCC	L_ID_0258_c3_	CTTCGTGACTCCTCGATTTTGTGAGGGATCGTTATCTCC	L_ID_0258_c4_	CTTCGTGACTCCTCGATTTCTGTACCCGGTCACATAGAA	L_ID_0258_c5_	CTTCGTGACTCCTCGATTTCTGTACCCGGTCACATAGAA
L_ID_0259_c1_	ATAGCGTAAACTCTGACGGTGTGAGGGATCGTTATCTCC	L_ID_0259_c2_	ATAGCGTAAACTCTGACGGGACAGGCAGTCACAGATATG	L_ID_0259_c3_	ATAGCGTAAACTCTGACGGACAGTTGGAAAGCCGAGTAC	L_ID_0259_c4_	ATAGCGTAAACTCTGACGGCTGTACCCGGTCACATAGAA	L_ID_0259_c5_	ATAGCGTAAACTCTGACGGCTGTACCCGGTCACATAGAA
L_ID_0260_c1_	ATAGTATAAAGTCGCGCGGGACAGGCAGTCACAGATATG	L_ID_0260_c2_	ATAGTATAAAGTCGCGCGGACAGTTGGAAAGCCGAGTAC	L_ID_0260_c3_	ATAGTATAAAGTCGCGCGGTGTGAGGGATCGTTATCTCC	L_ID_0260_c4_	ATAGTATAAAGTCGCGCGGCTGTACCCGGTCACATAGAA	L_ID_0260_c5_	ATAGTATAAAGTCGCGCGGCTGTACCCGGTCACATAGAA
L_ID_0261_c1_	ATAGTCGAAACTGCTAGCGACAGTTGGAAAGCCGAGTAC	L_ID_0261_c2_	ATAGTCGAAACTGCTAGCGACAGTTGGAAAGCCGAGTAC	L_ID_0261_c3_	ATAGTCGAAACTGCTAGCGCTGTACCCGGTCACATAGAA	L_ID_0261_c4_	ATAGTCGAAACTGCTAGCGCTGTACCCGGTCACATAGAA	L_ID_0261_c5_	ATAGTCGAAACTGCTAGCGCTGTACCCGGTCACATAGAA
L_ID_0262_c1_	CGTTAATAAGAACTCGCGGACAGTTGGAAAGCCGAGTAC	L_ID_0262_c2_	CGTTAATAAGAACTCGCGGCTGTACCCGGTCACATAGAA	L_ID_0262_c3_	CGTTAATAAGAACTCGCGGACAGTTGGAAAGCCGAGTAC	L_ID_0262_c4_	CGTTAATAAGAACTCGCGGCTGTACCCGGTCACATAGAA	L_ID_0262_c5_	CGTTAATAAGAACTCGCGGCTGTACCCGGTCACATAGAA
L_ID_0263_c1_	CGTTACTAAACCACACTCCCTGTACCCGGTCACATAGAA	L_ID_0263_c2_	CGTTACTAAACCACACTCCGACAGGCAGTCACAGATATG	L_ID_0263_c3_	CGTTACTAAACCACACTCCTGTGAGGGATCGTTATCTCC	L_ID_0263_c4_	CGTTACTAAACCACACTCCACAGTTGGAAAGCCGAGTAC	L_ID_0263_c5_	CGTTACTAAACCACACTCCCTGTACCCGGTCACATAGAA
L_ID_0264_c1_	CGTTATACCACCAACTACCGACAGGCAGTCACAGATATG	L_ID_0264_c2_	CGTTATACCACCAACTACCCTGTACCCGGTCACATAGAA	L_ID_0264_c3_	CGTTATACCACCAACTACCTGTGAGGGATCGTTATCTCC	L_ID_0264_c4_	CGTTATACCACCAACTACCACAGTTGGAAAGCCGAGTAC	L_ID_0264_c5_	CGTTATACCACCAACTACCCTGTACCCGGTCACATAGAA
L_ID_0265_c1_	CGTTCGTAAATAAGAGGGGGACAGGCAGTCACAGATATG	L_ID_0265_c2_	CGTTCGTAAATAAGAGGGGCTGTACCCGGTCACATAGAA	L_ID_0265_c3_	CGTTCGTAAATAAGAGGGGTGTGAGGGATCGTTATCTCC	L_ID_0265_c4_	CGTTCGTAAATAAGAGGGGGACAGGCAGTCACAGATATG	L_ID_0265_c5_	CGTTCGTAAATAAGAGGGGTGTGAGGGATCGTTATCTCC
L_ID_0266_c1_	GTAACAGTCGTGAACATGCTGTGAGGGATCGTTATCTCC	L_ID_0266_c2_	GTAACAGTCGTGAACATGCTGTGAGGGATCGTTATCTCC	L_ID_0266_c3_	GTAACAGTCGTGAACATGCTGTGAGGGATCGTTATCTCC	L_ID_0266_c4_	GTAACAGTCGTGAACATGCTGTGAGGGATCGTTATCTCC	L_ID_0266_c5_	GTAACAGTCGTGAACATGCACAGTTGGAAAGCCGAGTAC
L_ID_0267_c1_	TCTGTATAGACAAACCGGCTGTGAGGGATCGTTATCTCC	L_ID_0267_c2_	TCTGTATAGACAAACCGGCGACAGGCAGTCACAGATATG	L_ID_0267_c3_	TCTGTATAGACAAACCGGCACAGTTGGAAAGCCGAGTAC	L_ID_0267_c4_	TCTGTATAGACAAACCGGCACAGTTGGAAAGCCGAGTAC	L_ID_0267_c5_	TCTGTATAGACAAACCGGCACAGTTGGAAAGCCGAGTAC
L_ID_0268_c1_	TCTGTGCAACCATAGTAGGGACAGGCAGTCACAGATATG	L_ID_0268_c2_	TCTGTGCAACCATAGTAGGGACAGGCAGTCACAGATATG	L_ID_0268_c3_	TCTGTGCAACCATAGTAGGTGTGAGGGATCGTTATCTCC	L_ID_0268_c4_	TCTGTGCAACCATAGTAGGCTGTACCCGGTCACATAGAA	L_ID_0268_c5_	TCTGTGCAACCATAGTAGGTGTGAGGGATCGTTATCTCC
L_ID_0269_c1_	TCTTAATAACGTGTCCGGGGACAGGCAGTCACAGATATG	L_ID_0269_c2_	TCTTAATAACGTGTCCGGGCTGTACCCGGTCACATAGAA	L_ID_0269_c3_	TCTTAATAACGTGTCCGGGGACAGGCAGTCACAGATATG	L_ID_0269_c4_	TCTTAATAACGTGTCCGGGTGTGAGGGATCGTTATCTCC	L_ID_0269_c5_	TCTTAATAACGTGTCCGGGTGTGAGGGATCGTTATCTCC
L_ID_0270_c1_	AGTCGATACACAGCACTTAACAGTTGGAAAGCCGAGTAC	L_ID_0270_c2_	AGTCGATACACAGCACTTAGACAGGCAGTCACAGATATG	L_ID_0270_c3_	AGTCGATACACAGCACTTATGTGAGGGATCGTTATCTCC	L_ID_0270_c4_	AGTCGATACACAGCACTTAGACAGGCAGTCACAGATATG	L_ID_0270_c5_	AGTCGATACACAGCACTTAGACAGGCAGTCACAGATATG
L_ID_0271_c1_	AGTCGCTACCAACTTATCTCTGTACCCGGTCACATAGAA	L_ID_0271_c2_	AGTCGCTACCAACTTATCTGACAGGCAGTCACAGATATG	L_ID_0271_c3_	AGTCGCTACCAACTTATCTGACAGGCAGTCACAGATATG	L_ID_0271_c4_	AGTCGCTACCAACTTATCTTGTGAGGGATCGTTATCTCC	L_ID_0271_c5_	AGTCGCTACCAACTTATCTTGTGAGGGATCGTTATCTCC
L_ID_0272_c1_	GTCAGTAATACGAGCTAGTTGTGAGGGATCGTTATCTCC	L_ID_0272_c2_	GTCAGTAATACGAGCTAGTTGTGAGGGATCGTTATCTCC	L_ID_0272_c3_	GTCAGTAATACGAGCTAGTCTGTACCCGGTCACATAGAA	L_ID_0272_c4_	GTCAGTAATACGAGCTAGTACAGTTGGAAAGCCGAGTAC	L_ID_0272_c5_	GTCAGTAATACGAGCTAGTACAGTTGGAAAGCCGAGTAC
L_ID_0273_c1_	AGACGTGACAGTAGTTAGGTGTGAGGGATCGTTATCTCC	L_ID_0273_c2_	AGACGTGACAGTAGTTAGGGACAGGCAGTCACAGATATG	L_ID_0273_c3_	AGACGTGACAGTAGTTAGGGACAGGCAGTCACAGATATG	L_ID_0273_c4_	AGACGTGACAGTAGTTAGGACAGTTGGAAAGCCGAGTAC	L_ID_0273_c5_	AGACGTGACAGTAGTTAGGGACAGGCAGTCACAGATATG
L_ID_0274_c1_	AGACTTTACTAGACGAGGTCTGTACCCGGTCACATAGAA	L_ID_0274_c2_	AGACTTTACTAGACGAGGTTGTGAGGGATCGTTATCTCC	L_ID_0274_c3_	AGACTTTACTAGACGAGGTCTGTACCCGGTCACATAGAA	L_ID_0274_c4_	AGACTTTACTAGACGAGGTGACAGGCAGTCACAGATATG	L_ID_0274_c5_	AGACTTTACTAGACGAGGTACAGTTGGAAAGCCGAGTAC
L_ID_0275_c1_	CTAGAAGTTCGTCGAGTTACTGTACCCGGTCACATAGAA	L_ID_0275_c2_	CTAGAAGTTCGTCGAGTTAACAGTTGGAAAGCCGAGTAC	L_ID_0275_c3_	CTAGAAGTTCGTCGAGTTATGTGAGGGATCGTTATCTCC	L_ID_0275_c4_	CTAGAAGTTCGTCGAGTTAACAGTTGGAAAGCCGAGTAC	L_ID_0275_c5_	CTAGAAGTTCGTCGAGTTATGTGAGGGATCGTTATCTCC
L_ID_0276_c1_	CTAGATGACGATCAGGTTGACAGTTGGAAAGCCGAGTAC	L_ID_0276_c2_	CTAGATGACGATCAGGTTGACAGTTGGAAAGCCGAGTAC	L_ID_0276_c3_	CTAGATGACGATCAGGTTGTGTGAGGGATCGTTATCTCC	L_ID_0276_c4_	CTAGATGACGATCAGGTTGGACAGGCAGTCACAGATATG	L_ID_0276_c5_	CTAGATGACGATCAGGTTGACAGTTGGAAAGCCGAGTAC
L_ID_0277_c1_	CTAGGTGACAGTATGCTTATGTGAGGGATCGTTATCTCC	L_ID_0277_c2_	CTAGGTGACAGTATGCTTATGTGAGGGATCGTTATCTCC	L_ID_0277_c3_	CTAGGTGACAGTATGCTTACTGTACCCGGTCACATAGAA	L_ID_0277_c4_	CTAGGTGACAGTATGCTTACTGTACCCGGTCACATAGAA	L_ID_0277_c5_	CTAGGTGACAGTATGCTTATGTGAGGGATCGTTATCTCC
L_ID_0278_c1_	TAGTACACGGAGTGATCGACTGTACCCGGTCACATAGAA	L_ID_0278_c2_	TAGTACACGGAGTGATCGAACAGTTGGAAAGCCGAGTAC	L_ID_0278_c3_	TAGTACACGGAGTGATCGACTGTACCCGGTCACATAGAA	L_ID_0278_c4_	TAGTACACGGAGTGATCGACTGTACCCGGTCACATAGAA	L_ID_0278_c5_	TAGTACACGGAGTGATCGAACAGTTGGAAAGCCGAGTAC
L_ID_0279_c1_	TAGTACGAGCTGAGACTGACTGTACCCGGTCACATAGAA	L_ID_0279_c2_	TAGTACGAGCTGAGACTGAACAGTTGGAAAGCCGAGTAC	L_ID_0279_c3_	TAGTACGAGCTGAGACTGAACAGTTGGAAAGCCGAGTAC	L_ID_0279_c4_	TAGTACGAGCTGAGACTGAACAGTTGGAAAGCCGAGTAC	L_ID_0279_c5_	TAGTACGAGCTGAGACTGAACAGTTGGAAAGCCGAGTAC
L_ID_0280_c1_	TTAGAGTACGCTAGTTGGTACAGTTGGAAAGCCGAGTAC	L_ID_0280_c2_	TTAGAGTACGCTAGTTGGTCTGTACCCGGTCACATAGAA	L_ID_0280_c3_	TTAGAGTACGCTAGTTGGTCTGTACCCGGTCACATAGAA	L_ID_0280_c4_	TTAGAGTACGCTAGTTGGTCTGTACCCGGTCACATAGAA	L_ID_0280_c5_	TTAGAGTACGCTAGTTGGTACAGTTGGAAAGCCGAGTAC
L_ID_0281_c1_	TTAGATCATAGTCACCGGCCTGTACCCGGTCACATAGAA	L_ID_0281_c2_	TTAGATCATAGTCACCGGCCTGTACCCGGTCACATAGAA	L_ID_0281_c3_	TTAGATCATAGTCACCGGCGACAGGCAGTCACAGATATG	L_ID_0281_c4_	TTAGATCATAGTCACCGGCACAGTTGGAAAGCCGAGTAC	L_ID_0281_c5_	TTAGATCATAGTCACCGGCTGTGAGGGATCGTTATCTCC
L_ID_0282_c1_	AGTTTCCACTGACTCTAGCTGTGAGGGATCGTTATCTCC	L_ID_0282_c2_	AGTTTCCACTGACTCTAGCCTGTACCCGGTCACATAGAA	L_ID_0282_c3_	AGTTTCCACTGACTCTAGCACAGTTGGAAAGCCGAGTAC	L_ID_0282_c4_	AGTTTCCACTGACTCTAGCACAGTTGGAAAGCCGAGTAC	L_ID_0282_c5_	AGTTTCCACTGACTCTAGCTGTGAGGGATCGTTATCTCC
L_ID_0283_c1_	AGTTTCGACTCGTATGCTGCTGTACCCGGTCACATAGAA	L_ID_0283_c2_	AGTTTCGACTCGTATGCTGGACAGGCAGTCACAGATATG	L_ID_0283_c3_	AGTTTCGACTCGTATGCTGCTGTACCCGGTCACATAGAA	L_ID_0283_c4_	AGTTTCGACTCGTATGCTGCTGTACCCGGTCACATAGAA	L_ID_0283_c5_	AGTTTCGACTCGTATGCTGGACAGGCAGTCACAGATATG
L_ID_0284_c1_	GACATTTCTCCACGAGTTGACAGTTGGAAAGCCGAGTAC	L_ID_0284_c2_	GACATTTCTCCACGAGTTGTGTGAGGGATCGTTATCTCC	L_ID_0284_c3_	GACATTTCTCCACGAGTTGGACAGGCAGTCACAGATATG	L_ID_0284_c4_	GACATTTCTCCACGAGTTGACAGTTGGAAAGCCGAGTAC	L_ID_0284_c5_	GACATTTCTCCACGAGTTGACAGTTGGAAAGCCGAGTAC
L_ID_0285_c1_	GACCGTGGGAGTTACTAAGGACAGGCAGTCACAGATATG	L_ID_0285_c2_	GACCGTGGGAGTTACTAAGCTGTACCCGGTCACATAGAA	L_ID_0285_c3_	GACCGTGGGAGTTACTAAGGACAGGCAGTCACAGATATG	L_ID_0285_c4_	GACCGTGGGAGTTACTAAGGACAGGCAGTCACAGATATG	L_ID_0285_c5_	GACCGTGGGAGTTACTAAGGACAGGCAGTCACAGATATG
L_ID_0286_c1_	ATCCCTGAAACTAGACTGCACAGTTGGAAAGCCGAGTAC	L_ID_0286_c2_	ATCCCTGAAACTAGACTGCGACAGGCAGTCACAGATATG	L_ID_0286_c3_	ATCCCTGAAACTAGACTGCCTGTACCCGGTCACATAGAA	L_ID_0286_c4_	ATCCCTGAAACTAGACTGCACAGTTGGAAAGCCGAGTAC	L_ID_0286_c5_	ATCCCTGAAACTAGACTGCGACAGGCAGTCACAGATATG
L_ID_0287_c1_	ATCGGCTAAACTATACCGCGACAGGCAGTCACAGATATG	L_ID_0287_c2_	ATCGGCTAAACTATACCGCGACAGGCAGTCACAGATATG	L_ID_0287_c3_	ATCGGCTAAACTATACCGCCTGTACCCGGTCACATAGAA	L_ID_0287_c4_	ATCGGCTAAACTATACCGCACAGTTGGAAAGCCGAGTAC	L_ID_0287_c5_	ATCGGCTAAACTATACCGCACAGTTGGAAAGCCGAGTAC
L_ID_0288_c1_	CGTTGTGAAAGGTGTCAAGCTGTACCCGGTCACATAGAA	L_ID_0288_c2_	CGTTGTGAAAGGTGTCAAGTGTGAGGGATCGTTATCTCC	L_ID_0288_c3_	CGTTGTGAAAGGTGTCAAGCTGTACCCGGTCACATAGAA	L_ID_0288_c4_	CGTTGTGAAAGGTGTCAAGACAGTTGGAAAGCCGAGTAC	L_ID_0288_c5_	CGTTGTGAAAGGTGTCAAGGACAGGCAGTCACAGATATG
L_ID_0289_c1_	CGTTTCGACACTAACAGTCCTGTACCCGGTCACATAGAA	L_ID_0289_c2_	CGTTTCGACACTAACAGTCCTGTACCCGGTCACATAGAA	L_ID_0289_c3_	CGTTTCGACACTAACAGTCCTGTACCCGGTCACATAGAA	L_ID_0289_c4_	CGTTTCGACACTAACAGTCACAGTTGGAAAGCCGAGTAC	L_ID_0289_c5_	CGTTTCGACACTAACAGTCACAGTTGGAAAGCCGAGTAC
L_ID_0290_c1_	GTAAGGGAACATCGGTAAGACAGTTGGAAAGCCGAGTAC	L_ID_0290_c2_	GTAAGGGAACATCGGTAAGGACAGGCAGTCACAGATATG	L_ID_0290_c3_	GTAAGGGAACATCGGTAAGGACAGGCAGTCACAGATATG	L_ID_0290_c4_	GTAAGGGAACATCGGTAAGCTGTACCCGGTCACATAGAA	L_ID_0290_c5_	GTAAGGGAACATCGGTAAGACAGTTGGAAAGCCGAGTAC
L_ID_0291_c1_	GTAATTTAACTAGGGCGGCCTGTACCCGGTCACATAGAA	L_ID_0291_c2_	GTAATTTAACTAGGGCGGCGACAGGCAGTCACAGATATG	L_ID_0291_c3_	GTAATTTAACTAGGGCGGCTGTGAGGGATCGTTATCTCC	L_ID_0291_c4_	GTAATTTAACTAGGGCGGCGACAGGCAGTCACAGATATG	L_ID_0291_c5_	GTAATTTAACTAGGGCGGCTGTGAGGGATCGTTATCTCC
L_ID_0292_c1_	TCTTACGAACGGCAAGTTGTGTGAGGGATCGTTATCTCC	L_ID_0292_c2_	TCTTACGAACGGCAAGTTGCTGTACCCGGTCACATAGAA	L_ID_0292_c3_	TCTTACGAACGGCAAGTTGACAGTTGGAAAGCCGAGTAC	L_ID_0292_c4_	TCTTACGAACGGCAAGTTGTGTGAGGGATCGTTATCTCC	L_ID_0292_c5_	TCTTACGAACGGCAAGTTGACAGTTGGAAAGCCGAGTAC
L_ID_0293_c1_	TCTTCAACGAGTTAGACCGACAGTTGGAAAGCCGAGTAC	L_ID_0293_c2_	TCTTCAACGAGTTAGACCGGACAGGCAGTCACAGATATG	L_ID_0293_c3_	TCTTCAACGAGTTAGACCGACAGTTGGAAAGCCGAGTAC	L_ID_0293_c4_	TCTTCAACGAGTTAGACCGGACAGGCAGTCACAGATATG	L_ID_0293_c5_	TCTTCAACGAGTTAGACCGCTGTACCCGGTCACATAGAA
L_ID_0294_c1_	TCTTCCTAACGATCTGTGCACAGTTGGAAAGCCGAGTAC	L_ID_0294_c2_	TCTTCCTAACGATCTGTGCTGTGAGGGATCGTTATCTCC	L_ID_0294_c3_	TCTTCCTAACGATCTGTGCCTGTACCCGGTCACATAGAA	L_ID_0294_c4_	TCTTCCTAACGATCTGTGCACAGTTGGAAAGCCGAGTAC	L_ID_0294_c5_	TCTTCCTAACGATCTGTGCTGTGAGGGATCGTTATCTCC
L_ID_0295_c1_	AGTGGAACGTAGGTTAATGTGTGAGGGATCGTTATCTCC	L_ID_0295_c2_	AGTGGAACGTAGGTTAATGTGTGAGGGATCGTTATCTCC	L_ID_0295_c3_	AGTGGAACGTAGGTTAATGCTGTACCCGGTCACATAGAA	L_ID_0295_c4_	AGTGGAACGTAGGTTAATGGACAGGCAGTCACAGATATG	L_ID_0295_c5_	AGTGGAACGTAGGTTAATGGACAGGCAGTCACAGATATG
L_ID_0296_c1_	GAGGAGGAAGTACCTTAGTTGTGAGGGATCGTTATCTCC	L_ID_0296_c2_	GAGGAGGAAGTACCTTAGTACAGTTGGAAAGCCGAGTAC	L_ID_0296_c3_	GAGGAGGAAGTACCTTAGTGACAGGCAGTCACAGATATG	L_ID_0296_c4_	GAGGAGGAAGTACCTTAGTGACAGGCAGTCACAGATATG	L_ID_0296_c5_	GAGGAGGAAGTACCTTAGTGACAGGCAGTCACAGATATG

## Sheet: oligos
ProbeID	Detection oligo Sequence	5' modification
DO_Seq1_AF750	TTCTATGTGACCGGGTACA	AF750
DO_Seq2_AF488	GGAGATAACGATCCCTCACA	AF488
DO_Seq3_Cy3	GTACTCGGCTTTCCAACTGT	Cy3
DO_Seq4_Cy5	CATATCTGTGACTGCCTGTC	Cy5
