# Supplementary material for: Transcriptomic atlas of midbrain dopamine neurons uncovers differential vulnerability in a Parkinsonism lesion model
Source: eLife. 2024 Apr 8;12:RP89482. doi: 10.7554/eLife.89482 (PMC11001297; doi:10.7554/eLife.89482)
Supplement: Supplementary file 5. [file elife-89482-supp5.xlsx]

## Sheet: readme
cell loss	normalized cell loss (see methods for details)
comparison of normalized cell loss for
clusters	dopaminergic clusters
neighborhoods 1	across Sox6 NHs
neighborhoods 2	between the two NHs per territory other than Sox6
territories	dopaminergic territories

## Sheet: cell_loss
cluster#	avg.norm.loss
54	0.91419
65	0.9236
40	0.896038
13	0.924042
20	0.915868
52	0.749555
17	0.821699
28	0.797034
27	0.8557
45	0.932319
33	0.719121
23	0.46247
29	0.38641
66	0.498635
9	0.695179
67	0.832851
31	0.532681
44	0.563524
22	0.895607
46	0.859843
14	0.800409
11	0.774167
30	0.501415
1	0.693699
38	0.800329
41	0.556338
61	0.551836
21	0.942603
50	0.744804
19	0.267399
42	0.197362
4	0.816794
10	0.749019
2	0.722477
39	0.811724
60	0.61413
5	0.566639
43	0.353105
37	0.641632
53	0.381378

## Sheet: mDA_clusters_comparisons
comparisons	P	P.adjusted	chi2	T
1 - 10	0.306374	0.351429	118.431	-0.507398
1 - 11	0.145119	0.195835	118.431	-1.062
10 - 11	0.290069	0.337692	118.431	-0.554598
1 - 13	0.000121453	0.000619173	118.431	-3.77598
10 - 13	0.000694099	0.00255376	118.431	-3.26859
11 - 13	0.0037822	0.00989971	118.431	-2.71399
1 - 14	0.0813414	0.122958	118.431	-1.40419
10 - 14	0.185756	0.238305	118.431	-0.896796
11 - 14	0.366381	0.399131	118.431	-0.342199
13 - 14	0.00959623	0.0211442	118.431	2.37179
1 - 17	0.0309747	0.0549098	118.431	-1.88315
10 - 17	0.0899707	0.133926	118.431	-1.3483
11 - 17	0.223223	0.275934	118.431	-0.763708
13 - 17	0.0189768	0.0372843	118.431	2.09709
14 - 17	0.343811	0.380927	118.431	-0.402999
1 - 19	0.00659948	0.0158388	118.431	2.51339
10 - 19	0.00152243	0.00484691	118.431	3.02079
11 - 19	0.000247095	0.00110767	118.431	3.57538
13 - 19	2.31674e-09	3.01176e-07	118.431	6.28937
14 - 19	7.23905e-05	0.000403318	118.431	3.91758
17 - 19	6.60778e-06	5.42534e-05	118.431	4.53249
1 - 2	0.384236	0.413385	118.431	-0.294999
10 - 2	0.416067	0.438557	118.431	0.212399
11 - 2	0.222248	0.275164	118.431	0.766997
13 - 2	0.000341909	0.00141856	118.431	3.48098
14 - 2	0.134713	0.184993	118.431	1.1092
17 - 2	0.0591872	0.094409	118.431	1.57219
19 - 2	0.00287998	0.00802281	118.431	-2.80839
1 - 20	0.000185045	0.000885494	118.431	-3.65798
10 - 20	0.00101452	0.00345556	118.431	-3.15059
11 - 20	0.00526711	0.0130424	118.431	-2.59599
13 - 20	0.453127	0.463222	118.431	0.117999
14 - 20	0.012955	0.0271637	118.431	-2.25379
17 - 20	0.0253422	0.0471765	118.431	-1.9727
19 - 20	4.12859e-09	4.60042e-07	118.431	-6.17137
2 - 20	0.000508685	0.00196423	118.431	-3.36299
1 - 21	1.39985e-05	0.000103008	118.431	-4.34592
10 - 21	0.000106966	0.000559958	118.431	-3.81108
11 - 21	0.000795681	0.00283393	118.431	-3.22648
13 - 21	0.357602	0.392306	118.431	-0.365684
14 - 21	0.00243236	0.00700089	118.431	-2.86577
17 - 21	0.00503651	0.0125111	118.431	-2.61216
19 - 21	6.58827e-11	5.13885e-08	118.431	-6.99526
2 - 21	4.66774e-05	0.000277927	118.431	-4.03496
20 - 21	0.312463	0.355797	118.431	-0.490067
1 - 22	0.000325779	0.00138857	118.431	-3.49514
10 - 22	0.0018317	0.00560284	118.431	-2.9603
11 - 22	0.00949942	0.0210499	118.431	-2.3757
13 - 22	0.31422	0.356238	118.431	0.485091
14 - 22	0.023	0.0436496	118.431	-2.01499
17 - 22	0.0448649	0.0749349	118.431	-1.70978
19 - 22	4.70588e-09	4.07843e-07	118.431	-6.14449
2 - 22	0.000911508	0.00315989	118.431	-3.18419
20 - 22	0.359456	0.393234	118.431	0.360709
21 - 22	0.184274	0.237184	118.431	0.902384
1 - 23	0.0883502	0.131765	118.431	1.35848
10 - 23	0.0393228	0.066823	118.431	1.77277
11 - 23	0.0138957	0.0286737	118.431	2.2256
13 - 23	9.55156e-06	7.45022e-05	118.431	4.44156
14 - 23	0.00675039	0.016004	118.431	2.505
17 - 23	0.00209355	0.00616216	118.431	2.91604
19 - 23	0.244566	0.2976	118.431	-0.693692
2 - 23	0.0561046	0.0900444	118.431	1.59935
20 - 23	1.40379e-05	0.000102332	118.431	4.34521
21 - 23	1.47879e-06	1.6478e-05	118.431	4.89065
22 - 23	2.40104e-05	0.000157379	118.431	4.20851
1 - 27	0.0077281	0.0177815	118.431	-2.45439
10 - 27	0.0268629	0.0488416	118.431	-1.94699
11 - 27	0.0831087	0.124903	118.431	-1.39239
13 - 27	0.0943303	0.138826	118.431	1.32159
14 - 27	0.147804	0.198087	118.431	-1.0502
17 - 27	0.241354	0.295536	118.431	-0.704004
19 - 27	1.06143e-06	1.2357e-05	118.431	-4.96778
2 - 27	0.0163422	0.0326843	118.431	-2.15939
20 - 27	0.115484	0.163777	118.431	1.20359
21 - 27	0.0405034	0.0686797	118.431	1.75877
22 - 27	0.182795	0.236451	118.431	0.907991
23 - 27	0.000509538	0.00195783	118.431	-3.36248
1 - 28	0.0664531	0.10346	118.431	-1.51236
10 - 28	0.170302	0.224384	118.431	-0.956538
11 - 28	0.363829	0.39746	118.431	-0.349007
13 - 28	0.00487332	0.0122225	118.431	2.62402
14 - 28	0.489708	0.491598	118.431	0.0258524
17 - 28	0.31815	0.359648	118.431	0.47401
19 - 28	1.92123e-05	0.000129186	118.431	-4.26564
2 - 28	0.118279	0.167437	118.431	-1.18921
20 - 28	0.00693887	0.0163514	118.431	2.49476
21 - 28	0.000860035	0.00302175	118.431	3.20233
22 - 28	0.0127613	0.0269022	118.431	2.25982
23 - 28	0.00470643	0.0119189	118.431	-2.63652
27 - 28	0.120832	0.169818	118.431	1.17628
1 - 29	0.0254644	0.0471787	118.431	1.97059
10 - 29	0.0072575	0.0169996	118.431	2.47799
11 - 29	0.00146802	0.00471216	118.431	3.03259
13 - 29	3.15477e-08	1.29512e-06	118.431	5.74657
14 - 29	0.000489086	0.0019267	118.431	3.37479
17 - 29	6.17613e-05	0.000356843	118.431	3.96033
19 - 29	0.294107	0.340866	118.431	-0.542798
2 - 29	0.0125781	0.0267328	118.431	2.26559
20 - 29	5.4745e-08	1.94096e-06	118.431	5.62858
21 - 29	1.19601e-09	2.33223e-07	118.431	6.42311
22 - 29	7.10371e-08	1.97889e-06	118.431	5.57233
23 - 29	0.401301	0.428788	118.431	0.2505
27 - 29	1.02098e-05	7.80753e-05	118.431	4.42498
28 - 29	0.000176703	0.000866847	118.431	3.67104
1 - 30	0.0822214	0.123808	118.431	1.39829
10 - 30	0.0294664	0.0528363	118.431	1.90569
11 - 30	0.00760797	0.0175569	118.431	2.46029
13 - 30	4.30169e-07	6.45254e-06	118.431	5.17428
14 - 30	0.00293003	0.00810434	118.431	2.80249
17 - 30	0.000518767	0.00198352	118.431	3.35708
19 - 30	0.133449	0.184558	118.431	-1.1151
2 - 30	0.0464161	0.0771952	118.431	1.69329
20 - 30	7.22702e-07	9.55436e-06	118.431	5.05628
21 - 30	2.23345e-08	9.67826e-07	118.431	5.81985
22 - 30	1.0555e-06	1.2666e-05	118.431	4.96908
23 - 30	0.414363	0.437352	118.431	-0.216779
27 - 30	9.19157e-05	0.000494443	118.431	3.85268
28 - 30	0.00141658	0.00458479	118.431	3.04412
29 - 30	0.284062	0.333687	118.431	-0.572298
1 - 31	0.113226	0.161456	118.431	1.21539
10 - 31	0.0436706	0.0735703	118.431	1.72279
11 - 31	0.0122109	0.0262383	118.431	2.27739
13 - 31	9.5841e-07	1.16806e-05	118.431	4.99138
14 - 31	0.00493372	0.0123343	118.431	2.61959
17 - 31	0.000971275	0.00335219	118.431	3.16429
19 - 31	0.0983117	0.143601	118.431	-1.29799
2 - 31	0.0667039	0.103644	118.431	1.51039
20 - 31	1.59209e-06	1.74905e-05	118.431	4.87338
21 - 31	5.5132e-08	1.86969e-06	118.431	5.62706
22 - 31	2.40373e-06	2.46698e-05	118.431	4.77628
23 - 31	0.357442	0.392682	118.431	-0.366115
27 - 31	0.00017749	0.000865264	118.431	3.66978
28 - 31	0.00259591	0.00736294	118.431	2.84376
29 - 31	0.225759	0.278627	118.431	-0.755197
30 - 31	0.427583	0.444094	118.431	-0.182899
1 - 33	0.192104	0.244439	118.431	-0.873164
10 - 33	0.367838	0.399601	118.431	-0.33832
11 - 33	0.402931	0.42994	118.431	0.246277
13 - 33	0.00116399	0.00387995	118.431	3.10707
14 - 33	0.272468	0.323971	118.431	0.606986
17 - 33	0.143036	0.194032	118.431	1.07125
19 - 33	0.000296617	0.00129252	118.431	-3.52251
2 - 33	0.287479	0.336687	118.431	-0.562208
20 - 33	0.00171104	0.00535989	118.431	2.98269
21 - 33	0.000169126	0.000834927	118.431	3.68341
22 - 33	0.00311881	0.00856575	118.431	2.78103
23 - 33	0.0185677	0.0366653	118.431	-2.10625
27 - 33	0.0444756	0.0746043	118.431	1.71399
28 - 33	0.260081	0.31114	118.431	0.644875
29 - 33	0.0018878	0.00572949	118.431	-2.95035
30 - 33	0.0102274	0.0224084	118.431	-2.3471
31 - 33	0.0165447	0.0330049	118.431	-2.1543
1 - 37	0.437856	0.452354	118.431	0.156722
10 - 37	0.245231	0.297944	118.431	0.691566
11 - 37	0.102104	0.147758	118.431	1.27616
13 - 37	3.16538e-05	0.00019752	118.431	4.13696
14 - 37	0.0520568	0.0844164	118.431	1.63687
17 - 37	0.0161758	0.0324348	118.431	2.16361
19 - 37	0.0069787	0.0163957	118.431	-2.49262
2 - 37	0.320405	0.360629	118.431	0.467678
20 - 37	5.07869e-05	0.000300105	118.431	4.01258
21 - 37	2.4089e-06	2.44019e-05	118.431	4.77577
22 - 37	8.51983e-05	0.000467991	118.431	3.87339
23 - 37	0.101342	0.146927	118.431	-1.2805
27 - 37	0.00347207	0.00924305	118.431	2.74388
28 - 37	0.0382492	0.0654262	118.431	1.78581
29 - 37	0.0285118	0.0515991	118.431	-1.92046
30 - 37	0.0950608	0.139637	118.431	-1.31721
31 - 37	0.13147	0.182793	118.431	-1.12442
33 - 37	0.138363	0.189008	118.431	1.09236
1 - 38	0.0743388	0.113695	118.431	-1.45298
10 - 38	0.163678	0.216388	118.431	-0.983217
11 - 38	0.319663	0.360314	118.431	-0.469759
13 - 38	0.0215573	0.0413138	118.431	2.04291
14 - 38	0.439341	0.45269	118.431	-0.152945
17 - 38	0.416913	0.437087	118.431	0.210225
19 - 38	0.000119739	0.00061445	118.431	-3.77992
2 - 38	0.120122	0.169431	118.431	-1.17986
20 - 38	0.0276812	0.0502125	118.431	1.93366
21 - 38	0.0073661	0.0171509	118.431	2.47242
22 - 38	0.0466412	0.0774045	118.431	1.69094
23 - 38	0.00676104	0.0159806	118.431	-2.50442
27 - 38	0.207056	0.260489	118.431	0.819347
28 - 38	0.425275	0.442876	118.431	-0.188799
29 - 38	0.000674451	0.00249323	118.431	-3.27739
30 - 38	0.00343563	0.00920891	118.431	-2.74754
31 - 38	0.00553148	0.0135678	118.431	-2.57821
33 - 38	0.237185	0.290887	118.431	-0.717506
37 - 38	0.0493278	0.0804931	118.431	-1.66352
1 - 39	0.0555019	0.0894453	118.431	-1.60479
10 - 39	0.137264	0.187836	118.431	-1.0974
11 - 39	0.294107	0.341374	118.431	-0.542798
13 - 39	0.0158806	0.0320074	118.431	2.17119
14 - 39	0.420665	0.440428	118.431	-0.200599
17 - 39	0.4242	0.442939	118.431	0.191549
19 - 39	3.40166e-05	0.000208921	118.431	-4.11818
2 - 39	0.0963057	0.140935	118.431	-1.30979
20 - 39	0.0210456	0.0405322	118.431	2.05319
21 - 39	0.00447762	0.011451	118.431	2.65432
22 - 39	0.0368274	0.0634114	118.431	1.80354
23 - 39	0.00429912	0.0111037	118.431	-2.66879
27 - 39	0.198568	0.251433	118.431	0.849596
28 - 39	0.403194	0.429632	118.431	-0.245598
29 - 39	0.000247095	0.00111407	118.431	-3.57538
30 - 39	0.00160753	0.00509706	118.431	-3.00309
31 - 39	0.00278222	0.00780622	118.431	-2.82019
33 - 39	0.207315	0.260395	118.431	-0.818436
37 - 39	0.0334318	0.0587316	118.431	-1.84832
38 - 39	0.486953	0.491363	118.431	-0.0327739
1 - 4	0.0348643	0.0604314	118.431	-1.82899
10 - 4	0.0943303	0.139088	118.431	-1.32159
11 - 4	0.222248	0.275602	118.431	-0.766997
13 - 4	0.0268629	0.0489557	118.431	1.94699
14 - 4	0.335849	0.374231	118.431	-0.424798
17 - 4	0.482177	0.487806	118.431	-0.0447777
19 - 4	1.41964e-05	0.00010253	118.431	-4.34238
2 - 4	0.0637497	0.100252	118.431	-1.53399
20 - 4	0.0348643	0.060566	118.431	1.82899
21 - 4	0.0085072	0.0191781	118.431	2.41799
22 - 4	0.0597663	0.0949445	118.431	1.56722
23 - 4	0.0025347	0.007242	118.431	-2.85185
27 - 4	0.266412	0.318226	118.431	0.625397
28 - 4	0.312065	0.355863	118.431	-0.491195
29 - 4	0.00011152	0.000579902	118.431	-3.79958
30 - 4	0.000793611	0.00283952	118.431	-3.22729
31 - 4	0.00141541	0.00460008	118.431	-3.04439
33 - 4	0.14676	0.197367	118.431	-1.05476
37 - 4	0.0195444	0.0380166	118.431	-2.08465
38 - 4	0.405225	0.43062	118.431	-0.240342
39 - 4	0.41148	0.436079	118.431	-0.224199
1 - 40	0.00036066	0.00148844	118.431	-3.46529
10 - 40	0.00200476	0.00594566	118.431	-2.93045
11 - 40	0.0102602	0.0224171	118.431	-2.34585
13 - 40	0.30374	0.349952	118.431	0.514943
14 - 40	0.0246332	0.0461873	118.431	-1.98514
17 - 40	0.0478821	0.0789599	118.431	-1.67812
19 - 40	5.44015e-09	4.24332e-07	118.431	-6.11464
2 - 40	0.0010025	0.00342962	118.431	-3.15434
20 - 40	0.348386	0.385448	118.431	0.390561
21 - 40	0.176019	0.229975	118.431	0.934046
22 - 40	0.487395	0.491173	118.431	0.0316626
23 - 40	2.63452e-05	0.000169829	118.431	-4.18458
27 - 40	0.190757	0.243519	118.431	-0.87814
28 - 40	0.0138562	0.0286681	118.431	-2.22675
29 - 40	8.15227e-08	2.11959e-06	118.431	-5.54248
30 - 40	1.20052e-06	1.37707e-05	118.431	-4.93922
31 - 40	2.72547e-06	2.72547e-05	118.431	-4.74643
33 - 40	0.00341765	0.00919231	118.431	-2.74937
37 - 40	9.56709e-05	0.000507641	118.431	-3.84173
38 - 40	0.0493278	0.0806618	118.431	-1.66352
39 - 40	0.039246	0.0668381	118.431	-1.77369
4 - 40	0.063336	0.100004	118.431	-1.53737
1 - 41	0.182635	0.236637	118.431	0.908596
10 - 41	0.0796031	0.120798	118.431	1.41599
11 - 41	0.0254644	0.047291	118.431	1.97059
13 - 41	3.53016e-06	3.35796e-05	118.431	4.68458
14 - 41	0.011165	0.0241908	118.431	2.31279
17 - 41	0.00261796	0.00739859	118.431	2.84089
19 - 41	0.0555019	0.0896305	118.431	-1.60479
2 - 41	0.115484	0.164075	118.431	1.20359
20 - 41	5.74825e-06	4.98182e-05	118.431	4.56658
21 - 41	2.41581e-07	4.38217e-06	118.431	5.30366
22 - 41	9.12538e-06	7.33794e-05	118.431	4.45289
23 - 41	0.269292	0.320683	118.431	-0.616616
27 - 41	0.000508685	0.001974	118.431	3.36299
28 - 41	0.00670182	0.016035	118.431	2.50768
29 - 41	0.145119	0.196174	118.431	-1.062
30 - 41	0.312593	0.355426	118.431	-0.489698
31 - 41	0.379748	0.410823	118.431	-0.306799
33 - 41	0.03472	0.06045	118.431	1.83091
37 - 41	0.212301	0.265803	118.431	0.801023
38 - 41	0.0117048	0.0252203	118.431	2.29417
39 - 41	0.00659948	0.0158876	118.431	2.51339
4 - 41	0.00353532	0.00937942	118.431	2.73759
40 - 41	1.02898e-05	7.79229e-05	118.431	4.42304
1 - 42	0.0126241	0.0267576	118.431	2.26414
10 - 42	0.00418385	0.0108419	118.431	2.67842
11 - 42	0.00107859	0.00361072	118.431	3.13125
13 - 42	1.98572e-07	3.97144e-06	118.431	5.34721
14 - 42	0.000433766	0.00172621	118.431	3.41065
17 - 42	9.16478e-05	0.000496426	118.431	3.85348
19 - 42	0.416237	0.438144	118.431	0.211962
2 - 42	0.00675039	0.0160528	118.431	2.505
20 - 42	3.06021e-07	5.07864e-06	118.431	5.25087
21 - 42	2.14806e-08	9.85582e-07	118.431	5.82809
22 - 42	4.87537e-07	6.91416e-06	118.431	5.14595
23 - 42	0.217151	0.271004	118.431	0.784319
27 - 42	1.90256e-05	0.000130175	118.431	4.26814
28 - 42	0.000229103	0.00103896	118.431	3.59711
29 - 42	0.256772	0.307653	118.431	0.655154
30 - 42	0.13189	0.18305	118.431	1.12243
31 - 42	0.10288	0.148605	118.431	1.27177
33 - 42	0.00141846	0.0045719	118.431	3.04369
37 - 42	0.0141611	0.0291442	118.431	2.21795
38 - 42	0.000507657	0.00198981	118.431	3.36359
39 - 42	0.000247904	0.00110494	118.431	3.57444
4 - 42	0.000129813	0.000653253	118.431	3.7575
40 - 42	5.41765e-07	7.41362e-06	118.431	5.12202
41 - 42	0.0652041	0.101922	118.431	1.52227
1 - 43	0.0261557	0.0482304	118.431	1.95879
10 - 43	0.00748951	0.0173348	118.431	2.46619
11 - 43	0.00152243	0.00486677	118.431	3.02079
13 - 43	3.33447e-08	1.30044e-06	118.431	5.73477
14 - 43	0.000508685	0.00198387	118.431	3.36299
17 - 43	6.46895e-05	0.000371013	118.431	3.9479
19 - 43	0.290069	0.338197	118.431	-0.554598
2 - 43	0.012955	0.027237	118.431	2.25379
20 - 43	5.78273e-08	1.87939e-06	118.431	5.61678
21 - 43	1.27222e-09	1.98467e-07	118.431	6.41067
22 - 43	7.52352e-08	2.02357e-06	118.431	5.55989
23 - 43	0.405022	0.430992	118.431	0.240865
27 - 43	1.07048e-05	8.0286e-05	118.431	4.41318
28 - 43	0.000184961	0.000890553	118.431	3.65811
29 - 43	0.495302	0.495938	118.431	-0.0117999
30 - 43	0.28806	0.336862	118.431	0.560498
31 - 43	0.229302	0.282552	118.431	0.743397
33 - 43	0.00196014	0.00585788	118.431	2.93791
37 - 43	0.0293138	0.0526838	118.431	1.90803
38 - 43	0.000698913	0.0025594	118.431	3.26646
39 - 43	0.000257419	0.00113439	118.431	3.56358
4 - 43	0.000116386	0.000601198	118.431	3.78778
40 - 43	8.63256e-08	2.17206e-06	118.431	5.53004
41 - 43	0.147804	0.198428	118.431	1.0502
42 - 43	0.253691	0.305369	118.431	-0.664789
1 - 44	0.153274	0.204016	118.431	1.0266
10 - 44	0.0637497	0.100454	118.431	1.53399
11 - 44	0.019363	0.0378524	118.431	2.08859
13 - 44	2.15105e-06	2.26733e-05	118.431	4.80258
14 - 44	0.00822568	0.0187056	118.431	2.43079
17 - 44	0.00180423	0.00558452	118.431	2.96528
19 - 44	0.0697642	0.10733	118.431	-1.48679
2 - 44	0.0943303	0.139352	118.431	1.32159
20 - 44	3.53016e-06	3.39941e-05	118.431	4.68458
21 - 44	1.37662e-07	2.90207e-06	118.431	5.42805
22 - 44	5.50165e-06	4.87646e-05	118.431	4.57727
23 - 44	0.301887	0.348848	118.431	-0.520269
27 - 44	0.000341909	0.00142615	118.431	3.48098
28 - 44	0.00470082	0.0119434	118.431	2.63694
29 - 44	0.173475	0.227413	118.431	-0.943996
30 - 44	0.355366	0.391505	118.431	-0.371698
31 - 44	0.425275	0.443468	118.431	-0.188799
33 - 44	0.0263638	0.0483854	118.431	1.95529
37 - 44	0.178248	0.23211	118.431	0.925405
38 - 44	0.00883826	0.0197531	118.431	2.40342
39 - 44	0.00477427	0.0120127	118.431	2.63139
4 - 44	0.00250683	0.00718869	118.431	2.85559
40 - 44	6.21714e-06	5.1589e-05	118.431	4.54742
41 - 44	0.453127	0.46383	118.431	0.117999
42 - 44	0.0781624	0.119308	118.431	-1.42592
43 - 44	0.176495	0.230211	118.431	-0.932196
1 - 45	6.63246e-05	0.000374878	118.431	-3.94118
10 - 45	0.000401266	0.00161334	118.431	-3.43379
11 - 45	0.00233733	0.0067774	118.431	-2.87919
13 - 45	0.434524	0.450104	118.431	-0.165199
14 - 45	0.00619098	0.0149504	118.431	-2.53699
17 - 45	0.0124017	0.0264298	118.431	-2.27122
19 - 45	1.02273e-09	2.6591e-07	118.431	-6.45457
2 - 45	0.000192904	0.000900991	118.431	-3.64618
20 - 45	0.388741	0.417656	118.431	-0.283199
21 - 45	0.4242	0.443533	118.431	0.191549
22 - 45	0.255467	0.306561	118.431	-0.659227
23 - 45	5.52038e-06	4.83809e-05	118.431	-4.57644
27 - 45	0.0697642	0.107542	118.431	-1.48679
28 - 45	0.00290876	0.00807413	118.431	-2.80498
29 - 45	1.44343e-08	7.50585e-07	118.431	-5.91177
30 - 45	2.05624e-07	3.91186e-06	118.431	-5.33948
31 - 45	4.65194e-07	6.84626e-06	118.431	-5.15658
33 - 45	0.000666092	0.00247406	118.431	-3.28121
37 - 45	1.60673e-05	0.000110907	118.431	-4.31109
38 - 45	0.0149523	0.0305309	118.431	-2.19585
39 - 45	0.0105123	0.02284	118.431	-2.33639
4 - 45	0.0183066	0.0363337	118.431	-2.11219
40 - 45	0.246011	0.297501	118.431	-0.689078
41 - 45	1.7606e-06	1.88118e-05	118.431	-4.84978
42 - 45	1.07566e-07	2.46768e-06	118.431	-5.4821
43 - 45	1.52693e-08	7.44379e-07	118.431	-5.89997
44 - 45	1.06143e-06	1.25442e-05	118.431	-4.96778
1 - 46	0.00500371	0.0124693	118.431	-2.61452
10 - 46	0.0197755	0.0383704	118.431	-2.07967
11 - 46	0.068678	0.106287	118.431	-1.49508
13 - 46	0.0872112	0.130566	118.431	1.36572
14 - 46	0.12938	0.180208	118.431	-1.13437
17 - 46	0.219669	0.273272	118.431	-0.775733
19 - 46	2.88756e-07	5.0051e-06	118.431	-5.26386
2 - 46	0.0114297	0.0246958	118.431	-2.30356
20 - 46	0.108376	0.155392	118.431	1.24134
21 - 46	0.0343072	0.0598648	118.431	1.83643
22 - 46	0.176019	0.230361	118.431	0.934046
23 - 46	0.000317752	0.0013618	118.431	-3.50244
27 - 46	0.489106	0.492261	118.431	-0.0273641
28 - 46	0.100689	0.146253	118.431	-1.28424
29 - 46	3.4269e-06	3.34123e-05	118.431	-4.6917
30 - 46	3.81072e-05	0.000230416	118.431	-4.08845
31 - 46	7.8497e-05	0.000434239	118.431	-3.89566
33 - 46	0.0335294	0.0587706	118.431	-1.84698
37 - 46	0.00195168	0.00590044	118.431	-2.93934
38 - 46	0.189707	0.242576	118.431	-0.882029
39 - 46	0.178893	0.232561	118.431	-0.922917
4 - 46	0.246791	0.297983	118.431	-0.686591
40 - 46	0.184274	0.237576	118.431	0.902384
41 - 46	0.000249788	0.00110702	118.431	-3.57226
42 - 46	9.6163e-06	7.42645e-05	118.431	-4.43988
43 - 46	3.60915e-06	3.39173e-05	118.431	-4.67927
44 - 46	0.000161365	0.000801688	118.431	-3.69664
45 - 46	0.0630323	0.0997265	118.431	1.53985
1 - 5	0.341077	0.378435	118.431	0.410462
10 - 5	0.173142	0.227741	118.431	0.945306
11 - 5	0.0642542	0.100842	118.431	1.5299
13 - 5	1.17126e-05	8.70076e-05	118.431	4.3907
14 - 5	0.0304684	0.0542588	118.431	1.89061
17 - 5	0.00818345	0.018664	118.431	2.43274
19 - 5	0.0134452	0.0280409	118.431	-2.23888
2 - 5	0.235984	0.28987	118.431	0.721418
20 - 5	1.91619e-05	0.000129967	118.431	4.26632
21 - 5	7.5947e-07	9.87311e-06	118.431	5.04491
22 - 5	3.09844e-05	0.000194902	118.431	4.14252
23 - 5	0.14174	0.192608	118.431	-1.07706
27 - 5	0.00163472	0.00514145	118.431	2.99762
28 - 5	0.0203794	0.0393463	118.431	2.06691
29 - 5	0.0490072	0.080306	118.431	-1.66672
30 - 5	0.144786	0.196064	118.431	-1.06347
31 - 5	0.19278	0.2449	118.431	-0.870677
33 - 5	0.0878751	0.131308	118.431	1.36149
37 - 5	0.394131	0.422283	118.431	0.269132
38 - 5	0.0300677	0.0536677	118.431	1.89659
39 - 5	0.0187537	0.0369392	118.431	2.10206
4 - 5	0.0104585	0.0227868	118.431	2.33839
40 - 5	3.49832e-05	0.000213179	118.431	4.11086
41 - 5	0.292569	0.340095	118.431	-0.547282
42 - 5	0.0230262	0.0435933	118.431	-2.0145
43 - 5	0.0502599	0.0816723	118.431	-1.65429
44 - 5	0.251504	0.303204	118.431	-0.671665
45 - 5	5.78954e-06	4.96246e-05	118.431	4.56483
46 - 5	0.000843206	0.00297602	118.431	3.20848
1 - 50	0.242901	0.296499	118.431	-0.699029
10 - 50	0.434922	0.44992	118.431	-0.164185
11 - 50	0.337445	0.375473	118.431	0.420412
13 - 50	0.000666092	0.00248589	118.431	3.28121
14 - 50	0.218087	0.271737	118.431	0.781121
17 - 50	0.105711	0.15213	118.431	1.25595
19 - 50	0.000533974	0.00202184	118.431	-3.34837
2 - 50	0.349303	0.385916	118.431	-0.388073
20 - 50	0.000994611	0.00341761	118.431	3.15682
21 - 50	8.68645e-05	0.000473806	118.431	3.86811
22 - 50	0.00180175	0.00559905	118.431	2.96573
23 - 50	0.0256946	0.0474925	118.431	-1.96663
27 - 50	0.0306364	0.0544337	118.431	1.88812
28 - 50	0.201856	0.255183	118.431	0.837786
29 - 50	0.00316267	0.00865573	118.431	-2.77621
30 - 50	0.0158123	0.0319524	118.431	-2.17296
31 - 50	0.0249148	0.0464917	118.431	-1.98017
33 - 50	0.426879	0.443954	118.431	0.184698
37 - 50	0.182882	0.236172	118.431	-0.907661
38 - 50	0.190941	0.243356	118.431	0.877459
39 - 50	0.161396	0.213733	118.431	0.992571
4 - 50	0.110682	0.158408	118.431	1.2289
40 - 50	0.00198301	0.00590363	118.431	2.93407
41 - 50	0.0500073	0.0814315	118.431	-1.65677
42 - 50	0.00217003	0.00636325	118.431	-2.90407
43 - 50	0.00327857	0.0089104	118.431	-2.76378
44 - 50	0.0386294	0.065932	118.431	-1.78116
45 - 50	0.000373047	0.0015155	118.431	3.45534
46 - 50	0.0221279	0.0421998	118.431	2.03168
5 - 50	0.120731	0.169982	118.431	-1.17679
1 - 52	0.0782346	0.119186	118.431	-1.42542
10 - 52	0.187413	0.240037	118.431	-0.890578
11 - 52	0.380058	0.410589	118.431	-0.305981
13 - 52	0.00589762	0.0144205	118.431	2.55481
14 - 52	0.47822	0.485061	118.431	0.0547282
17 - 52	0.314078	0.356595	118.431	0.485493
19 - 52	4.01438e-05	0.000240863	118.431	-4.07477
2 - 52	0.133584	0.184416	118.431	-1.11447
20 - 52	0.00823343	0.0186688	118.431	2.43043
21 - 52	0.0011989	0.00397934	118.431	3.09766
22 - 52	0.0149735	0.0304944	118.431	2.19527
23 - 52	0.00599122	0.0145581	118.431	-2.54904
27 - 52	0.123753	0.172988	118.431	1.16173
28 - 52	0.486835	0.49188	118.431	0.0330705
29 - 52	0.000317569	0.00136853	118.431	-3.50261
30 - 52	0.00220089	0.00642957	118.431	-2.89935
31 - 52	0.00386307	0.0100776	118.431	-2.70656
33 - 52	0.279535	0.330861	118.431	-0.585758
37 - 52	0.0478821	0.0787934	118.431	-1.67812
38 - 52	0.416913	0.437675	118.431	0.210225
39 - 52	0.395265	0.422917	118.431	0.266178
4 - 52	0.308088	0.352359	118.431	0.502505
40 - 52	0.0161758	0.0325183	118.431	2.16361
41 - 52	0.00931721	0.0207049	118.431	-2.38317
42 - 52	0.000335559	0.00140718	118.431	-3.48648
43 - 52	0.000331363	0.0013971	118.431	-3.49017
44 - 52	0.00670423	0.0159917	118.431	-2.50755
45 - 52	0.00362394	0.00954957	118.431	2.72895
46 - 52	0.104761	0.151041	118.431	1.26123
5 - 52	0.0268473	0.0490419	118.431	-1.94725
50 - 52	0.221225	0.274769	118.431	-0.770456
1 - 53	0.0263509	0.0484757	118.431	1.95551
10 - 53	0.00834613	0.0188695	118.431	2.42527
11 - 53	0.00195533	0.00586599	118.431	2.93873
13 - 53	1.2377e-07	2.75831e-06	118.431	5.45139
14 - 53	0.0007242	0.00261517	118.431	3.25554
17 - 53	0.000121927	0.000617555	118.431	3.7749
19 - 53	0.355463	0.391059	118.431	-0.371437
2 - 53	0.0137919	0.0286109	118.431	2.22862
20 - 53	2.03165e-07	3.96172e-06	118.431	5.34214
21 - 53	7.91488e-09	5.61237e-07	118.431	6.0371
22 - 53	2.99598e-07	5.08014e-06	118.431	5.25562
23 - 53	0.364458	0.39759	118.431	0.347328
27 - 53	2.22719e-05	0.000147221	118.431	4.22783
28 - 53	0.000328417	0.0013922	118.431	3.49278
29 - 53	0.447953	0.459137	118.431	0.131096
30 - 53	0.254919	0.306374	118.431	0.66094
31 - 53	0.203966	0.257432	118.431	0.830272
33 - 53	0.00256993	0.00731586	118.431	2.84717
37 - 53	0.0297644	0.0532483	118.431	1.90116
38 - 53	0.000899466	0.00314611	118.431	3.18835
39 - 53	0.000391264	0.00158127	118.431	3.44126
4 - 53	0.000191118	0.000898023	118.431	3.64883
40 - 53	3.3858e-07	5.38964e-06	118.431	5.22819
41 - 53	0.133617	0.184136	118.431	1.11431
42 - 53	0.304819	0.350676	118.431	-0.511851
43 - 53	0.443644	0.45652	118.431	0.14202
44 - 53	0.158381	0.210097	118.431	1.00507
45 - 53	6.12609e-08	1.83783e-06	118.431	5.60433
46 - 53	9.35556e-06	7.44626e-05	118.431	4.44671
5 - 53	0.0488715	0.0802522	118.431	1.66809
50 - 53	0.00408108	0.0106108	118.431	2.68722
52 - 53	0.000523311	0.00199113	118.431	3.35445
1 - 54	0.000196951	0.000914416	118.431	-3.64028
10 - 54	0.00107303	0.00360759	118.431	-3.13289
11 - 54	0.00553032	0.0136077	118.431	-2.57829
13 - 54	0.446136	0.457876	118.431	0.135699
14 - 54	0.0135389	0.0281608	118.431	-2.23609
17 - 54	0.0264381	0.0484079	118.431	-1.95405
19 - 54	4.50026e-09	4.38776e-07	118.431	-6.15367
2 - 54	0.000539467	0.00203277	118.431	-3.34529
20 - 54	0.492953	0.49422	118.431	0.0176999
21 - 54	0.305911	0.351414	118.431	0.508724
22 - 54	0.366437	0.398634	118.431	-0.342052
23 - 54	1.48654e-05	0.00010446	118.431	-4.33076
27 - 54	0.11893	0.168054	118.431	-1.18589
28 - 54	0.00730851	0.0170678	118.431	-2.47537
29 - 54	5.94315e-08	1.85426e-06	118.431	-5.61088
30 - 54	7.80707e-07	9.8218e-06	118.431	-5.03858
31 - 54	1.71691e-06	1.85999e-05	118.431	-4.85568
33 - 54	0.00181106	0.0055835	118.431	-2.96403
37 - 54	5.44733e-05	0.000319467	118.431	-3.99392
38 - 54	0.0287158	0.0517282	118.431	-1.91727
39 - 54	0.0219328	0.0419304	118.431	-2.03549
4 - 54	0.0362203	0.062504	118.431	-1.81129
40 - 54	0.35529	0.391975	118.431	-0.371903
41 - 54	6.18014e-06	5.18334e-05	118.431	-4.54888
42 - 54	3.26403e-07	5.30405e-06	118.431	-5.23641
43 - 54	6.27717e-08	1.81341e-06	118.431	-5.59908
44 - 54	3.79992e-06	3.5285e-05	118.431	-4.66688
45 - 54	0.38199	0.411536	118.431	0.300899
46 - 54	0.111849	0.159784	118.431	-1.22268
5 - 54	2.06136e-05	0.000137424	118.431	-4.24766
50 - 54	0.00105525	0.00356318	118.431	-3.13817
52 - 54	0.00864709	0.0194373	118.431	-2.41177
53 - 54	2.18735e-07	4.06223e-06	118.431	-5.32576
1 - 60	0.497029	0.497029	118.431	-0.00746294
10 - 60	0.299421	0.346511	118.431	0.527381
11 - 60	0.134116	0.184498	118.431	1.11198
13 - 60	5.89598e-05	0.000343199	118.431	3.97277
14 - 60	0.071645	0.10979	118.431	1.47269
17 - 60	0.0243908	0.0458429	118.431	1.98947
19 - 60	0.00444646	0.0114087	118.431	-2.65681
2 - 60	0.381003	0.411041	118.431	0.303493
20 - 60	9.33698e-05	0.000498825	118.431	3.84839
21 - 60	4.97741e-06	4.51439e-05	118.431	4.60163
22 - 60	0.00015988	0.0007994	118.431	3.69925
23 - 60	0.0801669	0.121418	118.431	-1.41215
27 - 60	0.00550905	0.0135983	118.431	2.57969
28 - 60	0.0555983	0.0894158	118.431	1.60392
29 - 60	0.0195444	0.0381116	118.431	-2.08465
30 - 60	0.0704796	0.108217	118.431	-1.48139
31 - 60	0.0999305	0.145421	118.431	-1.2886
33 - 60	0.180117	0.233762	118.431	0.918215
37 - 60	0.431014	0.447062	118.431	-0.174144
38 - 60	0.0664101	0.1036	118.431	1.5127
39 - 60	0.0472961	0.0781588	118.431	1.68414
4 - 60	0.0285118	0.0514796	118.431	1.92046
40 - 60	0.000178877	0.000866609	118.431	3.66758
41 - 60	0.168131	0.221898	118.431	-0.965207
42 - 60	0.0101621	0.0223281	118.431	-2.34959
43 - 60	0.0201266	0.0389547	118.431	-2.07221
44 - 60	0.138971	0.189505	118.431	-1.08959
45 - 60	3.04661e-05	0.0001932	118.431	4.14691
46 - 60	0.00326512	0.00890488	118.431	2.7652
5 - 60	0.329157	0.368354	118.431	-0.443276
50 - 60	0.232292	0.285786	118.431	0.733517
52 - 60	0.0675259	0.104712	118.431	1.50397
53 - 60	0.0211055	0.0405476	118.431	-2.05198
54 - 60	9.99486e-05	0.000526756	118.431	3.82973
1 - 61	0.211905	0.265734	118.431	0.802396
10 - 61	0.0963057	0.1412	118.431	1.30979
11 - 61	0.0322786	0.0569623	118.431	1.86439
13 - 61	5.47667e-06	4.91012e-05	118.431	4.57838
14 - 61	0.0145631	0.0298926	118.431	2.20659
17 - 61	0.00362394	0.00958194	118.431	2.72895
19 - 61	0.0447524	0.0749075	118.431	-1.71099
2 - 61	0.137264	0.188166	118.431	1.0974
20 - 61	8.85373e-06	7.19366e-05	118.431	4.46038
21 - 61	3.98172e-07	6.08969e-06	118.431	5.19172
22 - 61	1.42775e-05	0.000102169	118.431	4.34094
23 - 61	0.241565	0.29533	118.431	-0.703327
27 - 61	0.000721273	0.00262894	118.431	3.25679
28 - 61	0.00912106	0.0203269	118.431	2.39135
29 - 61	0.12245	0.171782	118.431	-1.16819
30 - 61	0.276148	0.327847	118.431	-0.595897
31 - 61	0.340149	0.377944	118.431	-0.412998
33 - 61	0.0440192	0.0739977	118.431	1.71896
37 - 61	0.246011	0.297963	118.431	0.689078
38 - 61	0.0149523	0.0306111	118.431	2.19585
39 - 61	0.00875152	0.0196155	118.431	2.40719
4 - 61	0.00477427	0.0120515	118.431	2.63139
40 - 61	1.60673e-05	0.000111897	118.431	4.31109
41 - 61	0.457795	0.466772	118.431	-0.1062
42 - 61	0.0550421	0.0890722	118.431	-1.60898
43 - 61	0.124837	0.174191	118.431	-1.15639
44 - 61	0.41148	0.436673	118.431	-0.224199
45 - 61	2.75831e-06	2.72339e-05	118.431	4.74358
46 - 61	0.000366804	0.00150583	118.431	3.46032
5 - 61	0.332025	0.3705	118.431	0.435338
50 - 61	0.0624282	0.0989715	118.431	1.54483
52 - 61	0.0124017	0.0265022	118.431	2.27122
53 - 61	0.113752	0.161909	118.431	-1.21263
54 - 61	9.50852e-06	7.49156e-05	118.431	4.44268
60 - 61	0.197554	0.250556	118.431	0.853263
1 - 65	6.83782e-05	0.000383705	118.431	-3.93297
10 - 65	0.000452384	0.00179117	118.431	-3.39813
11 - 65	0.002837	0.00793141	118.431	-2.81353
13 - 65	0.481188	0.487437	118.431	0.0472653
14 - 65	0.00776032	0.0178031	118.431	-2.45282
17 - 65	0.0157661	0.0319416	118.431	-2.17416
19 - 65	5.39792e-10	2.10519e-07	118.431	-6.58232
2 - 65	0.000209997	0.000963517	118.431	-3.62201
20 - 65	0.469325	0.476659	118.431	-0.0771171
21 - 65	0.331063	0.369955	118.431	0.437999
22 - 65	0.321581	0.360392	118.431	-0.464385
23 - 65	5.9161e-06	5.01582e-05	118.431	-4.55955
27 - 65	0.0903702	0.134264	118.431	-1.34582
28 - 65	0.00346235	0.00924873	118.431	-2.74485
29 - 65	9.01129e-09	5.85734e-07	118.431	-6.01016
30 - 65	1.51553e-07	3.11083e-06	118.431	-5.4069
31 - 65	3.60484e-07	5.62355e-06	118.431	-5.21411
33 - 65	0.000748396	0.00269009	118.431	-3.24541
37 - 65	1.44581e-05	0.000102521	118.431	-4.33777
38 - 65	0.0191569	0.0375437	118.431	-2.09311
39 - 65	0.0133623	0.0279427	118.431	-2.24137
4 - 65	0.0235338	0.0444465	118.431	-2.00504
40 - 65	0.310356	0.354433	118.431	-0.496047
41 - 65	1.47838e-06	1.67121e-05	118.431	-4.89072
42 - 65	1.00471e-07	2.37476e-06	118.431	-5.49699
43 - 65	9.56646e-09	5.73988e-07	118.431	-5.99772
44 - 65	8.64685e-07	1.07056e-05	118.431	-5.0151
45 - 65	0.412567	0.436046	118.431	0.221401
46 - 65	0.0822009	0.124017	118.431	-1.39843
5 - 65	4.87036e-06	4.46928e-05	118.431	-4.60691
50 - 65	0.000406268	0.00162507	118.431	-3.43011
52 - 65	0.00441101	0.0113551	118.431	-2.65966
53 - 65	4.77906e-08	1.77508e-06	118.431	-5.65778
54 - 65	0.461925	0.470367	118.431	-0.0957744
60 - 65	2.85658e-05	0.000182634	118.431	-4.16363
61 - 65	2.37864e-06	2.47379e-05	118.431	-4.77877
1 - 66	0.0689891	0.106557	118.431	1.49269
10 - 66	0.0238035	0.0448471	118.431	2.00009
11 - 66	0.00589963	0.0143804	118.431	2.55469
13 - 66	2.82604e-07	5.00979e-06	118.431	5.26868
14 - 66	0.00221717	0.00645297	118.431	2.89689
17 - 66	0.000371477	0.00151703	118.431	3.45659
19 - 66	0.154662	0.205513	118.431	-1.0207
2 - 66	0.0380959	0.0653073	118.431	1.78769
20 - 66	4.77475e-07	6.89686e-06	118.431	5.15068
21 - 66	1.39216e-08	7.75629e-07	118.431	5.91936
22 - 66	6.84873e-07	9.21036e-06	118.431	5.06858
23 - 66	0.444558	0.456858	118.431	-0.139702
27 - 66	6.48857e-05	0.000369422	118.431	3.94708
28 - 66	0.00102441	0.00347408	118.431	3.14753
29 - 66	0.316769	0.358606	118.431	-0.477898
30 - 66	0.46247	0.470308	118.431	0.0943996
31 - 66	0.390999	0.419504	118.431	0.277299
33 - 66	0.00788925	0.0180458	118.431	2.4466
37 - 66	0.0794977	0.120874	118.431	1.41672
38 - 66	0.00266425	0.00750221	118.431	2.83494
39 - 66	0.00119954	0.00396459	118.431	3.09749
4 - 66	0.000583225	0.00218709	118.431	3.32169
40 - 66	7.8019e-07	9.9762e-06	118.431	5.03873
41 - 66	0.280091	0.331017	118.431	0.584097
42 - 66	0.148914	0.199234	118.431	-1.04536
43 - 66	0.320969	0.360224	118.431	-0.466098
44 - 66	0.320969	0.360743	118.431	0.466098
45 - 66	1.34057e-07	2.90456e-06	118.431	5.43388
46 - 66	2.6003e-05	0.00016902	118.431	4.18795
5 - 66	0.123502	0.172947	118.431	1.16298
50 - 66	0.012363	0.0264921	118.431	2.27247
52 - 66	0.0016285	0.00514264	118.431	2.99886
53 - 66	0.283642	0.333696	118.431	-0.573543
54 - 66	5.16242e-07	7.19052e-06	118.431	5.13298
60 - 66	0.0581844	0.0929997	118.431	1.5809
61 - 66	0.245629	0.297963	118.431	0.690297
65 - 66	9.62254e-08	2.34549e-06	118.431	5.50641
1 - 67	0.0369048	0.0634048	118.431	-1.80256
10 - 67	0.0924817	0.13714	118.431	-1.3328
11 - 67	0.207056	0.26091	118.431	-0.819347
13 - 67	0.0464137	0.0773561	118.431	1.69332
14 - 67	0.308078	0.352865	118.431	-0.502533
17 - 67	0.438382	0.452299	118.431	-0.155383
19 - 67	3.25716e-05	0.000201634	118.431	-4.12951
2 - 67	0.0643105	0.100727	118.431	-1.52945
20 - 67	0.0578226	0.0926111	118.431	1.58407
21 - 67	0.0185427	0.0367089	118.431	2.10682
22 - 67	0.0937114	0.1387	118.431	1.32533
23 - 67	0.00297815	0.00820832	118.431	-2.7969
27 - 67	0.319663	0.360835	118.431	0.469759
28 - 67	0.286058	0.335526	118.431	-0.566398
29 - 67	0.000206375	0.000952501	118.431	-3.62698
30 - 67	0.00120087	0.00395225	118.431	-3.09713
31 - 67	0.00202081	0.00597058	118.431	-2.9278
33 - 67	0.140397	0.191116	118.431	-1.08311
37 - 67	0.0222597	0.0423477	118.431	-2.02912
38 - 67	0.372097	0.403666	118.431	-0.32701
39 - 67	0.37595	0.40728	118.431	-0.316814
4 - 67	0.456589	0.466151	118.431	-0.109246
40 - 67	0.0983264	0.143354	118.431	1.29791
41 - 67	0.00461209	0.0117563	118.431	-2.64376
42 - 67	0.000186293	0.000880656	118.431	-3.65608
43 - 67	0.000214429	0.000978096	118.431	-3.61605
44 - 67	0.00338203	0.00912797	118.431	-2.75301
45 - 67	0.0335821	0.058731	118.431	1.84626
46 - 67	0.303226	0.349876	118.431	0.516421
5 - 67	0.0126854	0.0268147	118.431	-2.2622
50 - 67	0.108058	0.155221	118.431	-1.24307
52 - 67	0.28287	0.333291	118.431	-0.575833
53 - 67	0.000303994	0.00131731	118.431	-3.51535
54 - 67	0.0597118	0.0950515	118.431	1.56768
60 - 67	0.0313067	0.0553725	118.431	-1.87831
61 - 67	0.00605032	0.0146561	118.431	-2.54544
65 - 67	0.0432451	0.0730113	118.431	1.7275
66 - 67	0.000910516	0.00317055	118.431	-3.18453
1 - 9	0.185425	0.238273	118.431	-0.898041
10 - 9	0.358529	0.39277	118.431	-0.363197
11 - 9	0.412567	0.436638	118.431	0.221401
13 - 9	0.00125835	0.00412401	118.431	3.0822
14 - 9	0.280758	0.331303	118.431	0.58211
17 - 9	0.149027	0.199043	118.431	1.04487
19 - 9	0.000272255	0.00119303	118.431	-3.54739
2 - 9	0.27909	0.330837	118.431	-0.587085
20 - 9	0.00184558	0.00562324	118.431	2.95781
21 - 9	0.00018567	0.000883067	118.431	3.65703
22 - 9	0.0033661	0.00911653	118.431	2.75464
23 - 9	0.0177035	0.0352264	118.431	-2.1262
27 - 9	0.0468162	0.07753	118.431	1.68911
28 - 9	0.269062	0.320899	118.431	0.617316
29 - 9	0.00175042	0.00546132	118.431	-2.97523
30 - 9	0.0095917	0.0211941	118.431	-2.37197
31 - 9	0.0155745	0.0316358	118.431	-2.17918
33 - 9	0.489495	0.492019	118.431	-0.0263855
37 - 9	0.132672	0.183809	118.431	-1.11874
38 - 9	0.244265	0.297698	118.431	0.694655
39 - 9	0.21446	0.268075	118.431	0.79356
4 - 9	0.152503	0.203337	118.431	1.02989
40 - 9	0.00368632	0.00968125	118.431	2.72298
41 - 9	0.0328921	0.0579138	118.431	-1.85579
42 - 9	0.00133331	0.00435139	118.431	-3.06364
43 - 9	0.00181792	0.00558257	118.431	-2.96279
44 - 9	0.0249148	0.0466032	118.431	-1.98017
45 - 9	0.000722341	0.00262059	118.431	3.25633
46 - 9	0.0355019	0.0614002	118.431	1.8206
5 - 9	0.0837929	0.125689	118.431	-1.38788
50 - 9	0.416579	0.437913	118.431	-0.211084
52 - 9	0.288443	0.336804	118.431	0.559372
53 - 9	0.00240186	0.00693872	118.431	-2.87002
54 - 9	0.00195279	0.00588099	118.431	2.93916
60 - 9	0.173321	0.227594	118.431	-0.9446
61 - 9	0.0417938	0.070714	118.431	-1.74384
65 - 9	0.000815035	0.00288967	118.431	3.21903
66 - 9	0.00738472	0.0171431	118.431	-2.47148
67 - 9	0.145511	0.196025	118.431	1.06026

## Sheet: territory_comparisons
Column1	comparisons	chi2	T	P	P.adjusted
1	Ebf1 - Pdia5	63.8833	-4.15637	2.61965e-05	7.85894e-05
2	Ebf1 - Otx2	63.8833	-3.22498	0.000762875	0.00178004
3	Pdia5 - Otx2	63.8833	1.83593	0.0341065	0.0447648
4	Ebf1 - Fbn2	63.8833	-3.0364	0.00139668	0.00266638
5	Pdia5 - Fbn2	63.8833	1.36165	0.0876047	0.0968263
6	Otx2 - Fbn2	63.8833	-0.123627	0.450882	0.450882
7	Ebf1 - Sox6	63.8833	-6.775	1.11063e-10	1.16616e-09
8	Pdia5 - Sox6	63.8833	-4.23074	1.94932e-05	6.82264e-05
9	Otx2 - Sox6	63.8833	-6.95215	4.25396e-11	8.93332e-10
10	Fbn2 - Sox6	63.8833	-5.12393	4.23689e-07	2.22436e-06
11	Ebf1 - Pcsk6	63.8833	-4.85851	1.39222e-06	5.84731e-06
12	Pdia5 - Pcsk6	63.8833	-1.19098	0.117706	0.123592
13	Otx2 - Pcsk6	63.8833	-3.06436	0.00127911	0.00268612
14	Fbn2 - Pcsk6	63.8833	-2.38644	0.00908669	0.01363
15	Sox6 - Pcsk6	63.8833	2.71228	0.00370429	0.00598386
16	Ebf1 - Gad2	63.8833	-1.94998	0.0264578	0.037041
17	Pdia5 - Gad2	63.8833	2.90136	0.00211787	0.00370628
18	Otx2 - Gad2	63.8833	1.55706	0.0607096	0.0749942
19	Fbn2 - Gad2	63.8833	1.4236	0.0782485	0.09129
20	Sox6 - Gad2	63.8833	6.7225	1.47235e-10	1.03064e-09
21	Pcsk6 - Gad2	63.8833	3.86966	7.90074e-05	0.000207395

## Sheet: Sox6_NHs_comparisons
comparisons	chi2	T	P	P.adjusted
Sox6_N1 - Sox6_N2	24.8167	0.55923	0.289487	0.289487
Sox6_N1 - Sox6_N3	24.8167	5.93777	2.44056e-07	7.32168e-07
Sox6_N2 - Sox6_N3	24.8167	5.97646	2.14708e-07	1.28825e-06
Sox6_N1 - Sox6_N4	24.8167	1.51135	0.0690935	0.10364
Sox6_N2 - Sox6_N4	24.8167	1.09464	0.139956	0.167947
Sox6_N3 - Sox6_N4	24.8167	-4.01763	0.000119186	0.000238371

## Sheet: other_NHs_comparisons
TER	Shapiro-Wilk normality test	Levene's Test		Two Sample t-test
Gad2	0.5004	0.3201	Gad2_N1	0.00864
			Gad2_N2
	Shapiro-Wilk normality test	Levene's Test		Two Sample t-test
Fbn2	0.06429	0.9115	Fbn2_N1	0.06347
			Fbn2_N2
	Shapiro-Wilk normality test	Kruskal-Wallis rank sum test		Wilcoxon rank sum exact test
Pcsk6	0.01181	0.003005	Pcsk6_N1	0.002013
			Pcsk6_N2
	Shapiro-Wilk normality test	Kruskal-Wallis rank sum test		Wilcoxon rank sum exact test
Pdia5	0.01454	0.1253	Pdia5_N1	0.1341
			Pdia5_N2
	Shapiro-Wilk normality test	Levene's Test		Two Sample t-test
Ebf1	0.6142	0.8641	Ebf1_NH1	0.5556
			Ebf1_NH2
	Shapiro-Wilk normality test	Levene's Test		Two Sample t-test
Otx2	0.1326	0.261	Otx2_N1	0.0005287
			Otx2_N2
