# Supplementary material for: Transcriptomic atlas of midbrain dopamine neurons uncovers differential vulnerability in a Parkinsonism lesion model
Source: eLife. 2024 Apr 8;12:RP89482. doi: 10.7554/eLife.89482 (PMC11001297; doi:10.7554/eLife.89482)
Supplement: Supplementary file 8. [file elife-89482-supp8.xlsx]

## Sheet: readme
test	Wilcoxon Rank Sum test
assay	RNA
slot	data
gene logfc.threshold	0.25
genes in min.pct	0.1
comparison 1	lesion vs intact DE
comparison 2	ML vs all other nuclei
comparison 3	untreated vs intact nuclei

## Sheet: DE_lesion_intact
Column1	p_val	avg_log2FC	pct.1	pct.2	p_val_adj
Pbx1	0	-0.44692	0.981	0.986	0
Tnik	0	0.605623	0.881	0.747	0
Kcnn3	0	-0.540546	0.732	0.839	0
Ptprz1	0	-0.618546	0.778	0.873	0
Creb5	0	0.640803	0.21	0.054	0
Grip2	0	-0.498837	0.608	0.786	0
Lrrc3b	0	-0.565158	0.693	0.819	0
Erc2	0	-0.420891	0.989	0.991	0
Slc6a3	0	-0.80804	0.673	0.852	0
Kcnj6	0	-0.761288	0.874	0.914	0
Slc18a2	0	-0.5123	0.81	0.911	0
Chrna6	2.1866e-302	-0.378089	0.346	0.589	5.79383e-298
Slc35f1	3.04199e-293	-0.490425	0.845	0.912	8.06036e-289
Bnc2	4.3494e-290	-0.54444	0.507	0.706	1.15246e-285
Ddc	1.44396e-288	-0.434984	0.805	0.899	3.82607e-284
Hrk	8.71586e-288	0.301525	0.217	0.076	2.30944e-283
Kcnd3	2.35178e-282	-0.494291	0.926	0.942	6.23152e-278
Pou3f2	6.477e-282	-0.332386	0.244	0.473	1.71621e-277
Sez6l	1.29917e-281	-0.345507	0.866	0.921	3.44242e-277
Ecel1	9.11654e-277	0.447243	0.204	0.069	2.41561e-272
Rims1	4.29735e-273	-0.340308	0.984	0.984	1.13867e-268
Lix1	2.75029e-270	-0.660682	0.39	0.575	7.28744e-266
Ttr	1.07186e-265	0.481515	0.421	0.242	2.84011e-261
Nos1ap	2.37452e-263	-0.488293	0.822	0.868	6.29176e-259
Chrnb3	7.23623e-260	-0.400168	0.421	0.641	1.91738e-255
App	9.55606e-259	-0.272493	0.983	0.985	2.53207e-254
Gbf1	6.94192e-258	-0.325959	0.926	0.944	1.8394e-253
Galntl6	3.18419e-255	-0.443298	0.944	0.974	8.43715e-251
Frmd4b	2.27055e-253	-0.516982	0.712	0.809	6.01629e-249
Cdh11	9.58845e-251	-0.55299	0.723	0.815	2.54065e-246
Gpr158	1.51749e-245	-0.33264	0.98	0.979	4.0209e-241
Gm45881	4.15431e-244	-0.350523	0.794	0.875	1.10077e-239
Cadps2	1.15192e-238	-0.466448	0.814	0.889	3.05224e-234
Tll1	5.5458e-238	-0.485231	0.395	0.604	1.46947e-233
Pcdh9	2.96381e-237	0.564255	0.969	0.944	7.85322e-233
Cyth1	6.66676e-237	-0.323172	0.666	0.793	1.76649e-232
Vsnl1	4.49012e-236	-0.345973	0.912	0.942	1.18975e-231
Etv5	2.00332e-232	-0.432211	0.481	0.647	5.3082e-228
Col25a1	5.00782e-232	-0.776532	0.524	0.671	1.32692e-227
Ptpru	8.06894e-232	-0.35536	0.606	0.76	2.13803e-227
Mob3b	3.08913e-231	-0.403595	0.421	0.631	8.18528e-227
Prkca	9.73957e-226	-0.450133	0.919	0.947	2.5807e-221
Ddx5	1.11164e-225	0.30263	0.943	0.924	2.94552e-221
Drd2	1.21182e-222	-0.418058	0.556	0.714	3.21097e-218
Elavl4	6.99815e-222	-0.343689	0.878	0.915	1.8543e-217
Rbms3	3.59411e-219	-0.36278	0.919	0.95	9.52331e-215
Caln1	8.71672e-217	-0.444219	0.794	0.867	2.30967e-212
Atp1b1	2.53579e-216	0.368226	0.95	0.914	6.71909e-212
Fam184a	3.99857e-216	-0.38757	0.85	0.898	1.0595e-211
Msi2	1.6459e-215	-0.422617	0.952	0.965	4.36114e-211
Prima1	2.19171e-214	-0.286835	0.293	0.497	5.80738e-210
Elavl2	2.76357e-212	-0.390226	0.91	0.93	7.32264e-208
Apba1	1.88967e-211	-0.321909	0.97	0.975	5.00706e-207
Cadm2	5.53493e-210	-0.425515	0.989	0.995	1.46659e-205
Klhl1	7.45569e-208	-0.326676	0.791	0.894	1.97554e-203
Nwd2	1.79404e-207	-0.579318	0.672	0.768	4.75367e-203
Nyap2	1.83598e-206	-0.334156	0.885	0.932	4.86481e-202
Tmtc2	5.86497e-205	-0.452317	0.529	0.681	1.55404e-200
Rreb1	1.8076e-202	-0.532601	0.592	0.727	4.78959e-198
Auts2	5.18203e-200	-0.278855	0.975	0.982	1.37308e-195
Cacna1a	7.89588e-199	-0.277612	0.983	0.982	2.09217e-194
Stxbp5l	2.19437e-198	0.406606	0.881	0.852	5.81441e-194
B3galt1	4.85033e-195	-0.368815	0.976	0.982	1.28519e-190
Cpne4	1.30713e-194	-0.440896	0.804	0.877	3.46349e-190
Stmn4	4.37566e-194	0.395007	0.465	0.317	1.15942e-189
Lrmda	8.24956e-192	-0.458028	0.442	0.607	2.18588e-187
Satb1	8.88918e-192	-0.368857	0.538	0.69	2.35537e-187
Epha10	4.62112e-190	-0.317263	0.668	0.795	1.22446e-185
Kcnd2	2.37397e-189	0.382935	0.931	0.887	6.29032e-185
Gsg1l	1.55734e-188	-0.328263	0.379	0.549	4.12648e-184
Tmem132b	3.65952e-188	-0.315668	0.794	0.873	9.69664e-184
Camk1d	3.42796e-187	0.295637	0.95	0.938	9.08305e-183
Cdh8	2.457e-186	-0.501927	0.807	0.871	6.51032e-182
Serpine2	5.28502e-186	-0.374782	0.407	0.578	1.40037e-181
Cdh18	7.06221e-185	-0.331505	0.919	0.951	1.87127e-180
Olfm3	1.84401e-184	-0.432611	0.568	0.728	4.88608e-180
Ccdc171	8.08212e-183	-0.303153	0.508	0.661	2.14152e-178
Agk	1.16702e-182	-0.357031	0.673	0.773	3.09224e-178
Pbx3	7.40369e-179	-0.321738	0.828	0.907	1.96176e-174
Olfm1	7.90598e-176	0.301567	0.55	0.414	2.09485e-171
Aldh1a1	3.51278e-173	-0.539464	0.228	0.395	9.30782e-169
Sncaip	3.05877e-172	-0.335811	0.64	0.761	8.10482e-168
Rcan2	4.64925e-172	-0.343078	0.815	0.874	1.23191e-167
Xirp2	1.25731e-169	1.28037	0.176	0.078	3.3315e-165
Erbb4	1.61118e-167	-0.314501	0.832	0.928	4.26915e-163
Fndc3a	1.67244e-166	0.671303	0.874	0.835	4.43147e-162
Gm13601	3.2662e-163	0.793211	0.154	0.063	8.65446e-159
Ubb	3.57395e-161	0.381168	0.936	0.909	9.4699e-157
Kcns3	2.17826e-160	-0.329033	0.312	0.48	5.77174e-156
Pex5l	4.1539e-160	-0.687827	0.769	0.829	1.10066e-155
Sorbs2os	8.46221e-160	0.337532	0.747	0.687	2.24223e-155
Garnl3	1.56398e-159	-0.288244	0.813	0.877	4.14408e-155
3300002A11Rik	4.66663e-159	-0.313255	0.431	0.61	1.23652e-154
Fam196b	7.86816e-159	-0.280566	0.445	0.611	2.08483e-154
Cyyr1	4.19459e-158	-0.263043	0.115	0.255	1.11144e-153
AC129186.1	4.6236e-158	0.455935	0.129	0.046	1.22512e-153
Spats2l	7.82022e-158	-0.326031	0.632	0.746	2.07212e-153
Calm2	9.49415e-157	0.294289	0.907	0.873	2.51566e-152
Rgs6	5.94056e-156	-0.418628	0.641	0.759	1.57407e-151
Dtna	1.5749e-155	0.332128	0.884	0.853	4.17301e-151
Calm1	2.15385e-155	0.331242	0.908	0.872	5.70704e-151
Pcdh15	1.77664e-154	-0.31871	0.864	0.918	4.70758e-150
A330008L17Rik	1.30265e-153	-0.443925	0.538	0.671	3.45163e-149
9530059O14Rik	2.14952e-152	-0.392324	0.782	0.841	5.69558e-148
Hdac9	1.74441e-151	-0.309777	0.949	0.964	4.62216e-147
Ildr2	2.57922e-151	0.341002	0.584	0.466	6.83416e-147
Oxr1	1.80616e-148	0.572326	0.654	0.571	4.78578e-144
Snca	2.1761e-148	-0.303188	0.775	0.854	5.76601e-144
Th	7.45042e-148	-0.252487	0.784	0.87	1.97414e-143
Sgcz	1.69861e-147	-0.316129	0.877	0.935	4.50081e-143
Cntnap4	1.53671e-146	-0.291775	0.864	0.906	4.07183e-142
AY036118	2.25769e-146	0.255526	0.897	0.87	5.9822e-142
Grm7	4.90196e-143	0.490407	0.819	0.741	1.29887e-138
Syn2	1.55676e-142	0.379728	0.696	0.602	4.12495e-138
Vwc2l	5.25912e-142	-0.326867	0.691	0.8	1.39351e-137
Galnt18	2.31547e-139	0.38267	0.518	0.378	6.13531e-135
Col11a1	1.17579e-138	-0.413144	0.256	0.409	3.1155e-134
Lifr	1.5971e-138	0.262079	0.265	0.153	4.23183e-134
Epha5	2.73742e-134	-0.261647	0.938	0.955	7.25333e-130
St6gal2	1.00245e-133	-0.270944	0.465	0.598	2.65619e-129
Neto1	2.48681e-133	0.35794	0.292	0.171	6.58931e-129
Dgkz	3.003e-132	-0.259002	0.525	0.645	7.95704e-128
Kcnh7	7.5326e-132	0.422699	0.622	0.49	1.99591e-127
L3mbtl4	1.68876e-131	-0.30999	0.23	0.371	4.4747e-127
Sox6	5.05357e-130	-0.374532	0.425	0.578	1.33904e-125
Clybl	2.12449e-129	-0.251793	0.56	0.685	5.62926e-125
Osbpl6	1.26724e-128	0.292877	0.786	0.721	3.3578e-124
9030622O22Rik	9.23299e-127	-0.327356	0.515	0.661	2.44646e-122
Phactr1	5.20182e-126	0.446076	0.901	0.869	1.37833e-121
Atp2b1	4.72516e-125	0.359711	0.797	0.766	1.25203e-120
Cntn3	2.28948e-123	0.406798	0.477	0.352	6.06643e-119
Glra3	1.95719e-122	-0.300232	0.509	0.651	5.18596e-118
Il1rap	8.98849e-121	-0.280304	0.688	0.776	2.38168e-116
Syt17	1.33264e-120	-0.260023	0.618	0.733	3.53111e-116
Nebl	1.90863e-120	0.341647	0.83	0.789	5.05728e-116
Lrp1b	1.10923e-119	-0.300835	0.973	0.988	2.93912e-115
Kctd16	1.23884e-119	0.571765	0.448	0.327	3.28256e-115
Gfra1	4.13827e-119	-0.42371	0.494	0.617	1.09652e-114
Tox3	1.43155e-118	-0.272393	0.614	0.743	3.79317e-114
Scg2	2.39487e-118	0.38976	0.783	0.737	6.3457e-114
Adamts6	2.56442e-117	-0.264472	0.511	0.642	6.79495e-113
Edil3	1.56671e-116	0.356607	0.463	0.336	4.15131e-112
Cplx1	1.83396e-114	-0.288594	0.592	0.688	4.85943e-110
Dlgap2	1.05344e-113	0.375278	0.857	0.801	2.7913e-109
Rasgrf1	1.59383e-113	0.352567	0.528	0.402	4.22317e-109
Sdc2	4.71225e-111	-0.264661	0.728	0.821	1.2486e-106
Ebf3	9.88713e-110	-0.258289	0.443	0.599	2.61979e-105
Immp2l	1.27804e-109	-0.260385	0.884	0.909	3.38643e-105
Ptprn	1.34846e-107	0.311547	0.936	0.927	3.573e-103
Arpp21	1.45255e-105	0.636195	0.491	0.389	3.84883e-101
Nav3	3.07587e-105	0.454471	0.889	0.904	8.15014e-101
Slc35f4	7.31794e-104	-0.25094	0.624	0.736	1.93903e-99
Grik2	5.28902e-101	0.312497	0.953	0.961	1.40143e-96
Fth1	7.05255e-101	0.277642	0.811	0.768	1.86871e-96
Brinp1	1.82794e-100	-0.285105	0.707	0.797	4.84349e-96
Pcp4	2.31813e-99	0.254543	0.463	0.359	6.14236e-95
Fam19a1	4.6784e-99	0.735757	0.625	0.533	1.23963e-94
Ptpn5	1.90327e-98	-0.327832	0.774	0.825	5.04311e-94
Rock2	3.72668e-98	0.257223	0.882	0.871	9.87459e-94
Nfib	9.78421e-98	0.41541	0.284	0.185	2.59252e-93
Chsy3	1.58294e-97	0.444937	0.469	0.355	4.19432e-93
Kalrn	1.81255e-96	0.298676	0.957	0.951	4.80272e-92
Slc44a5	4.50277e-96	0.315723	0.678	0.576	1.1931e-91
Spock3	4.02879e-94	0.341041	0.783	0.714	1.06751e-89
Gucy1a2	4.60006e-89	0.253142	0.825	0.823	1.21888e-84
Unc5d	4.58986e-88	0.424729	0.611	0.51	1.21617e-83
Cntn4	5.72886e-88	-0.26633	0.676	0.765	1.51798e-83
Sorcs1	7.80325e-88	0.346506	0.551	0.454	2.06763e-83
Mcc	1.97024e-87	-0.259136	0.755	0.838	5.22054e-83
Chrm3	5.26789e-87	0.354966	0.503	0.399	1.39583e-82
Ryr2	8.16784e-87	0.338439	0.653	0.584	2.16423e-82
Sphkap	9.61562e-86	-0.271674	0.727	0.804	2.54785e-81
Gpr137c	2.09408e-84	0.281604	0.703	0.642	5.54868e-80
Gm26835	1.21969e-83	0.266971	0.675	0.648	3.23181e-79
Gm28928	3.96967e-80	0.707871	0.235	0.147	1.05184e-75
Cntnap5c	6.02031e-80	0.398657	0.511	0.422	1.5952e-75
Il1rapl2	1.80672e-79	-0.302105	0.605	0.707	4.78725e-75
Ak5	2.12249e-78	0.360242	0.473	0.39	5.62397e-74
Tshz2	3.43255e-78	0.317632	0.314	0.218	9.09523e-74
Sox5	3.66961e-78	0.344341	0.284	0.195	9.72336e-74
Ldlrad4	7.182e-78	-0.252654	0.84	0.882	1.90301e-73
Glp2r	3.03633e-77	0.273183	0.424	0.339	8.04536e-73
Tnr	8.70658e-77	0.304176	0.73	0.703	2.30698e-72
Frmd5	1.35487e-75	0.254335	0.731	0.67	3.59e-71
Gm26883	3.83452e-74	0.254117	0.23	0.148	1.01603e-69
Aff2	4.1224e-72	0.428843	0.722	0.685	1.09231e-67
Ano4	1.06062e-70	0.330196	0.59	0.538	2.81032e-66
Ptprd	8.48947e-70	0.511347	0.978	0.976	2.24945e-65
Epha4	1.06991e-69	-0.250443	0.475	0.572	2.83493e-65
Nrgn	8.1682e-69	0.283	0.515	0.446	2.16433e-64
Negr1	5.21377e-68	0.303009	0.945	0.969	1.38149e-63
Spock1	6.87355e-68	0.393558	0.599	0.553	1.82129e-63
Il1rapl1	2.63479e-67	0.377765	0.88	0.884	6.9814e-63
Grid2	1.67521e-65	0.373087	0.83	0.818	4.4388e-61
Pcnx	8.01553e-64	0.280706	0.763	0.737	2.12388e-59
Rorb	1.17894e-63	0.31596	0.233	0.156	3.12385e-59
Cpe	8.90902e-63	0.266317	0.91	0.901	2.36062e-58
Gabra2	1.50436e-59	0.311508	0.635	0.589	3.9861e-55
Kcnj3	8.82844e-59	0.327426	0.606	0.563	2.33927e-54
Pde8a	7.44291e-58	0.296199	0.244	0.178	1.97215e-53
Fam19a2	1.58616e-57	0.430538	0.471	0.393	4.20284e-53
Hs3st4	2.30532e-57	0.492576	0.34	0.261	6.1084e-53
Lmo3	2.72247e-57	-0.295435	0.483	0.576	7.21373e-53
Rfx3	4.68876e-57	0.289562	0.773	0.754	1.24238e-52
4930555F03Rik	1.10789e-55	0.313455	0.399	0.322	2.93557e-51
Stmn2	1.3108e-55	0.25415	0.926	0.908	3.47322e-51
Enox1	3.39115e-55	0.290903	0.76	0.753	8.98552e-51
Pld5	2.56553e-54	-0.269739	0.441	0.53	6.7979e-50
Kcnt2	2.94922e-54	0.310489	0.486	0.407	7.81454e-50
Camk2a	3.82254e-52	0.308595	0.692	0.682	1.01286e-47
Car10	3.51345e-51	0.343559	0.502	0.42	9.30959e-47
Khdrbs3	7.02753e-51	0.370718	0.651	0.638	1.86209e-46
Kctd8	4.18505e-50	0.285399	0.278	0.204	1.10891e-45
Ell2	5.58617e-49	0.398798	0.365	0.308	1.48017e-44
Grm8	5.91974e-47	0.422738	0.578	0.535	1.56855e-42
Thsd7a	5.74503e-45	0.294816	0.74	0.722	1.52226e-40
Rbfox1	1.11837e-42	0.811713	0.753	0.728	2.96333e-38
A830018L16Rik	8.93427e-42	0.386277	0.524	0.481	2.36731e-37
Hcn1	7.60228e-41	0.377317	0.463	0.41	2.01438e-36
Cdh12	1.1901e-39	0.264922	0.429	0.375	3.15341e-35
Npas3	1.47201e-39	0.298857	0.612	0.564	3.90037e-35
Pde7b	7.24678e-38	0.306588	0.38	0.317	1.92018e-33
Ptprk	4.12296e-36	0.260903	0.662	0.628	1.09246e-31
Galnt17	2.24292e-35	0.304349	0.578	0.551	5.94308e-31
Tenm4	5.47226e-34	0.300189	0.781	0.8	1.44998e-29
Hs3st5	8.466e-34	0.904729	0.674	0.687	2.24324e-29
Trps1	5.49046e-33	0.299376	0.793	0.797	1.45481e-28
Dgkb	1.58764e-31	0.262825	0.934	0.955	4.20677e-27
Asic2	1.62668e-31	0.310501	0.769	0.788	4.31022e-27
6530403H02Rik	1.59278e-30	0.33796	0.21	0.162	4.22038e-26
Rmst	3.36003e-30	0.263585	0.559	0.512	8.90306e-26
Kcnq5	6.60251e-30	0.4393	0.645	0.609	1.74947e-25
Htr2c	7.51173e-27	0.258814	0.434	0.377	1.99038e-22
Mef2c	5.32605e-21	0.298343	0.619	0.628	1.41124e-16
Rgs7bp	3.65808e-19	0.340148	0.768	0.786	9.69283e-15
Pde1a	1.17849e-18	0.268301	0.798	0.828	3.12264e-14
Gm32647	3.40944e-18	0.501418	0.396	0.362	9.03399e-14
Slit3	9.08066e-17	0.480535	0.403	0.384	2.4061e-12
Zfp804b	8.96906e-16	0.728389	0.437	0.409	2.37653e-11
Gm29266	1.44483e-13	0.297505	0.128	0.104	3.82838e-09
Zfp385b	4.40143e-11	0.26892	0.517	0.518	1.16625e-06
Lrrtm4	2.10262e-09	0.252971	0.865	0.862	5.57131e-05
Frmpd4	0.00186246	0.263566	0.657	0.728	1
Celf2	0.0122456	0.274393	0.966	0.971	1
Zfp804a	0.0172144	0.266663	0.616	0.66	1

## Sheet: mostly_lesioned
gene	p_val	avg_log2FC	pct.1	pct.2	p_val_adj	cluster
Xirp2	0	3.89521	0.96	0.079	0	mostlyLesion
Hs3st5	0	3.08726	0.994	0.676	0	mostlyLesion
Gm13601	0	3.00843	0.882	0.065	0	mostlyLesion
Fndc3a	0	2.29856	0.991	0.84	0	mostlyLesion
Creb5	0	2.22958	0.886	0.072	0	mostlyLesion
Ell2	0	1.92315	0.841	0.308	0	mostlyLesion
Atf3	0	1.84347	0.721	0.007	0	mostlyLesion
Ecel1	0	1.78662	0.796	0.084	0	mostlyLesion
Gm29266	0	1.73474	0.529	0.099	0	mostlyLesion
Sprr1a	0	1.70865	0.308	0.004	0	mostlyLesion
Pde8a	0	1.5049	0.717	0.181	0	mostlyLesion
Stmn4	0	1.46939	0.89	0.34	0	mostlyLesion
Ncam1	0	1.41104	0.999	0.984	0	mostlyLesion
Hrk	0	1.30654	0.739	0.095	0	mostlyLesion
Plcb4	0	1.28632	0.994	0.894	0	mostlyLesion
Gap43	0	1.2771	0.997	0.945	0	mostlyLesion
Ptprn	0	1.23801	0.986	0.928	0	mostlyLesion
Lifr	0	1.23033	0.71	0.166	0	mostlyLesion
Atp1b1	0	1.20193	0.993	0.921	0	mostlyLesion
Micall1	0	1.18973	0.761	0.309	0	mostlyLesion
Map2	0	1.16358	0.999	0.986	0	mostlyLesion
Ppfia2	0	1.16125	0.998	0.97	0	mostlyLesion
Cd9	0	1.09602	0.531	0.048	0	mostlyLesion
Snap25	0	1.05319	0.999	0.989	0	mostlyLesion
Kcnma1	0	0.972726	0.999	0.983	0	mostlyLesion
Akain1	0	0.93693	0.507	0.076	0	mostlyLesion
Mmp12	0	0.934969	0.334	0.003	0	mostlyLesion
Cd44	0	0.922264	0.467	0.046	0	mostlyLesion
Clic4	0	0.912023	0.544	0.064	0	mostlyLesion
Gm4869	0	0.707266	0.397	0.029	0	mostlyLesion
Tnfrsf12a	0	0.662225	0.388	0.022	0	mostlyLesion
Dusp10	0	0.637755	0.381	0.056	0	mostlyLesion
Ngf	0	0.634984	0.322	0.036	0	mostlyLesion
Gm29374	0	0.604693	0.339	0.018	0	mostlyLesion
Nms	0	0.578221	0.231	0.007	0	mostlyLesion
Arid5a	0	0.541005	0.37	0.039	0	mostlyLesion
Mustn1	0	0.481579	0.221	0.005	0	mostlyLesion
Cd109	0	0.476498	0.259	0.024	0	mostlyLesion
Gm12185	0	0.414732	0.232	0.017	0	mostlyLesion
Snai2	0	0.329362	0.209	0.007	0	mostlyLesion
Slc1a7	0	0.295241	0.188	0.013	0	mostlyLesion
Skint7	0	0.287218	0.141	0.004	0	mostlyLesion
Mroh4	0	0.262937	0.145	0.003	0	mostlyLesion
Gria4	0	-1.61127	0.818	0.984	0	mostlyLesion
Srgap1	2.36321e-306	1.26395	0.983	0.856	6.2618e-302	mostlyLesion
Trib3	1.84559e-292	0.287712	0.18	0.014	4.89027e-288	mostlyLesion
Stmn2	6.24386e-292	1.18225	0.99	0.91	1.65443e-287	mostlyLesion
Cpe	2.7637e-279	1.22645	0.978	0.901	7.32298e-275	mostlyLesion
Pcnx	4.18313e-279	1.37654	0.915	0.739	1.1084e-274	mostlyLesion
Ly6h	8.32088e-272	-1.29324	0.368	0.919	2.20478e-267	mostlyLesion
Ighm	1.26012e-271	0.7009	0.269	0.035	3.33894e-267	mostlyLesion
Arhgef12	1.10225e-269	1.0796	0.973	0.895	2.92064e-265	mostlyLesion
Ccdc85a	8.71258e-267	-1.25287	0.569	0.934	2.30857e-262	mostlyLesion
Lamb3	5.06203e-265	0.611421	0.378	0.072	1.34129e-260	mostlyLesion
Dmd	3.0276e-263	-1.38803	0.891	0.979	8.02224e-259	mostlyLesion
Pim1	1.21006e-260	0.69486	0.321	0.052	3.20629e-256	mostlyLesion
D5Ertd615e	1.61182e-259	1.03476	0.418	0.091	4.27085e-255	mostlyLesion
Aff2	3.17505e-248	1.6132	0.917	0.688	8.41292e-244	mostlyLesion
Il1rapl1	5.70459e-248	-2.52236	0.514	0.893	1.51155e-243	mostlyLesion
Agap1	4.82963e-247	1.0281	0.978	0.933	1.27971e-242	mostlyLesion
Lhfpl3	4.70922e-246	-1.58055	0.473	0.904	1.2478e-241	mostlyLesion
Psd2	1.24508e-244	1.18733	0.796	0.449	3.29908e-240	mostlyLesion
Rab15	3.07585e-242	1.04717	0.805	0.462	8.15008e-238	mostlyLesion
Dot1l	1.44824e-240	1.14435	0.87	0.61	3.83741e-236	mostlyLesion
Tnik	3.55008e-240	1.54235	0.957	0.776	9.40664e-236	mostlyLesion
Lrp1b	6.35397e-238	-1.59533	0.926	0.986	1.68361e-233	mostlyLesion
Gsk3b	7.18483e-238	0.934143	0.977	0.936	1.90376e-233	mostlyLesion
Bcl2l11	5.80534e-230	0.740088	0.431	0.106	1.53824e-225	mostlyLesion
Pam	1.16517e-226	0.825838	0.998	0.966	3.08735e-222	mostlyLesion
Jmjd1c	4.42246e-226	1.01864	0.972	0.929	1.17182e-221	mostlyLesion
Sv2c	7.9362e-225	1.36431	0.971	0.71	2.10285e-220	mostlyLesion
Grm5	2.13859e-224	-1.63592	0.706	0.913	5.66663e-220	mostlyLesion
Ncam2	6.2095e-224	-1.6134	0.564	0.923	1.64533e-219	mostlyLesion
Rhoq	9.87047e-224	1.15928	0.781	0.456	2.61538e-219	mostlyLesion
Negr1	4.06923e-220	-1.77173	0.696	0.97	1.07822e-215	mostlyLesion
Mdga2	5.49545e-220	-1.18274	0.909	0.985	1.45613e-215	mostlyLesion
Tmod1	1.38622e-218	0.701652	0.515	0.158	3.67308e-214	mostlyLesion
Sox11	2.91557e-217	1.12096	0.761	0.424	7.72538e-213	mostlyLesion
Flnc	3.36271e-217	0.294054	0.143	0.012	8.91018e-213	mostlyLesion
Dip2c	2.63164e-215	0.816581	0.993	0.974	6.97306e-211	mostlyLesion
Bace2	1.4695e-212	0.286653	0.173	0.018	3.89373e-208	mostlyLesion
Grb10	5.91868e-208	1.03945	0.972	0.923	1.56827e-203	mostlyLesion
Mgat4c	1.6962e-207	-1.98984	0.448	0.854	4.49443e-203	mostlyLesion
Agbl4	4.87662e-207	-0.865406	0.961	0.981	1.29216e-202	mostlyLesion
Dst	1.33448e-202	0.663393	0.999	0.981	3.53597e-198	mostlyLesion
Lingo2	1.33203e-201	-1.62556	0.785	0.939	3.52948e-197	mostlyLesion
Camk2d	2.05001e-200	0.902212	0.983	0.935	5.4319e-196	mostlyLesion
Cdh18	1.77004e-199	-1.58953	0.844	0.946	4.69007e-195	mostlyLesion
Th	7.18378e-198	-1.15022	0.471	0.859	1.90349e-193	mostlyLesion
2010111I01Rik	9.97346e-197	0.928926	0.948	0.877	2.64267e-192	mostlyLesion
Ank3	1.81935e-195	0.716433	0.997	0.987	4.82074e-191	mostlyLesion
Dtna	1.71081e-194	0.925171	0.958	0.858	4.53313e-190	mostlyLesion
Zfp804b	1.10591e-193	2.5248	0.744	0.407	2.93032e-189	mostlyLesion
Fgfr1	1.70805e-193	0.954381	0.761	0.424	4.52581e-189	mostlyLesion
Luzp2	3.14982e-192	1.52902	0.939	0.854	8.34608e-188	mostlyLesion
Lrfn5	3.9473e-192	-0.913135	0.908	0.971	1.04592e-187	mostlyLesion
Ssfa2	7.49967e-192	0.682732	0.507	0.171	1.98719e-187	mostlyLesion
Nrxn3	9.1565e-192	0.708739	1	0.986	2.4262e-187	mostlyLesion
Rtn4	2.19806e-191	0.861697	0.971	0.92	5.82421e-187	mostlyLesion
Robo2	2.51978e-191	1.20633	0.983	0.917	6.67666e-187	mostlyLesion
Spata13	4.01668e-191	0.616496	0.303	0.061	1.0643e-186	mostlyLesion
Mkl1	1.70807e-190	0.935568	0.913	0.785	4.52588e-186	mostlyLesion
Fbln5	4.47984e-190	0.585046	0.333	0.073	1.18702e-185	mostlyLesion
Fam171b	1.43577e-188	1.06074	0.848	0.632	3.80437e-184	mostlyLesion
Adgrb3	2.42445e-186	-0.825843	0.987	0.991	6.42406e-182	mostlyLesion
Ppfibp1	2.50948e-184	0.862162	0.658	0.308	6.64938e-180	mostlyLesion
Enah	1.80253e-183	0.807707	0.979	0.957	4.77615e-179	mostlyLesion
Igf2bp2	2.95391e-179	0.556609	0.224	0.036	7.82697e-175	mostlyLesion
Nfil3	3.49359e-179	0.438004	0.319	0.07	9.25697e-175	mostlyLesion
Fgf14	5.89713e-179	-0.795199	0.978	0.991	1.56256e-174	mostlyLesion
Mdm2	7.7896e-177	1.15645	0.748	0.492	2.06401e-172	mostlyLesion
Jun	1.83301e-176	0.63581	0.449	0.137	4.85693e-172	mostlyLesion
Dusp16	2.1756e-176	0.749788	0.604	0.246	5.76469e-172	mostlyLesion
Tln1	5.06424e-175	0.797097	0.611	0.281	1.34187e-170	mostlyLesion
Pdzrn4	3.65831e-174	-1.23961	0.737	0.929	9.69342e-170	mostlyLesion
Zfp697	6.5486e-174	1.41715	0.796	0.57	1.73518e-169	mostlyLesion
Ildr2	7.59449e-174	0.939751	0.803	0.487	2.01231e-169	mostlyLesion
Akap6	7.7363e-174	0.609301	0.998	0.981	2.04989e-169	mostlyLesion
Rgs7bp	3.67595e-173	1.60686	0.905	0.778	9.74016e-169	mostlyLesion
Rgs7	1.30766e-170	0.744874	0.993	0.974	3.46492e-166	mostlyLesion
Rasal2	3.00023e-170	0.910701	0.97	0.929	7.94972e-166	mostlyLesion
Ddx5	4.03313e-170	0.721486	0.956	0.928	1.06866e-165	mostlyLesion
Mtus2	3.75732e-168	-0.900309	0.157	0.677	9.95577e-164	mostlyLesion
Pak7	1.61978e-167	-1.06447	0.289	0.77	4.29193e-163	mostlyLesion
Gm11149	2.83834e-164	0.950166	0.842	0.649	7.52074e-160	mostlyLesion
Eif2ak3	2.01073e-163	0.909464	0.736	0.465	5.32783e-159	mostlyLesion
Atf5	7.26606e-163	0.318038	0.209	0.034	1.92529e-158	mostlyLesion
Frmd4a	1.29624e-162	-0.650654	0.973	0.987	3.43464e-158	mostlyLesion
Scg2	9.90572e-162	1.01001	0.921	0.744	2.62472e-157	mostlyLesion
Vwa5b2	7.0417e-161	-0.724902	0.159	0.668	1.86584e-156	mostlyLesion
Ctnnal1	1.15822e-160	0.860909	0.804	0.579	3.06894e-156	mostlyLesion
Rgs20	2.61984e-160	1.23665	0.876	0.71	6.9418e-156	mostlyLesion
Fam155a	2.17598e-159	0.629775	1	0.992	5.76569e-155	mostlyLesion
Fgf12	1.02698e-158	0.886679	0.998	0.984	2.72118e-154	mostlyLesion
Zwint	5.53427e-157	0.667527	0.971	0.921	1.46641e-152	mostlyLesion
Sez6l	6.61637e-155	-0.855357	0.684	0.913	1.75314e-150	mostlyLesion
Tenm3	5.11047e-154	-1.49661	0.162	0.641	1.35412e-149	mostlyLesion
Ctnna2	9.88911e-154	-0.760012	0.982	0.989	2.62032e-149	mostlyLesion
Cers6	6.31539e-153	0.861602	0.889	0.752	1.67339e-148	mostlyLesion
Lrch3	6.7204e-153	0.770822	0.931	0.867	1.78071e-148	mostlyLesion
Cdh10	2.5636e-151	-1.02936	0.479	0.844	6.79277e-147	mostlyLesion
Lyst	4.28699e-151	0.979238	0.912	0.806	1.13592e-146	mostlyLesion
Ank2	7.23573e-151	0.483089	1	0.993	1.91725e-146	mostlyLesion
Gas6	2.75969e-150	0.804828	0.648	0.348	7.31235e-146	mostlyLesion
Scn1a	2.02004e-148	-0.829881	0.447	0.844	5.35251e-144	mostlyLesion
Rock2	2.15073e-148	0.932712	0.924	0.872	5.69879e-144	mostlyLesion
Nrg3	5.22276e-148	-0.960779	0.988	0.987	1.38388e-143	mostlyLesion
Nrcam	7.48105e-148	-0.803796	0.737	0.94	1.98225e-143	mostlyLesion
Dlg2	7.13224e-146	-0.804677	0.995	0.993	1.88983e-141	mostlyLesion
Prkcg	3.92436e-145	-0.719437	0.193	0.675	1.03984e-140	mostlyLesion
Bach1	9.07384e-145	0.63063	0.54	0.236	2.40429e-140	mostlyLesion
Arhgef11	1.1546e-144	0.82737	0.934	0.864	3.05935e-140	mostlyLesion
Aak1	1.84777e-144	0.701417	0.968	0.942	4.89603e-140	mostlyLesion
Dpp10	8.74699e-144	-0.967549	0.748	0.925	2.31769e-139	mostlyLesion
Grik2	1.57521e-143	-1.37708	0.816	0.963	4.17383e-139	mostlyLesion
Ppm1h	5.65389e-143	0.758926	0.917	0.832	1.49811e-138	mostlyLesion
Zfp804a	1.06811e-142	-1.34241	0.201	0.661	2.83017e-138	mostlyLesion
Cntnap5b	1.61209e-142	-1.5321	0.222	0.665	4.27156e-138	mostlyLesion
Igsf9b	7.67258e-142	0.860612	0.812	0.644	2.033e-137	mostlyLesion
Nyap2	1.26974e-141	-0.964133	0.76	0.924	3.36442e-137	mostlyLesion
Gm28905	1.91795e-139	-1.20641	0.357	0.761	5.082e-135	mostlyLesion
Nkain3	2.10931e-138	-1.22089	0.385	0.786	5.58903e-134	mostlyLesion
A230006K03Rik	3.21692e-138	-0.826624	0.748	0.913	8.52387e-134	mostlyLesion
Pcdh7	3.15097e-137	-1.34961	0.6	0.912	8.34914e-133	mostlyLesion
Cdk12	4.47372e-136	0.713162	0.928	0.881	1.1854e-131	mostlyLesion
Adgrl3	9.82204e-135	-0.894979	0.93	0.98	2.60255e-130	mostlyLesion
Rit2	1.58176e-134	-0.704749	0.897	0.966	4.19119e-130	mostlyLesion
Ptpru	1.41347e-133	-0.89674	0.378	0.731	3.74527e-129	mostlyLesion
Kirrel3	1.61902e-133	-1.66521	0.515	0.816	4.28991e-129	mostlyLesion
Gm36640	5.32021e-133	0.296669	0.133	0.017	1.4097e-128	mostlyLesion
Csmd3	7.07976e-133	-0.773213	0.91	0.979	1.87592e-128	mostlyLesion
March4	3.04447e-132	0.883144	0.95	0.819	8.06693e-128	mostlyLesion
Ptprd	5.98532e-132	-1.3615	0.939	0.977	1.58593e-127	mostlyLesion
Epc1	1.83034e-131	0.706349	0.911	0.842	4.84984e-127	mostlyLesion
Tmem191c	4.6384e-131	-0.654943	0.323	0.766	1.22904e-126	mostlyLesion
Tet3	4.83574e-131	0.840344	0.815	0.675	1.28133e-126	mostlyLesion
Cacna1g	4.26943e-129	-0.611291	0.112	0.572	1.13127e-124	mostlyLesion
Ankrd13a	1.50692e-128	0.814047	0.699	0.462	3.99288e-124	mostlyLesion
Tacc1	7.37102e-128	0.820383	0.864	0.733	1.9531e-123	mostlyLesion
Trpm3	1.37565e-127	-1.4293	0.609	0.886	3.64505e-123	mostlyLesion
Trafd1	2.07466e-127	1.02402	0.761	0.594	5.49723e-123	mostlyLesion
Opcml	2.70864e-127	-1.25043	0.848	0.946	7.17708e-123	mostlyLesion
Gabbr2	2.92165e-127	-0.734975	0.694	0.909	7.74149e-123	mostlyLesion
C130073E24Rik	3.59613e-127	-1.2403	0.06	0.492	9.52868e-123	mostlyLesion
Spry2	1.25758e-126	0.479372	0.343	0.104	3.3322e-122	mostlyLesion
Trio	4.38746e-126	0.620529	0.969	0.938	1.16255e-121	mostlyLesion
Tom1	3.86421e-125	0.734826	0.723	0.484	1.0239e-120	mostlyLesion
Xist	6.0187e-125	0.607024	0.997	0.965	1.59478e-120	mostlyLesion
Azin2	1.17392e-123	0.914672	0.643	0.401	3.11054e-119	mostlyLesion
Asic2	9.32544e-123	-1.62006	0.405	0.793	2.47096e-118	mostlyLesion
Fam189a2	1.508e-122	0.72624	0.485	0.211	3.99575e-118	mostlyLesion
Mctp1	4.77956e-122	-0.934544	0.482	0.808	1.26644e-117	mostlyLesion
Vstm5	5.44314e-122	0.856972	0.594	0.337	1.44227e-117	mostlyLesion
Amph	1.20234e-121	-0.654262	0.708	0.92	3.18584e-117	mostlyLesion
Nav3	9.33301e-121	-1.42557	0.694	0.905	2.47297e-116	mostlyLesion
Gria3	1.56537e-119	-0.9347	0.731	0.89	4.14777e-115	mostlyLesion
Kcnj3	1.57221e-119	-1.06294	0.171	0.584	4.16588e-115	mostlyLesion
Lrrc4c	7.35773e-119	-1.22461	0.86	0.961	1.94958e-114	mostlyLesion
Insig2	1.26918e-118	0.721348	0.687	0.461	3.36296e-114	mostlyLesion
Frmpd4	2.31959e-118	-1.37086	0.351	0.72	6.14623e-114	mostlyLesion
Auts2	2.38378e-118	-0.678494	0.988	0.98	6.31631e-114	mostlyLesion
Dok5	1.58719e-116	0.898797	0.694	0.471	4.20557e-112	mostlyLesion
Pkib	8.22801e-116	0.682621	0.455	0.183	2.18018e-111	mostlyLesion
Tmem91	3.92133e-115	-0.537264	0.147	0.584	1.03903e-110	mostlyLesion
Aff1	6.11486e-115	0.587854	0.506	0.231	1.62026e-110	mostlyLesion
Ralgapa2	6.64903e-115	0.675794	0.928	0.882	1.76179e-110	mostlyLesion
3300002A11Rik	1.13735e-114	-0.948105	0.164	0.576	3.01364e-110	mostlyLesion
Cntn5	1.16516e-114	-1.90872	0.458	0.749	3.08733e-110	mostlyLesion
Slc18a2	1.23179e-114	-0.878289	0.849	0.887	3.26387e-110	mostlyLesion
Gabra3	2.05307e-114	-0.651338	0.306	0.717	5.44002e-110	mostlyLesion
Spsb4	2.14973e-114	0.459731	0.337	0.109	5.69614e-110	mostlyLesion
Rad18	3.00889e-114	0.655471	0.492	0.225	7.97266e-110	mostlyLesion
Wscd2	6.39345e-114	0.878411	0.736	0.542	1.69407e-109	mostlyLesion
Epb41l4a	8.85971e-114	0.844647	0.838	0.652	2.34756e-109	mostlyLesion
Grik3	6.33292e-113	0.92868	0.924	0.819	1.67803e-108	mostlyLesion
Brinp3	1.73793e-112	-1.59872	0.242	0.618	4.60499e-108	mostlyLesion
Lrig1	2.1856e-112	0.500221	0.366	0.127	5.79118e-108	mostlyLesion
Psd3	3.704e-112	0.755312	0.939	0.872	9.81449e-108	mostlyLesion
Alcam	7.49447e-112	-1.21457	0.335	0.715	1.98581e-107	mostlyLesion
Mapk10	1.06728e-111	-0.636476	0.879	0.961	2.82796e-107	mostlyLesion
AC149090.1	1.25809e-111	-0.56158	0.973	0.983	3.33356e-107	mostlyLesion
Qrfpr	2.2286e-111	0.461361	0.134	0.02	5.90513e-107	mostlyLesion
L3mbtl3	3.5107e-111	0.83209	0.781	0.587	9.30231e-107	mostlyLesion
Nebl	5.46894e-111	0.731033	0.909	0.797	1.4491e-106	mostlyLesion
Dennd1a	1.76672e-110	0.563845	0.98	0.963	4.68129e-106	mostlyLesion
Glra3	3.69854e-110	-0.9644	0.234	0.626	9.80002e-106	mostlyLesion
Epha10	6.25534e-110	-0.750966	0.454	0.772	1.65748e-105	mostlyLesion
Pfkp	1.62395e-109	0.687103	0.887	0.789	4.30298e-105	mostlyLesion
Atp13a3	2.37925e-109	0.839773	0.805	0.691	6.3043e-105	mostlyLesion
Adpgk	2.5245e-109	0.625607	0.531	0.27	6.68917e-105	mostlyLesion
Ntm	2.68928e-109	-1.37108	0.603	0.835	7.12579e-105	mostlyLesion
Dgkb	2.97634e-109	-0.911417	0.762	0.955	7.8864e-105	mostlyLesion
Macrod2	5.4288e-109	-0.613777	0.992	0.988	1.43847e-104	mostlyLesion
Papola	5.79442e-109	0.646169	0.913	0.876	1.53535e-104	mostlyLesion
Plekho1	6.91191e-109	0.521347	0.441	0.183	1.83145e-104	mostlyLesion
Usp13	7.33475e-109	0.727027	0.769	0.605	1.94349e-104	mostlyLesion
Mical3	6.13913e-108	0.563046	0.963	0.932	1.62668e-103	mostlyLesion
Fntb	3.57728e-107	0.638335	0.737	0.548	9.47872e-103	mostlyLesion
Chrna6	1.77878e-106	-0.704299	0.143	0.539	4.71323e-102	mostlyLesion
Nol4l	2.37948e-106	-0.588575	0.326	0.727	6.3049e-102	mostlyLesion
Gabrb1	2.97697e-106	-0.793601	0.903	0.971	7.88809e-102	mostlyLesion
Fgf13	3.70572e-106	-0.887394	0.573	0.855	9.81906e-102	mostlyLesion
Sphkap	4.31431e-106	-0.944876	0.497	0.793	1.14316e-101	mostlyLesion
Kif2a	1.64591e-105	0.655417	0.871	0.775	4.36116e-101	mostlyLesion
Specc1l	4.82331e-105	0.674668	0.833	0.729	1.27803e-100	mostlyLesion
Sgcz	5.06615e-105	-1.31937	0.83	0.923	1.34238e-100	mostlyLesion
Scml4	6.2182e-105	-0.639453	0.222	0.623	1.64764e-100	mostlyLesion
Casp3	9.786e-105	0.517828	0.391	0.154	2.593e-100	mostlyLesion
Aldh1l2	1.48045e-104	0.800909	0.438	0.195	3.92275e-100	mostlyLesion
Cacna1d	1.57595e-104	-0.601975	0.851	0.957	4.1758e-100	mostlyLesion
Gmds	2.29118e-104	0.571435	0.975	0.929	6.07093e-100	mostlyLesion
Ly96	1.20271e-103	0.441774	0.275	0.081	3.18682e-99	mostlyLesion
Stxbp5l	1.03469e-102	0.772131	0.92	0.858	2.74163e-98	mostlyLesion
Sorcs3	7.92295e-102	-1.60227	0.15	0.519	2.09934e-97	mostlyLesion
Grin2d	9.63875e-102	-0.45044	0.089	0.484	2.55398e-97	mostlyLesion
Rsrp1	1.38057e-101	0.508518	0.98	0.943	3.65809e-97	mostlyLesion
Celf4	3.33133e-101	0.553425	0.998	0.981	8.82703e-97	mostlyLesion
Cacna1e	4.20243e-101	-0.609244	0.904	0.959	1.11352e-96	mostlyLesion
Adamts17	7.42974e-101	-0.598355	0.269	0.664	1.96866e-96	mostlyLesion
Vgf	9.67545e-101	0.62237	0.505	0.234	2.5637e-96	mostlyLesion
Mex3c	5.73134e-100	0.604777	0.524	0.276	1.51863e-95	mostlyLesion
Rap1b	7.7614e-100	0.723996	0.734	0.572	2.05654e-95	mostlyLesion
C530008M17Rik	8.02221e-100	-0.784075	0.203	0.586	2.12564e-95	mostlyLesion
Magi1	1.98448e-99	0.531712	1	0.982	5.25828e-95	mostlyLesion
A930029G22Rik	4.92309e-99	0.424296	0.312	0.104	1.30447e-94	mostlyLesion
Lin7a	8.18024e-99	-0.661535	0.314	0.705	2.16752e-94	mostlyLesion
4930532I03Rik	9.74803e-99	0.64397	0.64	0.424	2.58294e-94	mostlyLesion
Pip5k1b	2.32745e-98	0.736569	0.871	0.822	6.16705e-94	mostlyLesion
Gabrg3	6.46785e-98	-1.34925	0.311	0.651	1.71379e-93	mostlyLesion
Zbtb20	1.38428e-97	0.69391	0.993	0.967	3.66792e-93	mostlyLesion
Kcnh7	1.98479e-97	-1.66996	0.189	0.532	5.25909e-93	mostlyLesion
Grid2	4.2029e-97	-1.06326	0.542	0.829	1.11364e-92	mostlyLesion
Dnttip1	1.37118e-96	0.635378	0.677	0.483	3.63321e-92	mostlyLesion
Gsg1l	1.61461e-95	-0.689199	0.156	0.516	4.27824e-91	mostlyLesion
Brinp1	2.14865e-95	-0.97154	0.524	0.781	5.69329e-91	mostlyLesion
Zeb1	2.81143e-95	0.584983	0.967	0.936	7.44944e-91	mostlyLesion
Map2k6	3.93189e-95	-0.466482	0.09	0.477	1.04183e-90	mostlyLesion
Tspan7	6.73186e-95	0.662941	0.897	0.847	1.78374e-90	mostlyLesion
Ptprm	7.78377e-95	0.51105	0.669	0.393	2.06247e-90	mostlyLesion
Ssbp4	1.51076e-94	-0.477554	0.179	0.578	4.00307e-90	mostlyLesion
Grm8	4.32717e-94	-1.57251	0.197	0.555	1.14657e-89	mostlyLesion
Thsd7a	4.49975e-94	0.743698	0.866	0.723	1.1923e-89	mostlyLesion
Olfm3	4.73621e-94	-1.00865	0.367	0.696	1.25495e-89	mostlyLesion
Sntg1	5.31455e-94	-0.594545	0.949	0.972	1.4082e-89	mostlyLesion
Efcab1	7.47372e-94	0.725778	0.702	0.523	1.98031e-89	mostlyLesion
Rimbp2	1.10082e-93	-0.617179	0.681	0.882	2.91684e-89	mostlyLesion
Basp1	4.20997e-93	0.607343	0.949	0.909	1.11552e-88	mostlyLesion
Ppp1r12b	4.68255e-93	0.603431	0.926	0.897	1.24073e-88	mostlyLesion
Tll1	4.72524e-93	-1.23597	0.226	0.561	1.25205e-88	mostlyLesion
Ric3	1.03591e-92	0.614939	0.789	0.666	2.74486e-88	mostlyLesion
Pde4a	1.85804e-91	-0.445245	0.137	0.518	4.92325e-87	mostlyLesion
Slc12a5	2.53895e-91	-0.53113	0.375	0.755	6.72744e-87	mostlyLesion
Hdac11	5.26588e-91	-0.480857	0.273	0.663	1.3953e-86	mostlyLesion
Fam111a	2.45102e-90	0.678094	0.461	0.229	6.49447e-86	mostlyLesion
Gucy1a2	3.36712e-89	-0.694193	0.539	0.831	8.92186e-85	mostlyLesion
Dpysl3	4.18113e-89	0.704135	0.829	0.743	1.10787e-84	mostlyLesion
Nars	7.34895e-89	0.682608	0.678	0.508	1.94725e-84	mostlyLesion
March11	1.1018e-88	0.773043	0.761	0.592	2.91944e-84	mostlyLesion
Matk	1.35853e-88	-0.478457	0.237	0.619	3.59971e-84	mostlyLesion
Glg1	3.59619e-88	0.506734	0.961	0.94	9.52882e-84	mostlyLesion
Hdac8	3.66192e-88	0.674161	0.889	0.852	9.703e-84	mostlyLesion
Igsf21	1.2936e-87	-0.490973	0.091	0.445	3.42766e-83	mostlyLesion
Syn1	1.69603e-87	0.639671	0.885	0.833	4.49397e-83	mostlyLesion
Sh3kbp1	4.3747e-87	-0.68087	0.383	0.728	1.15917e-82	mostlyLesion
Kifc2	5.56994e-87	-0.489534	0.32	0.688	1.47587e-82	mostlyLesion
Cdh9	6.77548e-87	-0.630384	0.156	0.525	1.7953e-82	mostlyLesion
Pop5	1.18756e-86	0.555237	0.502	0.27	3.14668e-82	mostlyLesion
Gm20642	1.44506e-86	-0.673889	0.587	0.855	3.82899e-82	mostlyLesion
Sars	7.45876e-86	0.647824	0.761	0.642	1.97635e-81	mostlyLesion
Adarb1	1.41577e-85	0.595925	0.791	0.67	3.75135e-81	mostlyLesion
Gpr137c	6.53904e-85	0.738461	0.8	0.653	1.73265e-80	mostlyLesion
Gria2	1.24927e-84	-0.431478	0.977	0.987	3.31018e-80	mostlyLesion
Slc6a8	1.72821e-84	0.602824	0.494	0.271	4.57923e-80	mostlyLesion
Galntl6	2.1847e-84	-0.922747	0.983	0.966	5.78881e-80	mostlyLesion
Shisa9	4.61693e-84	0.67965	0.948	0.891	1.22335e-79	mostlyLesion
Otulin	5.35226e-84	0.650648	0.642	0.457	1.41819e-79	mostlyLesion
Erbb4	6.63964e-84	-1.13537	0.952	0.903	1.75931e-79	mostlyLesion
Lgi1	7.41798e-84	-0.542864	0.341	0.7	1.96554e-79	mostlyLesion
Tpd52	7.94921e-84	0.623992	0.762	0.652	2.1063e-79	mostlyLesion
Galnt17	8.66396e-84	-0.821021	0.227	0.567	2.29569e-79	mostlyLesion
Plekha5	1.02154e-83	0.459194	0.991	0.965	2.70677e-79	mostlyLesion
Wnk2	2.10185e-83	-0.509209	0.633	0.873	5.56928e-79	mostlyLesion
Grip1	2.37748e-83	0.471663	0.973	0.958	6.2996e-79	mostlyLesion
Oprk1	2.62127e-83	-0.58612	0.184	0.536	6.94559e-79	mostlyLesion
Hhipl1	3.02017e-83	0.485465	0.365	0.156	8.00255e-79	mostlyLesion
Myo9b	1.16546e-82	0.611361	0.762	0.647	3.08812e-78	mostlyLesion
Rgs6	1.65795e-82	0.838996	0.886	0.725	4.39307e-78	mostlyLesion
Slain2	1.91911e-82	0.590646	0.707	0.55	5.08506e-78	mostlyLesion
Mast4	1.99275e-82	0.613455	0.932	0.847	5.28018e-78	mostlyLesion
Pde1a	1.99646e-82	-0.983925	0.552	0.828	5.29002e-78	mostlyLesion
Oxct1	6.07362e-82	0.649143	0.897	0.865	1.60933e-77	mostlyLesion
Rbm39	6.51513e-82	0.395631	0.986	0.981	1.72631e-77	mostlyLesion
4930555F03Rik	1.84577e-81	-0.759222	0.029	0.35	4.89074e-77	mostlyLesion
Ksr2	1.53618e-80	-0.505786	0.731	0.914	4.07041e-76	mostlyLesion
Arhgap10	2.89492e-80	0.54713	0.368	0.156	7.67067e-76	mostlyLesion
Fam135b	8.55464e-80	0.536701	0.977	0.926	2.26672e-75	mostlyLesion
Plekhh2	1.23296e-79	0.835866	0.712	0.588	3.26697e-75	mostlyLesion
Thsd7b	1.67912e-79	-1.24586	0.177	0.502	4.44917e-75	mostlyLesion
Clasp1	2.95049e-79	0.520309	0.916	0.893	7.81793e-75	mostlyLesion
Svop	4.64826e-79	-0.478119	0.427	0.756	1.23165e-74	mostlyLesion
Mob3b	4.87358e-79	-0.896036	0.297	0.586	1.29135e-74	mostlyLesion
Camk4	9.02715e-79	-0.58017	0.368	0.721	2.39192e-74	mostlyLesion
Grin3a	1.06395e-78	-0.797112	0.232	0.57	2.81914e-74	mostlyLesion
Ptprz1	1.16355e-78	-0.955409	0.746	0.852	3.08306e-74	mostlyLesion
Nbea	1.43767e-78	-0.418233	0.986	0.985	3.8094e-74	mostlyLesion
Camk2a	2.82247e-78	-0.741169	0.376	0.693	7.4787e-74	mostlyLesion
Exoc6b	2.99428e-78	0.486691	0.969	0.955	7.93394e-74	mostlyLesion
Hacd3	3.16673e-78	0.553321	0.803	0.718	8.39089e-74	mostlyLesion
Ryr2	3.5339e-78	-1.06328	0.311	0.609	9.36377e-74	mostlyLesion
N4bp2l1	4.96159e-78	0.673362	0.786	0.699	1.31467e-73	mostlyLesion
Tspan13	6.02439e-78	0.67101	0.733	0.624	1.59628e-73	mostlyLesion
Nrg3os	9.13868e-78	-0.680013	0.644	0.871	2.42148e-73	mostlyLesion
Dock10	9.56218e-78	-0.790062	0.133	0.469	2.53369e-73	mostlyLesion
Srrm2	9.90973e-78	0.365227	0.991	0.984	2.62578e-73	mostlyLesion
Pip5kl1	1.05132e-77	0.404062	0.355	0.151	2.78567e-73	mostlyLesion
Epha3	2.24305e-77	-0.608973	0.185	0.528	5.94342e-73	mostlyLesion
Colgalt2	3.70453e-77	0.740929	0.659	0.444	9.81589e-73	mostlyLesion
Arhgap26	5.40081e-77	-0.637681	0.859	0.948	1.43105e-72	mostlyLesion
Trim9	5.84191e-77	0.58579	0.915	0.898	1.54793e-72	mostlyLesion
Grin1	6.35123e-77	-0.543323	0.604	0.856	1.68289e-72	mostlyLesion
Gm26691	8.66326e-77	-0.554098	0.482	0.795	2.2955e-72	mostlyLesion
Cyth1	1.0335e-76	-0.522849	0.472	0.769	2.73847e-72	mostlyLesion
Slc7a1	1.50233e-76	0.590933	0.48	0.27	3.98072e-72	mostlyLesion
Elmsan1	2.28379e-76	0.483965	0.467	0.249	6.05137e-72	mostlyLesion
Khdrbs2	2.2988e-76	-0.812141	0.625	0.871	6.09112e-72	mostlyLesion
Gpc5	3.00084e-76	-1.25507	0.177	0.497	7.95133e-72	mostlyLesion
Vwa5b1	3.43542e-76	-0.527445	0.055	0.369	9.10283e-72	mostlyLesion
Kcnq3	3.84169e-76	0.692551	0.975	0.94	1.01793e-71	mostlyLesion
Shc3	6.67958e-76	-0.467651	0.282	0.648	1.76989e-71	mostlyLesion
Riok3	8.00871e-76	0.558319	0.796	0.712	2.12207e-71	mostlyLesion
Eml6	8.5074e-76	-0.482373	0.837	0.954	2.25421e-71	mostlyLesion
Gm1604a	1.44501e-75	-0.490848	0.066	0.383	3.82885e-71	mostlyLesion
Nedd9	1.789e-75	0.607248	0.484	0.271	4.74031e-71	mostlyLesion
Slc6a7	2.63541e-75	-0.382801	0.031	0.337	6.98304e-71	mostlyLesion
Col11a1	3.16801e-75	-0.949623	0.07	0.379	8.39428e-71	mostlyLesion
Fstl5	3.3734e-75	-1.22039	0.411	0.672	8.93849e-71	mostlyLesion
Klhl3	6.29033e-75	-0.416258	0.263	0.615	1.66675e-70	mostlyLesion
Trps1	1.33746e-74	0.611222	0.886	0.794	3.54388e-70	mostlyLesion
Crem	1.56759e-74	0.58187	0.59	0.382	4.15364e-70	mostlyLesion
A230057D06Rik	7.61388e-74	-0.417491	0.964	0.983	2.01745e-69	mostlyLesion
Elk3	8.253e-74	0.457203	0.375	0.171	2.1868e-69	mostlyLesion
Ntrk3	2.06973e-73	-0.661843	0.744	0.898	5.48416e-69	mostlyLesion
Jund	3.35341e-73	0.584302	0.619	0.415	8.88553e-69	mostlyLesion
Egfem1	3.53729e-73	-1.33118	0.211	0.512	9.37275e-69	mostlyLesion
Unc13c	4.57487e-73	-1.00311	0.129	0.44	1.2122e-68	mostlyLesion
Snx21	5.63451e-73	0.632718	0.642	0.474	1.49298e-68	mostlyLesion
Cntnap5a	7.4845e-73	-0.719233	0.761	0.903	1.98317e-68	mostlyLesion
Etv5	1.14783e-72	-0.694591	0.315	0.613	3.04141e-68	mostlyLesion
Syt4	1.37248e-72	0.723834	0.756	0.652	3.63666e-68	mostlyLesion
Pcyt2	2.79418e-72	-0.428931	0.299	0.656	7.40374e-68	mostlyLesion
Kcnt2	2.92127e-72	-1.00952	0.126	0.435	7.7405e-68	mostlyLesion
Kcnip3	4.70682e-72	-0.48668	0.2	0.533	1.24717e-67	mostlyLesion
Ptprn2	7.35943e-72	-0.365619	0.979	0.98	1.95003e-67	mostlyLesion
Cdh20	1.10848e-71	0.85823	0.807	0.594	2.93713e-67	mostlyLesion
Pde8b	1.90477e-71	-0.666422	0.262	0.584	5.04706e-67	mostlyLesion
Krcc1	1.95488e-71	0.533718	0.518	0.315	5.17985e-67	mostlyLesion
Rnf150	2.19609e-71	-0.507991	0.387	0.712	5.81897e-67	mostlyLesion
Evi5	4.00879e-71	0.684618	0.818	0.775	1.06221e-66	mostlyLesion
Scai	7.85603e-71	-0.464744	0.662	0.873	2.08161e-66	mostlyLesion
Ankfn1	7.90592e-71	-0.919938	0.162	0.472	2.09483e-66	mostlyLesion
Apbb2	8.96757e-71	0.521859	0.956	0.916	2.37614e-66	mostlyLesion
Rbm20	1.06473e-70	0.577338	0.342	0.15	2.8212e-66	mostlyLesion
Dok6	1.27432e-70	-0.532745	0.904	0.955	3.37657e-66	mostlyLesion
Robo1	1.29288e-70	-0.616122	0.945	0.944	3.42574e-66	mostlyLesion
Map1b	1.34539e-70	0.413648	0.991	0.98	3.56487e-66	mostlyLesion
9030622O22Rik	1.57457e-70	-1.01116	0.402	0.631	4.17214e-66	mostlyLesion
Antxr2	1.57656e-70	0.533836	0.338	0.143	4.17741e-66	mostlyLesion
Fam102b	1.86501e-70	0.558555	0.573	0.38	4.94172e-66	mostlyLesion
Nxph1	2.14672e-70	-1.76291	0.157	0.458	5.68818e-66	mostlyLesion
D130043K22Rik	3.50499e-70	-0.429009	0.326	0.681	9.28717e-66	mostlyLesion
Wls	4.59218e-70	0.520619	0.37	0.168	1.21679e-65	mostlyLesion
Tle2	5.67689e-70	-0.331083	0.062	0.368	1.50421e-65	mostlyLesion
Vsnl1	1.15426e-69	-0.611172	0.86	0.937	3.05845e-65	mostlyLesion
Ablim1	1.87132e-69	0.58936	0.889	0.857	4.95845e-65	mostlyLesion
Frmpd3	1.94107e-69	-0.486131	0.236	0.569	5.14325e-65	mostlyLesion
Ar	1.98082e-69	-0.513726	0.112	0.43	5.24859e-65	mostlyLesion
Ypel4	2.89309e-69	0.554464	0.634	0.471	7.66581e-65	mostlyLesion
Hax1	3.21713e-69	0.358328	0.335	0.146	8.52443e-65	mostlyLesion
Cebpg	3.45299e-69	0.579826	0.506	0.314	9.14939e-65	mostlyLesion
Kcnip1	3.56384e-69	-0.738501	0.068	0.36	9.4431e-65	mostlyLesion
Pacsin1	4.0556e-69	-0.433481	0.734	0.908	1.07461e-64	mostlyLesion
Mef2a	5.07314e-69	0.503032	0.93	0.902	1.34423e-64	mostlyLesion
Klf7	5.17616e-69	0.628642	0.799	0.741	1.37153e-64	mostlyLesion
Shisa6	5.94432e-69	-0.810749	0.277	0.606	1.57507e-64	mostlyLesion
5330434G04Rik	7.35013e-69	0.415011	0.975	0.957	1.94756e-64	mostlyLesion
Bend4	1.26438e-68	0.571139	0.478	0.282	3.35023e-64	mostlyLesion
Gm45609	1.37576e-68	0.390064	0.266	0.098	3.64536e-64	mostlyLesion
Tbc1d20	1.56773e-68	0.551273	0.562	0.384	4.15402e-64	mostlyLesion
Tet1	1.92547e-68	-0.381473	0.154	0.48	5.10191e-64	mostlyLesion
Mras	2.07607e-68	0.623136	0.655	0.523	5.50096e-64	mostlyLesion
Airn	2.61226e-68	0.885397	0.64	0.47	6.9217e-64	mostlyLesion
Camkv	4.4827e-68	-0.415366	0.159	0.482	1.18778e-63	mostlyLesion
Caskin1	5.33245e-68	-0.371993	0.266	0.618	1.41294e-63	mostlyLesion
Smarcd3	9.41408e-68	-0.339035	0.158	0.489	2.49445e-63	mostlyLesion
Rab27b	1.18223e-67	-0.459079	0.356	0.692	3.13255e-63	mostlyLesion
Zdhhc14	1.44017e-67	-0.513575	0.398	0.717	3.81602e-63	mostlyLesion
A830018L16Rik	2.30181e-67	-1.02986	0.204	0.499	6.09912e-63	mostlyLesion
Hecw1	3.14601e-67	-0.479022	0.767	0.921	8.33599e-63	mostlyLesion
Gm45323	5.23811e-67	-0.547592	0.032	0.314	1.38794e-62	mostlyLesion
Trpc4	5.45457e-67	-0.547932	0.167	0.494	1.4453e-62	mostlyLesion
Baiap3	6.24152e-67	-0.720314	0.144	0.436	1.65381e-62	mostlyLesion
Eprs	1.92461e-66	0.571384	0.696	0.586	5.09965e-62	mostlyLesion
Ptprt	2.09419e-66	-1.28259	0.102	0.387	5.54899e-62	mostlyLesion
Iqsec3	6.10891e-66	0.63095	0.801	0.709	1.61868e-61	mostlyLesion
Olfm2	6.95703e-66	-0.434682	0.355	0.68	1.8434e-61	mostlyLesion
Kcnq5	1.51125e-65	-1.29475	0.353	0.625	4.00436e-61	mostlyLesion
Adamts10	4.06671e-65	-0.322455	0.106	0.411	1.07756e-60	mostlyLesion
Kcnq1	5.82174e-65	0.463437	0.906	0.838	1.54259e-60	mostlyLesion
Pparg	9.09755e-65	0.432034	0.307	0.128	2.41058e-60	mostlyLesion
Slc38a2	9.43984e-65	0.633488	0.721	0.613	2.50127e-60	mostlyLesion
Ak5	1.35179e-64	-0.715026	0.129	0.418	3.58185e-60	mostlyLesion
Ncald	2.23281e-64	-0.578296	0.547	0.805	5.91629e-60	mostlyLesion
Sv2b	2.88486e-64	-0.625603	0.278	0.563	7.64402e-60	mostlyLesion
Ntn1	3.05107e-64	0.62716	0.908	0.746	8.08442e-60	mostlyLesion
Eya3	3.13272e-64	0.543885	0.755	0.656	8.30077e-60	mostlyLesion
Fgf1	3.84243e-64	-0.427413	0.178	0.491	1.01813e-59	mostlyLesion
9530036O11Rik	5.24066e-64	0.616773	0.633	0.469	1.38862e-59	mostlyLesion
Arnt2	6.36808e-64	0.565869	0.767	0.675	1.68735e-59	mostlyLesion
Spire1	6.45519e-64	0.511644	0.88	0.838	1.71043e-59	mostlyLesion
Nol4	1.12076e-63	-0.355057	0.693	0.915	2.96969e-59	mostlyLesion
Cxxc4	1.19601e-63	-0.373369	0.3	0.639	3.16907e-59	mostlyLesion
Prickle1	1.35081e-63	-0.504979	0.715	0.892	3.57924e-59	mostlyLesion
Ogt	1.70357e-63	0.433691	0.953	0.937	4.51394e-59	mostlyLesion
Raver2	1.89016e-63	-0.432692	0.135	0.439	5.00837e-59	mostlyLesion
Dysf	1.9883e-63	0.519411	0.452	0.259	5.26841e-59	mostlyLesion
Dlg1	2.17518e-63	-0.453332	0.598	0.859	5.76356e-59	mostlyLesion
Ssbp2	2.58823e-63	-0.543944	0.745	0.891	6.85803e-59	mostlyLesion
Gm45321	2.71787e-63	-0.524186	0.029	0.297	7.20153e-59	mostlyLesion
Zcchc18	3.01648e-63	-0.437067	0.695	0.912	7.99276e-59	mostlyLesion
Scn3a	3.26433e-63	0.553365	0.952	0.933	8.64951e-59	mostlyLesion
Lmbrd1	3.99517e-63	0.524668	0.806	0.74	1.0586e-58	mostlyLesion
Smyd3	4.6921e-63	-0.479496	0.835	0.953	1.24326e-58	mostlyLesion
Sema4g	5.38224e-63	-0.317147	0.197	0.526	1.42613e-58	mostlyLesion
Sytl2	6.56761e-63	0.571952	0.505	0.327	1.74022e-58	mostlyLesion
Gm42917	7.55127e-63	0.563137	0.492	0.307	2.00086e-58	mostlyLesion
Serpini1	9.10103e-63	-0.475317	0.283	0.613	2.4115e-58	mostlyLesion
Fut8	9.84955e-63	-0.536721	0.647	0.868	2.60983e-58	mostlyLesion
Gm26835	1.06611e-62	-0.425109	0.337	0.664	2.82486e-58	mostlyLesion
Akt3	1.14622e-62	-0.390978	0.879	0.961	3.03713e-58	mostlyLesion
Zranb1	1.33136e-62	0.521842	0.777	0.702	3.5277e-58	mostlyLesion
Syne1	1.62382e-62	0.46186	0.982	0.966	4.30264e-58	mostlyLesion
Ptpn23	1.84882e-62	0.511952	0.528	0.351	4.89883e-58	mostlyLesion
Gm48512	2.0146e-62	0.60543	0.71	0.587	5.33808e-58	mostlyLesion
Gm45881	2.20922e-62	-0.57355	0.706	0.859	5.85378e-58	mostlyLesion
L3mbtl1	3.07169e-62	-0.266234	0.042	0.316	8.13906e-58	mostlyLesion
Ccdc30	3.75342e-62	-0.407486	0.335	0.657	9.94544e-58	mostlyLesion
Tmem132b	4.29297e-62	-0.529741	0.709	0.857	1.13751e-57	mostlyLesion
Gm2516	6.0661e-62	-0.45899	0.015	0.272	1.60734e-57	mostlyLesion
Cpne6	6.24726e-62	-0.386258	0.136	0.44	1.65534e-57	mostlyLesion
Cacna1a	7.02097e-62	-0.475037	0.988	0.982	1.86035e-57	mostlyLesion
Necab1	7.12685e-62	-0.949482	0.221	0.508	1.8884e-57	mostlyLesion
Slc22a17	1.08094e-61	-0.424582	0.501	0.805	2.86416e-57	mostlyLesion
Cdh22	1.08846e-61	-0.361175	0.124	0.428	2.8841e-57	mostlyLesion
Arhgap24	1.42356e-61	-0.538143	0.267	0.582	3.772e-57	mostlyLesion
Hnrnpu	1.47492e-61	0.429755	0.881	0.88	3.90811e-57	mostlyLesion
Necab3	1.81229e-61	-0.312169	0.087	0.377	4.80203e-57	mostlyLesion
Ppm1b	1.86297e-61	0.509152	0.715	0.616	4.9363e-57	mostlyLesion
Elovl7	1.90877e-61	0.427813	0.395	0.206	5.05766e-57	mostlyLesion
Zbtb7c	2.05364e-61	-0.507769	0.1	0.389	5.44152e-57	mostlyLesion
Golga4	2.87842e-61	0.498742	0.804	0.747	7.62694e-57	mostlyLesion
Psd	3.57909e-61	-0.349289	0.264	0.599	9.48351e-57	mostlyLesion
Dock4	3.65215e-61	-0.640128	0.793	0.913	9.67711e-57	mostlyLesion
Sept3	3.83426e-61	-0.375527	0.316	0.64	1.01597e-56	mostlyLesion
Galnt13	4.02539e-61	0.616257	0.954	0.937	1.06661e-56	mostlyLesion
Carmil3	6.90365e-61	-0.431783	0.38	0.686	1.82926e-56	mostlyLesion
Celf2	9.7879e-61	-0.834753	0.964	0.97	2.5935e-56	mostlyLesion
Esrrg	1.01362e-60	-0.557618	0.59	0.819	2.68578e-56	mostlyLesion
Cd99l2	1.1035e-60	0.570239	0.611	0.472	2.92394e-56	mostlyLesion
Hivep2	1.2137e-60	-0.526572	0.745	0.917	3.21595e-56	mostlyLesion
Gars	1.80043e-60	0.550597	0.634	0.499	4.77061e-56	mostlyLesion
Myo16	2.34769e-60	-0.567477	0.102	0.381	6.22068e-56	mostlyLesion
Zfp948	3.99671e-60	0.570629	0.595	0.448	1.05901e-55	mostlyLesion
Kalrn	5.26552e-60	0.386542	0.973	0.952	1.39521e-55	mostlyLesion
Pigf	6.33381e-60	0.528365	0.46	0.281	1.67827e-55	mostlyLesion
Sidt1	6.47732e-60	-0.381864	0.214	0.533	1.7163e-55	mostlyLesion
Tle1	9.06946e-60	-0.346173	0.187	0.5	2.40313e-55	mostlyLesion
Prkcz	9.55395e-60	-0.391024	0.447	0.751	2.53151e-55	mostlyLesion
Vwc2	1.14529e-59	-0.514244	0.057	0.321	3.03467e-55	mostlyLesion
Flrt2	1.22667e-59	-0.471871	0.299	0.618	3.25029e-55	mostlyLesion
Rapgefl1	1.97244e-59	-0.305028	0.08	0.356	5.22637e-55	mostlyLesion
Iqgap1	2.30615e-59	0.511873	0.753	0.659	6.1106e-55	mostlyLesion
Klhl7	2.9533e-59	0.54473	0.819	0.798	7.82537e-55	mostlyLesion
Slc22a23	3.31078e-59	0.600245	0.742	0.651	8.77258e-55	mostlyLesion
Adgrb2	4.82674e-59	-0.299062	0.139	0.445	1.27894e-54	mostlyLesion
Cplx2	6.38563e-59	-0.373016	0.226	0.538	1.692e-54	mostlyLesion
Cttn	1.33334e-58	0.525585	0.658	0.54	3.53294e-54	mostlyLesion
Pou2f2	1.40902e-58	-0.409204	0.161	0.458	3.73348e-54	mostlyLesion
Rnf112	1.44679e-58	-0.402805	0.187	0.486	3.83355e-54	mostlyLesion
Rhobtb2	1.51193e-58	-0.322327	0.157	0.462	4.00615e-54	mostlyLesion
Prmt2	1.68326e-58	0.478744	0.764	0.667	4.46013e-54	mostlyLesion
Cdkl1	2.08423e-58	-0.358415	0.277	0.604	5.52259e-54	mostlyLesion
Aifm3	3.97785e-58	-0.33786	0.04	0.298	1.05401e-53	mostlyLesion
Kcnn2	1.07233e-57	-0.595836	0.537	0.791	2.84134e-53	mostlyLesion
Gm29514	1.19067e-57	-0.331714	0.029	0.28	3.15491e-53	mostlyLesion
Agfg2	1.80056e-57	-0.326761	0.162	0.466	4.77093e-53	mostlyLesion
Epha5	2.07697e-57	-0.593298	0.931	0.951	5.50335e-53	mostlyLesion
Ankrd28	3.0971e-57	0.470896	0.85	0.812	8.20639e-53	mostlyLesion
Myh10	1.04525e-56	0.510737	0.806	0.768	2.7696e-52	mostlyLesion
Hap1	1.50636e-56	-0.464715	0.331	0.631	3.99139e-52	mostlyLesion
Gm10681	1.56134e-56	0.366899	0.247	0.098	4.13707e-52	mostlyLesion
Grik5	2.00995e-56	-0.396111	0.536	0.815	5.32576e-52	mostlyLesion
Susd4	2.31537e-56	-0.390634	0.381	0.704	6.13504e-52	mostlyLesion
Cntn6	2.99742e-56	-0.599031	0.438	0.677	7.94226e-52	mostlyLesion
Adam11	4.37422e-56	-0.273906	0.048	0.308	1.15904e-51	mostlyLesion
Plcxd3	9.14049e-56	0.728547	0.891	0.871	2.42196e-51	mostlyLesion
Lars	1.38538e-55	0.63483	0.693	0.614	3.67083e-51	mostlyLesion
Slc6a3	1.49783e-55	-0.925912	0.834	0.807	3.96881e-51	mostlyLesion
Nxn	1.65821e-55	-0.436237	0.214	0.506	4.39377e-51	mostlyLesion
St6galnac3	1.91449e-55	-0.535866	0.619	0.833	5.07282e-51	mostlyLesion
Nrxn1	2.31538e-55	-0.300053	1	0.994	6.13505e-51	mostlyLesion
Fbxw11	2.3925e-55	0.55173	0.745	0.693	6.3394e-51	mostlyLesion
Adgrl2	2.51118e-55	-0.516464	0.335	0.643	6.65389e-51	mostlyLesion
Gm2824	3.94659e-55	-0.325638	0.144	0.43	1.04573e-50	mostlyLesion
Adamts2	6.81618e-55	-0.460138	0.013	0.243	1.80608e-50	mostlyLesion
Ephb1	7.64446e-55	-0.631129	0.079	0.335	2.02555e-50	mostlyLesion
Prkar2b	7.65967e-55	-0.392085	0.256	0.57	2.02958e-50	mostlyLesion
Gm11457	7.84173e-55	0.347106	0.315	0.15	2.07782e-50	mostlyLesion
Mgat5	8.44447e-55	-0.482044	0.36	0.651	2.23753e-50	mostlyLesion
Tsc1	9.43409e-55	0.470484	0.814	0.769	2.49975e-50	mostlyLesion
Dync1i2	9.76924e-55	0.387351	0.952	0.93	2.58856e-50	mostlyLesion
Cdh12	1.20864e-54	-0.956126	0.137	0.395	3.20254e-50	mostlyLesion
Miga2	1.38248e-54	-0.300649	0.24	0.558	3.66316e-50	mostlyLesion
Sgk1	1.38687e-54	-0.389126	0.277	0.582	3.6748e-50	mostlyLesion
Sh3glb2	1.50744e-54	-0.296378	0.227	0.542	3.99425e-50	mostlyLesion
2900011O08Rik	2.10377e-54	-0.431216	0.718	0.89	5.57436e-50	mostlyLesion
Nsf	3.38559e-54	-0.392744	0.839	0.925	8.97081e-50	mostlyLesion
Chrnb3	3.78442e-54	-0.614355	0.361	0.592	1.00276e-49	mostlyLesion
Stk38l	4.00106e-54	0.48317	0.506	0.338	1.06016e-49	mostlyLesion
Sorcs2	5.1487e-54	-0.422795	0.233	0.522	1.36425e-49	mostlyLesion
Cfl2	5.18685e-54	0.484371	0.687	0.57	1.37436e-49	mostlyLesion
Hs6st2	5.23567e-54	-0.530845	0.077	0.331	1.3873e-49	mostlyLesion
1700025G04Rik	5.37046e-54	0.620927	0.776	0.765	1.42301e-49	mostlyLesion
Cacng4	6.96297e-54	-0.393563	0.133	0.404	1.84498e-49	mostlyLesion
Kcnq1ot1	7.01482e-54	0.42057	0.975	0.961	1.85872e-49	mostlyLesion
Pde4d	7.61576e-54	0.369873	1	0.989	2.01795e-49	mostlyLesion
Flrt3	8.32968e-54	0.602818	0.712	0.633	2.20711e-49	mostlyLesion
Lemd1	9.84671e-54	-0.350134	0.07	0.329	2.60908e-49	mostlyLesion
Wdr17	1.01787e-53	-0.454511	0.477	0.749	2.69706e-49	mostlyLesion
Gabrb2	1.05026e-53	-0.574538	0.412	0.681	2.78289e-49	mostlyLesion
Grb14	1.34701e-53	-0.364519	0.166	0.454	3.56918e-49	mostlyLesion
Grm3	1.43219e-53	-0.486107	0.18	0.468	3.79486e-49	mostlyLesion
Enpp2	1.46849e-53	-0.405333	0.112	0.387	3.89105e-49	mostlyLesion
Abat	1.518e-53	-0.39843	0.363	0.666	4.02224e-49	mostlyLesion
Erbin	2.3685e-53	0.500884	0.68	0.563	6.27582e-49	mostlyLesion
Slc39a6	2.40141e-53	0.42928	0.404	0.228	6.36301e-49	mostlyLesion
Gm13052	3.62168e-53	-0.415399	0.404	0.677	9.59638e-49	mostlyLesion
Atxn7l1	4.49419e-53	-0.404107	0.63	0.847	1.19083e-48	mostlyLesion
Ntf3	5.48282e-53	-0.511976	0.099	0.353	1.45278e-48	mostlyLesion
Plppr3	6.01239e-53	-0.293674	0.18	0.476	1.5931e-48	mostlyLesion
Il1rapl2	6.82018e-53	-1.46492	0.477	0.687	1.80714e-48	mostlyLesion
Unc80	7.08003e-53	-0.342008	0.927	0.97	1.876e-48	mostlyLesion
Rora	7.14621e-53	-0.543726	0.942	0.961	1.89353e-48	mostlyLesion
Atp8a2	7.44922e-53	0.434055	0.927	0.912	1.97382e-48	mostlyLesion
Kazn	7.81895e-53	-0.356011	0.311	0.611	2.07179e-48	mostlyLesion
Dixdc1	1.34155e-52	-0.345279	0.166	0.444	3.55472e-48	mostlyLesion
Crocc	1.39713e-52	-0.291925	0.122	0.395	3.70198e-48	mostlyLesion
Qk	1.78423e-52	0.467113	0.841	0.738	4.72768e-48	mostlyLesion
Cers4	1.99108e-52	-0.372468	0.497	0.779	5.27578e-48	mostlyLesion
Fmn1	2.02674e-52	0.556155	0.82	0.73	5.37025e-48	mostlyLesion
Snap91	2.13833e-52	0.420743	0.969	0.955	5.66593e-48	mostlyLesion
Fyn	2.32148e-52	0.450842	0.843	0.818	6.15123e-48	mostlyLesion
Galns	2.32316e-52	0.440226	0.434	0.258	6.15568e-48	mostlyLesion
Celf5	2.70303e-52	-0.357253	0.335	0.643	7.16223e-48	mostlyLesion
Plxdc2	3.05147e-52	-0.935319	0.158	0.415	8.08549e-48	mostlyLesion
Zxdc	3.52591e-52	0.464747	0.477	0.315	9.34261e-48	mostlyLesion
Dgkg	4.52567e-52	-0.516906	0.105	0.363	1.19917e-47	mostlyLesion
Rap1gap	5.03451e-52	-0.345865	0.349	0.641	1.334e-47	mostlyLesion
Mapk4	5.93342e-52	0.414115	0.376	0.193	1.57218e-47	mostlyLesion
Ano4	1.00877e-51	0.841572	0.679	0.548	2.67293e-47	mostlyLesion
H3f3b	1.07079e-51	0.525109	0.748	0.664	2.83727e-47	mostlyLesion
Dnah7a	1.07106e-51	-0.387743	0.207	0.493	2.83799e-47	mostlyLesion
Slc38a1	1.26012e-51	0.524865	0.819	0.777	3.33894e-47	mostlyLesion
Nell1	1.47947e-51	-0.998623	0.214	0.46	3.92014e-47	mostlyLesion
Nalcn	2.05585e-51	-0.416425	0.86	0.948	5.44739e-47	mostlyLesion
Luc7l2	2.69666e-51	-0.302452	0.963	0.984	7.14533e-47	mostlyLesion
Rab27a	2.89519e-51	-0.289925	0.166	0.454	7.67139e-47	mostlyLesion
Cntn3	3.6818e-51	-0.848173	0.142	0.39	9.75565e-47	mostlyLesion
Car10	4.11515e-51	-1.1873	0.209	0.447	1.09039e-46	mostlyLesion
Gm31763	4.63509e-51	0.492823	0.462	0.292	1.22816e-46	mostlyLesion
Igf2r	6.24397e-51	0.494344	0.535	0.386	1.65447e-46	mostlyLesion
Trpc6	6.5382e-51	0.572248	0.805	0.68	1.73243e-46	mostlyLesion
Sema6a	6.55046e-51	-0.458217	0.106	0.366	1.73568e-46	mostlyLesion
Gprin3	6.80991e-51	-0.315659	0.24	0.538	1.80442e-46	mostlyLesion
Unc13a	8.64647e-51	-0.35955	0.435	0.723	2.29106e-46	mostlyLesion
B230209E15Rik	1.22653e-50	0.567103	0.777	0.712	3.24993e-46	mostlyLesion
Nnat	1.25454e-50	-0.830302	0.501	0.728	3.32416e-46	mostlyLesion
Shc2	1.26373e-50	0.437707	0.561	0.406	3.3485e-46	mostlyLesion
Gm45341	1.34404e-50	-0.387564	0.016	0.235	3.56131e-46	mostlyLesion
Tenm2	1.66617e-50	-0.971114	0.836	0.936	4.41484e-46	mostlyLesion
Arhgap5	1.82853e-50	-0.42779	0.715	0.879	4.84506e-46	mostlyLesion
Babam2	1.9381e-50	0.481075	0.827	0.788	5.13539e-46	mostlyLesion
Zfhx4	2.03356e-50	0.568552	0.811	0.712	5.38832e-46	mostlyLesion
Gabra4	2.33325e-50	-0.424713	0.311	0.594	6.18243e-46	mostlyLesion
Gabrg1	2.50359e-50	-0.625442	0.037	0.262	6.63377e-46	mostlyLesion
Tspoap1	2.74884e-50	-0.342053	0.435	0.728	7.2836e-46	mostlyLesion
Iqsec2	3.83562e-50	-0.348086	0.32	0.623	1.01632e-45	mostlyLesion
Cntnap1	4.45314e-50	-0.261378	0.132	0.405	1.17995e-45	mostlyLesion
Kif1b	6.42339e-50	0.320829	0.984	0.974	1.70201e-45	mostlyLesion
Tpm1	7.34934e-50	0.51183	0.629	0.507	1.94735e-45	mostlyLesion
Unc5d	8.57659e-50	-0.931005	0.284	0.542	2.27254e-45	mostlyLesion
Rph3a	1.01926e-49	-0.49664	0.326	0.593	2.70073e-45	mostlyLesion
Usp28	1.03483e-49	0.655955	0.579	0.462	2.74199e-45	mostlyLesion
Arhgap18	1.20946e-49	-0.388942	0.402	0.687	3.20471e-45	mostlyLesion
Cep85l	1.29974e-49	0.479287	0.642	0.528	3.44392e-45	mostlyLesion
Nisch	1.481e-49	0.41304	0.89	0.864	3.92419e-45	mostlyLesion
Dusp11	1.6307e-49	0.468327	0.751	0.699	4.32086e-45	mostlyLesion
Map3k20	2.00218e-49	0.293097	0.326	0.157	5.30517e-45	mostlyLesion
Pitpnm1	2.27315e-49	-0.267338	0.177	0.465	6.02317e-45	mostlyLesion
Zim1	2.28849e-49	-0.42493	0.234	0.494	6.0638e-45	mostlyLesion
9330182L06Rik	2.43333e-49	-0.397125	0.441	0.702	6.4476e-45	mostlyLesion
Ppp2r2b	3.13335e-49	-0.386839	0.962	0.973	8.30243e-45	mostlyLesion
Ankrd55	3.27789e-49	-0.379998	0.281	0.572	8.68542e-45	mostlyLesion
Map4	3.2827e-49	0.465987	0.905	0.884	8.69818e-45	mostlyLesion
Pcdh10	3.52986e-49	-0.408991	0.394	0.678	9.35307e-45	mostlyLesion
Pi4ka	3.91033e-49	-0.349356	0.804	0.921	1.03612e-44	mostlyLesion
Pou3f2	4.64776e-49	-0.396608	0.169	0.422	1.23152e-44	mostlyLesion
Ccser1	4.74854e-49	-0.406376	0.985	0.985	1.25822e-44	mostlyLesion
Mapk14	7.79116e-49	0.449298	0.741	0.675	2.06442e-44	mostlyLesion
Tbc1d4	8.29022e-49	-0.290617	0.073	0.316	2.19666e-44	mostlyLesion
Sbds	8.79545e-49	0.529508	0.547	0.41	2.33053e-44	mostlyLesion
Ndst4	9.13072e-49	-0.456638	0.074	0.312	2.41937e-44	mostlyLesion
Sestd1	1.17335e-48	0.529878	0.749	0.69	3.10902e-44	mostlyLesion
Gm44151	1.30715e-48	-0.343595	0.344	0.647	3.46355e-44	mostlyLesion
Rab28	1.42612e-48	0.473463	0.755	0.701	3.7788e-44	mostlyLesion
Atp8a1	1.51235e-48	-0.513981	0.662	0.864	4.00728e-44	mostlyLesion
D430041D05Rik	1.64482e-48	-0.428712	0.618	0.836	4.35827e-44	mostlyLesion
Kcnb2	2.19797e-48	-0.537784	0.875	0.94	5.82396e-44	mostlyLesion
Ror1	2.7383e-48	-0.321217	0.03	0.251	7.25567e-44	mostlyLesion
Slc35f4	3.20577e-48	-0.571492	0.512	0.713	8.49432e-44	mostlyLesion
Tnrc6c	3.35948e-48	-0.363818	0.885	0.954	8.90162e-44	mostlyLesion
Pqlc1	3.40184e-48	0.385427	0.361	0.198	9.01385e-44	mostlyLesion
Arfgef3	3.49553e-48	0.403764	0.888	0.873	9.26212e-44	mostlyLesion
Pla2g4e	4.20263e-48	-0.255034	0.121	0.382	1.11357e-43	mostlyLesion
4930570G19Rik	5.20863e-48	-0.268477	0.095	0.344	1.38013e-43	mostlyLesion
Gm5577	5.46972e-48	-0.315134	0.319	0.611	1.44931e-43	mostlyLesion
Pclo	5.47866e-48	-0.37608	0.954	0.975	1.45168e-43	mostlyLesion
Grip2	6.3319e-48	-0.546554	0.602	0.746	1.67776e-43	mostlyLesion
Tpm4	7.3429e-48	0.304421	0.29	0.136	1.94565e-43	mostlyLesion
Tmem117	7.5837e-48	0.447069	0.915	0.885	2.00945e-43	mostlyLesion
Ext1	8.66541e-48	0.550567	0.89	0.88	2.29607e-43	mostlyLesion
Gm28153	9.74594e-48	-0.469796	0.231	0.504	2.58238e-43	mostlyLesion
Pcdh15	1.03275e-47	-0.749807	0.902	0.905	2.73648e-43	mostlyLesion
Nrp1	1.49674e-47	-0.591777	0.043	0.261	3.96591e-43	mostlyLesion
Tmeff2	1.53013e-47	-0.479107	0.676	0.888	4.0544e-43	mostlyLesion
Kcnab2	2.02961e-47	-0.254134	0.14	0.406	5.37785e-43	mostlyLesion
Slc8a3	2.73684e-47	-0.402882	0.627	0.838	7.25179e-43	mostlyLesion
Slc44a5	3.70809e-47	0.501817	0.758	0.597	9.82532e-43	mostlyLesion
Hook2	3.76747e-47	-0.270637	0.193	0.473	9.98268e-43	mostlyLesion
Nrbp2	4.41267e-47	-0.306138	0.277	0.569	1.16923e-42	mostlyLesion
Caly	4.79823e-47	-0.342559	0.366	0.673	1.27139e-42	mostlyLesion
Faah	4.88298e-47	-0.25296	0.145	0.414	1.29384e-42	mostlyLesion
Plekhm2	5.78116e-47	0.466478	0.732	0.659	1.53184e-42	mostlyLesion
Ttyh1	5.88706e-47	-0.314141	0.336	0.632	1.5599e-42	mostlyLesion
Kcnh1	6.83208e-47	-0.425689	0.062	0.288	1.8103e-42	mostlyLesion
Acyp2	7.74664e-47	-0.387076	0.587	0.831	2.05263e-42	mostlyLesion
Atp2b3	1.01464e-46	-0.290515	0.288	0.585	2.6885e-42	mostlyLesion
Tmem132d	1.02223e-46	-0.73925	0.114	0.342	2.7086e-42	mostlyLesion
Gm44593	1.2775e-46	-0.324207	0.036	0.251	3.38498e-42	mostlyLesion
Gpr153	1.35418e-46	0.390134	0.395	0.232	3.58817e-42	mostlyLesion
Cacna2d2	2.05138e-46	-0.409871	0.55	0.758	5.43553e-42	mostlyLesion
Syn2	2.10147e-46	-0.618592	0.396	0.632	5.56827e-42	mostlyLesion
Gm32647	2.16517e-46	-1.96961	0.147	0.377	5.73704e-42	mostlyLesion
Rb1cc1	2.24381e-46	0.45096	0.843	0.852	5.94542e-42	mostlyLesion
Col4a2	3.03255e-46	-0.321034	0.186	0.452	8.03536e-42	mostlyLesion
Lamtor4	3.30978e-46	-0.265638	0.194	0.476	8.76992e-42	mostlyLesion
Cep170	4.9449e-46	0.397459	0.852	0.824	1.31025e-41	mostlyLesion
Cacng8	5.49166e-46	-0.288999	0.268	0.562	1.45513e-41	mostlyLesion
Elf1	6.49548e-46	0.343239	0.275	0.127	1.72111e-41	mostlyLesion
Ifrd1	6.85402e-46	0.621679	0.618	0.511	1.81611e-41	mostlyLesion
Kif3c	7.06917e-46	0.496276	0.726	0.671	1.87312e-41	mostlyLesion
Rad54l2	7.33881e-46	0.496792	0.648	0.557	1.94457e-41	mostlyLesion
Ndfip1	8.84658e-46	0.415621	0.908	0.882	2.34408e-41	mostlyLesion
Crmp1	1.24989e-45	0.473396	0.775	0.723	3.31184e-41	mostlyLesion
Add2	1.34925e-45	0.504584	0.801	0.766	3.57511e-41	mostlyLesion
Fhod3	1.98318e-45	0.53051	0.801	0.754	5.25483e-41	mostlyLesion
Galnt16	2.52045e-45	-0.354918	0.215	0.478	6.67843e-41	mostlyLesion
Camta1	3.10374e-45	0.355416	0.964	0.951	8.22399e-41	mostlyLesion
Edil3	3.51625e-45	-1.23917	0.155	0.373	9.317e-41	mostlyLesion
Sesn1	3.53049e-45	0.504622	0.798	0.755	9.35475e-41	mostlyLesion
Gabra2	3.58677e-45	-0.78604	0.371	0.606	9.50386e-41	mostlyLesion
L3mbtl4	3.67134e-45	-0.465412	0.112	0.342	9.72796e-41	mostlyLesion
Bbx	4.41144e-45	0.543425	0.734	0.66	1.1689e-40	mostlyLesion
Tub	4.57812e-45	-0.307347	0.355	0.641	1.21306e-40	mostlyLesion
Gm20754	5.05976e-45	-0.844264	0.135	0.367	1.34069e-40	mostlyLesion
Efnb3	5.23145e-45	-0.307082	0.046	0.263	1.38618e-40	mostlyLesion
Herc1	5.79742e-45	-0.331355	0.861	0.944	1.53614e-40	mostlyLesion
Usp29	5.86585e-45	-0.456308	0.948	0.964	1.55428e-40	mostlyLesion
Chl1	6.16147e-45	-0.431485	0.663	0.866	1.6326e-40	mostlyLesion
Gm48893	6.58157e-45	-0.26071	0.126	0.379	1.74392e-40	mostlyLesion
Sh3gl3	8.67296e-45	-0.275463	0.192	0.462	2.29808e-40	mostlyLesion
Cars	1.14991e-44	0.409846	0.393	0.239	3.04691e-40	mostlyLesion
Auh	1.28326e-44	0.443437	0.708	0.63	3.40025e-40	mostlyLesion
Tox3	1.3198e-44	-0.486647	0.49	0.717	3.49707e-40	mostlyLesion
Hpcal1	1.5994e-44	-0.34624	0.149	0.399	4.23794e-40	mostlyLesion
Spag9	1.64896e-44	0.360209	0.932	0.934	4.36926e-40	mostlyLesion
Grm1	1.65642e-44	-0.645437	0.391	0.635	4.38901e-40	mostlyLesion
Rap1gap2	1.68825e-44	-0.325149	0.505	0.773	4.47336e-40	mostlyLesion
Dzank1	1.79856e-44	-0.356867	0.597	0.822	4.76563e-40	mostlyLesion
Gm26905	1.93325e-44	-0.568675	0.764	0.852	5.12252e-40	mostlyLesion
Pcdh19	2.96197e-44	-0.41506	0.276	0.543	7.84834e-40	mostlyLesion
Htr7	3.06379e-44	-0.351888	0.024	0.223	8.11814e-40	mostlyLesion
Hook1	3.44029e-44	-0.320968	0.436	0.712	9.11573e-40	mostlyLesion
Prlr	3.94849e-44	-0.818599	0.02	0.216	1.04623e-39	mostlyLesion
Nup93	4.1858e-44	0.473098	0.745	0.693	1.10911e-39	mostlyLesion
1700024B18Rik	4.51431e-44	-0.29212	0.217	0.5	1.19616e-39	mostlyLesion
Fam13a	4.54358e-44	-0.304004	0.159	0.419	1.20391e-39	mostlyLesion
Glra2	5.79298e-44	-0.515181	0.096	0.325	1.53497e-39	mostlyLesion
Ttc21b	6.04216e-44	-0.266853	0.246	0.527	1.60099e-39	mostlyLesion
Dlgap2	7.66361e-44	0.416231	0.896	0.813	2.03063e-39	mostlyLesion
Ablim2	8.34016e-44	-0.356709	0.595	0.807	2.20989e-39	mostlyLesion
Btg3	1.12918e-43	0.3571	0.389	0.227	2.99198e-39	mostlyLesion
Eea1	1.20323e-43	0.526793	0.699	0.651	3.18821e-39	mostlyLesion
Arpp21	1.28835e-43	-1.05713	0.188	0.421	3.41373e-39	mostlyLesion
Sobp	1.33275e-43	-0.370416	0.773	0.918	3.53139e-39	mostlyLesion
Pde4b	1.35719e-43	-0.612391	0.766	0.911	3.59614e-39	mostlyLesion
Fat3	1.37608e-43	-0.503485	0.737	0.863	3.64619e-39	mostlyLesion
Lsamp	1.64697e-43	-0.401843	0.992	0.997	4.36397e-39	mostlyLesion
Reep3	1.73729e-43	0.531648	0.566	0.438	4.60329e-39	mostlyLesion
Fbn1	1.82588e-43	-0.259594	0.092	0.328	4.83804e-39	mostlyLesion
Kcnc1	2.08579e-43	-0.310408	0.202	0.465	5.52671e-39	mostlyLesion
Plpp4	2.80054e-43	-0.617793	0.065	0.275	7.42059e-39	mostlyLesion
Slc6a11	3.09046e-43	-0.270866	0.074	0.301	8.18878e-39	mostlyLesion
9530059O14Rik	3.39555e-43	0.414478	0.956	0.822	8.99719e-39	mostlyLesion
Ctnnd2	4.08735e-43	0.280068	0.999	0.989	1.08303e-38	mostlyLesion
Tecpr1	4.74827e-43	-0.274141	0.292	0.582	1.25815e-38	mostlyLesion
Slc39a12	5.97671e-43	-0.279294	0.068	0.285	1.58365e-38	mostlyLesion
Tfdp2	6.86532e-43	-0.32781	0.447	0.707	1.8191e-38	mostlyLesion
Grik1	7.19298e-43	-0.919598	0.367	0.587	1.90592e-38	mostlyLesion
Napb	8.6572e-43	0.462473	0.749	0.708	2.2939e-38	mostlyLesion
Klhl29	9.79473e-43	0.577889	0.915	0.893	2.59531e-38	mostlyLesion
Nudt13	9.81491e-43	0.359283	0.456	0.3	2.60066e-38	mostlyLesion
Ubap1l	9.91081e-43	-0.26772	0.204	0.467	2.62607e-38	mostlyLesion
Sesn3	1.11516e-42	-0.303416	0.364	0.654	2.95483e-38	mostlyLesion
Tmem132c	1.24631e-42	-0.423916	0.061	0.275	3.30235e-38	mostlyLesion
Gas7	1.33768e-42	-0.373721	0.114	0.346	3.54444e-38	mostlyLesion
Vstm2a	1.53313e-42	-0.296191	0.204	0.469	4.06234e-38	mostlyLesion
Aars	1.77939e-42	0.432622	0.542	0.426	4.71485e-38	mostlyLesion
Adam12	2.11279e-42	-0.416065	0.083	0.303	5.59827e-38	mostlyLesion
Dlgap3	2.18896e-42	-0.320312	0.41	0.679	5.8001e-38	mostlyLesion
Camk2g	2.32755e-42	-0.334631	0.42	0.688	6.16731e-38	mostlyLesion
Gm15155	2.38777e-42	-0.411939	0.202	0.454	6.32688e-38	mostlyLesion
Olfm1	2.53598e-42	0.488413	0.581	0.444	6.71958e-38	mostlyLesion
Adamts6	2.81008e-42	-0.517146	0.39	0.615	7.44586e-38	mostlyLesion
Slc3a2	3.18251e-42	0.470661	0.579	0.468	8.4327e-38	mostlyLesion
Tef	4.98462e-42	-0.283255	0.3	0.579	1.32077e-37	mostlyLesion
Lrrn3	4.99207e-42	-0.326184	0.324	0.588	1.32275e-37	mostlyLesion
Nkain2	5.12961e-42	-0.483786	0.987	0.983	1.35919e-37	mostlyLesion
Rfx7	5.33273e-42	-0.321041	0.746	0.911	1.41301e-37	mostlyLesion
Yars	5.87345e-42	0.458857	0.591	0.482	1.55629e-37	mostlyLesion
Adcy8	6.47317e-42	-0.517507	0.152	0.386	1.7152e-37	mostlyLesion
Pdlim7	6.74403e-42	0.464122	0.699	0.615	1.78697e-37	mostlyLesion
Chn2	1.0886e-41	-0.450273	0.188	0.432	2.88447e-37	mostlyLesion
AU040320	1.22279e-41	0.419412	0.756	0.707	3.24002e-37	mostlyLesion
Astn2	1.80596e-41	-0.708288	0.711	0.848	4.78526e-37	mostlyLesion
Pitpnc1	1.88085e-41	-0.461813	0.446	0.693	4.98368e-37	mostlyLesion
Filip1	1.98845e-41	0.383013	0.3	0.155	5.26878e-37	mostlyLesion
Gm42439	2.25074e-41	-0.326261	0.367	0.633	5.96377e-37	mostlyLesion
Khdrbs3	2.46005e-41	-0.515709	0.395	0.648	6.51838e-37	mostlyLesion
Izumo4	2.61866e-41	-0.280846	0.319	0.604	6.93867e-37	mostlyLesion
Nsg2	2.66471e-41	-0.319516	0.535	0.786	7.06067e-37	mostlyLesion
Gnal	3.13874e-41	-0.353777	0.49	0.743	8.31671e-37	mostlyLesion
Zmym3	4.15631e-41	-0.251137	0.249	0.524	1.1013e-36	mostlyLesion
Mad1l1	5.91436e-41	-0.539064	0.642	0.831	1.56713e-36	mostlyLesion
Snrpn	6.68906e-41	-0.372569	0.355	0.618	1.7724e-36	mostlyLesion
Arl15	9.14162e-41	-0.450611	0.721	0.887	2.42225e-36	mostlyLesion
Ldb2	9.84933e-41	-0.64021	0.315	0.556	2.60978e-36	mostlyLesion
Spag5	1.01918e-40	-0.539614	0.55	0.76	2.70051e-36	mostlyLesion
Gm44644	1.05998e-40	-0.26672	0.163	0.407	2.80862e-36	mostlyLesion
Gm13889	1.07395e-40	0.284186	0.172	0.064	2.84564e-36	mostlyLesion
Smad1	1.16857e-40	0.457719	0.591	0.476	3.09635e-36	mostlyLesion
Hnrnpa2b1	1.26972e-40	0.332979	0.9	0.897	3.36438e-36	mostlyLesion
Dtd1	1.87184e-40	-0.336043	0.618	0.842	4.9598e-36	mostlyLesion
Gbf1	1.92996e-40	-0.384063	0.887	0.941	5.11382e-36	mostlyLesion
Gm26804	1.93096e-40	0.360038	0.977	0.968	5.11646e-36	mostlyLesion
Lepr	2.01359e-40	-0.37769	0.11	0.331	5.3354e-36	mostlyLesion
3632451O06Rik	2.03605e-40	-0.261804	0.206	0.464	5.39491e-36	mostlyLesion
Zc3hav1	3.84493e-40	0.268668	0.264	0.125	1.01879e-35	mostlyLesion
Rogdi	3.95539e-40	-0.258902	0.327	0.613	1.04806e-35	mostlyLesion
Cdh11	5.52754e-40	-0.672624	0.681	0.795	1.46463e-35	mostlyLesion
Samd12	5.98827e-40	0.328347	0.967	0.96	1.58671e-35	mostlyLesion
Napepld	6.80361e-40	0.458797	0.431	0.283	1.80275e-35	mostlyLesion
Ywhag	7.4531e-40	0.411593	0.87	0.864	1.97485e-35	mostlyLesion
Nhsl2	7.63113e-40	-0.298769	0.277	0.544	2.02202e-35	mostlyLesion
Atxn1l	9.37275e-40	0.313446	0.313	0.169	2.4835e-35	mostlyLesion
Mtpn	9.94031e-40	0.424615	0.482	0.349	2.63388e-35	mostlyLesion
Gmcl1	1.04655e-39	-0.302354	0.432	0.695	2.77305e-35	mostlyLesion
Rtn1	1.4011e-39	0.305134	0.994	0.984	3.71251e-35	mostlyLesion
Drp2	1.52287e-39	-0.328971	0.4	0.65	4.03515e-35	mostlyLesion
Srpk2	1.66408e-39	0.345206	0.952	0.944	4.40931e-35	mostlyLesion
Usp47	1.72216e-39	0.374381	0.794	0.767	4.56321e-35	mostlyLesion
Dgkd	1.77624e-39	0.391418	0.782	0.736	4.70651e-35	mostlyLesion
Rapgef4	2.47134e-39	0.364002	0.957	0.943	6.54832e-35	mostlyLesion
Gnpnat1	2.71298e-39	0.388927	0.366	0.222	7.18859e-35	mostlyLesion
Map7d1	3.2247e-39	0.419336	0.666	0.59	8.54449e-35	mostlyLesion
Specc1	3.39784e-39	-0.374432	0.655	0.847	9.00326e-35	mostlyLesion
D030068K23Rik	3.79622e-39	-0.373194	0.166	0.397	1.00589e-34	mostlyLesion
Kansl1	3.86857e-39	0.321263	0.973	0.967	1.02506e-34	mostlyLesion
Med12l	4.00936e-39	-0.332595	0.8	0.921	1.06236e-34	mostlyLesion
Tsix	4.26521e-39	0.408505	0.567	0.449	1.13015e-34	mostlyLesion
Slit1	5.29769e-39	-0.344228	0.329	0.59	1.40373e-34	mostlyLesion
Abhd18	5.40107e-39	-0.315794	0.643	0.852	1.43112e-34	mostlyLesion
Tmem150c	5.67573e-39	-0.291669	0.408	0.675	1.5039e-34	mostlyLesion
Tmem189	6.7018e-39	0.566659	0.415	0.281	1.77578e-34	mostlyLesion
Prepl	9.56129e-39	0.383044	0.733	0.699	2.53345e-34	mostlyLesion
Ftx	9.58105e-39	-0.325573	0.813	0.936	2.53869e-34	mostlyLesion
Lingo1	9.65268e-39	-0.298164	0.383	0.646	2.55767e-34	mostlyLesion
Oxr1	1.09781e-38	-0.997875	0.372	0.598	2.90887e-34	mostlyLesion
Fras1	1.09837e-38	-0.609471	0.14	0.354	2.91036e-34	mostlyLesion
Eif1	1.17278e-38	0.446662	0.714	0.62	3.10751e-34	mostlyLesion
Rab3c	1.24652e-38	-0.453825	0.95	0.963	3.30291e-34	mostlyLesion
Tshz2	1.36249e-38	-0.673416	0.057	0.247	3.61018e-34	mostlyLesion
Tbc1d1	1.84731e-38	0.490606	0.592	0.485	4.89482e-34	mostlyLesion
Kctd1	2.15386e-38	-0.30466	0.335	0.605	5.70707e-34	mostlyLesion
Kctd16	2.3878e-38	-1.21787	0.157	0.363	6.32695e-34	mostlyLesion
Tro	2.59589e-38	-0.293863	0.43	0.702	6.87834e-34	mostlyLesion
Pcdh11x	3.33718e-38	-1.03464	0.156	0.369	8.84253e-34	mostlyLesion
2210408I21Rik	3.70205e-38	-0.34114	0.723	0.89	9.80931e-34	mostlyLesion
Sipa1l2	4.37045e-38	0.363358	0.394	0.243	1.15804e-33	mostlyLesion
Neto1	4.47428e-38	-0.509785	0.029	0.206	1.18555e-33	mostlyLesion
Fgfr2	4.56428e-38	0.277074	0.979	0.972	1.2094e-33	mostlyLesion
Gab2	5.17031e-38	0.429557	0.906	0.887	1.36998e-33	mostlyLesion
Sdr42e1	5.22366e-38	0.250203	0.221	0.098	1.38411e-33	mostlyLesion
Cap2	5.43899e-38	0.406913	0.763	0.721	1.44117e-33	mostlyLesion
Lmo7	5.60221e-38	0.670765	0.59	0.497	1.48442e-33	mostlyLesion
Rasgef1c	7.1701e-38	0.35401	0.357	0.213	1.89986e-33	mostlyLesion
Tnr	8.43188e-38	-0.686932	0.503	0.715	2.2342e-33	mostlyLesion
Pafah1b1	8.77574e-38	0.302513	0.973	0.96	2.32531e-33	mostlyLesion
Sgip1	9.40652e-38	-0.282553	0.956	0.977	2.49245e-33	mostlyLesion
Nova1	1.1416e-37	-0.492208	0.297	0.528	3.0249e-33	mostlyLesion
Tcf12	1.15448e-37	0.296416	0.916	0.881	3.05902e-33	mostlyLesion
Oprm1	1.38404e-37	-0.289069	0.119	0.339	3.66729e-33	mostlyLesion
Kcnh5	1.54316e-37	-0.522406	0.117	0.323	4.08891e-33	mostlyLesion
Ano3	1.96816e-37	-0.332004	0.157	0.392	5.21504e-33	mostlyLesion
Slc7a5	2.87269e-37	0.312004	0.275	0.141	7.61177e-33	mostlyLesion
Zkscan16	3.09092e-37	-0.272988	0.282	0.542	8.19002e-33	mostlyLesion
Mdn1	3.71854e-37	-0.308689	0.532	0.779	9.853e-33	mostlyLesion
Scn8a	4.39004e-37	-0.352008	0.68	0.839	1.16323e-32	mostlyLesion
Mpdz	4.54089e-37	0.443922	0.742	0.706	1.2032e-32	mostlyLesion
Vcan	4.83165e-37	-0.394106	0.031	0.207	1.28024e-32	mostlyLesion
Zfp536	6.03253e-37	-0.606698	0.052	0.237	1.59844e-32	mostlyLesion
Cstf2	6.81928e-37	-0.255656	0.323	0.594	1.80691e-32	mostlyLesion
Hipk3	7.20857e-37	0.538611	0.627	0.569	1.91006e-32	mostlyLesion
Sgcd	7.60708e-37	0.392031	0.972	0.932	2.01565e-32	mostlyLesion
Pdcd4	8.87483e-37	-0.30106	0.55	0.789	2.35156e-32	mostlyLesion
Nexmif	9.42739e-37	-0.355041	0.645	0.867	2.49798e-32	mostlyLesion
Gfra1	1.00316e-36	-0.580686	0.367	0.592	2.65808e-32	mostlyLesion
Map2k4	1.01077e-36	-0.312508	0.826	0.93	2.67825e-32	mostlyLesion
AC154606.1	1.0842e-36	0.351007	0.366	0.226	2.87282e-32	mostlyLesion
Lysmd4	1.2064e-36	0.405451	0.732	0.704	3.1966e-32	mostlyLesion
Nrip3	1.58153e-36	0.51239	0.542	0.433	4.19057e-32	mostlyLesion
Klhl1	1.63379e-36	0.671481	0.963	0.866	4.32906e-32	mostlyLesion
Unc5c	2.76889e-36	-0.417814	0.87	0.946	7.33674e-32	mostlyLesion
Aff3	2.78738e-36	-0.416014	0.726	0.861	7.38573e-32	mostlyLesion
Kctd8	2.82417e-36	-0.762545	0.048	0.227	7.4832e-32	mostlyLesion
Asns	4.08076e-36	0.343152	0.374	0.237	1.08128e-31	mostlyLesion
Lrrfip2	4.31063e-36	0.423811	0.768	0.744	1.14219e-31	mostlyLesion
Lix1	4.41838e-36	-0.800811	0.349	0.534	1.17074e-31	mostlyLesion
Ndrg3	4.87428e-36	-0.300056	0.524	0.758	1.29154e-31	mostlyLesion
Lrp8	5.90038e-36	-0.261529	0.395	0.664	1.56342e-31	mostlyLesion
Aff4	5.96292e-36	0.326038	0.904	0.898	1.57999e-31	mostlyLesion
Setbp1	6.17591e-36	-0.369989	0.769	0.904	1.63643e-31	mostlyLesion
Fam19a1	6.69417e-36	0.817877	0.666	0.553	1.77376e-31	mostlyLesion
Kcnk9	7.15732e-36	-0.29346	0.095	0.297	1.89647e-31	mostlyLesion
Taf15	8.088e-36	0.45946	0.794	0.795	2.14308e-31	mostlyLesion
Shtn1	8.21339e-36	0.325844	0.887	0.845	2.1763e-31	mostlyLesion
Mthfd2	1.01937e-35	0.369181	0.316	0.181	2.70103e-31	mostlyLesion
Fam210b	1.05659e-35	-0.253739	0.17	0.395	2.79966e-31	mostlyLesion
Gm30382	1.25041e-35	-0.388669	0.248	0.491	3.31321e-31	mostlyLesion
Rtl4	1.39556e-35	-0.621005	0.232	0.445	3.69782e-31	mostlyLesion
Chrna7	1.48588e-35	-0.306268	0.254	0.504	3.93714e-31	mostlyLesion
Tcp11l1	1.51741e-35	0.378523	0.803	0.767	4.02069e-31	mostlyLesion
Tmem63b	1.54286e-35	-0.276181	0.428	0.685	4.08811e-31	mostlyLesion
Cadm1	1.77931e-35	-0.457541	0.703	0.888	4.71463e-31	mostlyLesion
Nsun7	1.999e-35	-0.255533	0.204	0.438	5.29675e-31	mostlyLesion
Cstb	2.16389e-35	0.319958	0.26	0.132	5.73367e-31	mostlyLesion
B230219D22Rik	2.21585e-35	0.418371	0.567	0.466	5.87134e-31	mostlyLesion
Ahi1	2.26173e-35	-0.335884	0.982	0.985	5.9929e-31	mostlyLesion
St6gal2	2.35133e-35	-0.374497	0.352	0.571	6.23031e-31	mostlyLesion
E2f3	2.40975e-35	-0.286971	0.364	0.608	6.3851e-31	mostlyLesion
Dchs2	2.56002e-35	-0.266773	0.125	0.337	6.7833e-31	mostlyLesion
Sept6	2.56486e-35	0.508094	0.626	0.557	6.7961e-31	mostlyLesion
Itpr1	3.10989e-35	-0.354408	0.442	0.666	8.24027e-31	mostlyLesion
Rbfox2	3.6024e-35	0.31898	0.958	0.944	9.54527e-31	mostlyLesion
Cdh7	4.09717e-35	-0.303557	0.225	0.465	1.08563e-30	mostlyLesion
Syt14	4.09905e-35	0.395304	0.806	0.806	1.08613e-30	mostlyLesion
Kdm5c	4.29026e-35	0.407893	0.794	0.784	1.13679e-30	mostlyLesion
Bicd1	4.49803e-35	-0.281001	0.838	0.94	1.19184e-30	mostlyLesion
Adgrl1	4.63289e-35	-0.266708	0.453	0.718	1.22758e-30	mostlyLesion
Mpp7	5.38942e-35	0.43315	0.706	0.621	1.42803e-30	mostlyLesion
Pik3cb	6.09133e-35	0.472002	0.494	0.386	1.61402e-30	mostlyLesion
Sema5a	6.42506e-35	-0.411989	0.17	0.387	1.70245e-30	mostlyLesion
Ppp1r16b	6.96283e-35	-0.260484	0.201	0.445	1.84494e-30	mostlyLesion
Sorbs1	7.95406e-35	0.384614	0.888	0.889	2.10759e-30	mostlyLesion
Zfand5	9.25895e-35	0.520775	0.633	0.573	2.45334e-30	mostlyLesion
Patj	9.95832e-35	-0.29122	0.342	0.587	2.63866e-30	mostlyLesion
Xkr6	1.25945e-34	0.338737	0.973	0.926	3.33716e-30	mostlyLesion
Stk40	1.37181e-34	0.421691	0.537	0.429	3.63488e-30	mostlyLesion
Gm9801	1.43333e-34	-0.294247	0.491	0.732	3.79791e-30	mostlyLesion
Mboat2	1.48209e-34	-0.297154	0.452	0.693	3.92709e-30	mostlyLesion
Ntsr1	1.51714e-34	-0.349039	0.296	0.519	4.01997e-30	mostlyLesion
Pnpt1	2.10464e-34	-0.268494	0.5	0.746	5.57667e-30	mostlyLesion
Ttc39c	2.22709e-34	0.460923	0.606	0.53	5.90111e-30	mostlyLesion
Mir124-2hg	2.28521e-34	0.456708	0.727	0.666	6.05512e-30	mostlyLesion
Ptn	2.54924e-34	-0.336073	0.08	0.274	6.75473e-30	mostlyLesion
Greb1l	2.56017e-34	-0.43543	0.344	0.573	6.78368e-30	mostlyLesion
Ppp1r14c	2.58197e-34	-0.281063	0.087	0.28	6.84146e-30	mostlyLesion
Arhgap20	2.98068e-34	-0.295223	0.312	0.558	7.89791e-30	mostlyLesion
Tmem29	3.14894e-34	-0.260086	0.36	0.611	8.34375e-30	mostlyLesion
Etl4	3.54305e-34	-0.850781	0.661	0.81	9.38801e-30	mostlyLesion
Tnrc18	3.73096e-34	-0.279613	0.453	0.713	9.88594e-30	mostlyLesion
Rgl1	4.37856e-34	-0.348654	0.427	0.667	1.16019e-29	mostlyLesion
Gm48747	4.40028e-34	0.412718	0.64	0.564	1.16594e-29	mostlyLesion
Ophn1	4.54603e-34	-0.276748	0.443	0.693	1.20456e-29	mostlyLesion
Wipf1	4.76844e-34	0.353686	0.337	0.202	1.26349e-29	mostlyLesion
Elmo1	5.09924e-34	0.366948	0.749	0.657	1.35114e-29	mostlyLesion
Chst8	6.56429e-34	-0.265146	0.098	0.295	1.73934e-29	mostlyLesion
Cpne4	7.27388e-34	-0.681297	0.833	0.859	1.92736e-29	mostlyLesion
Samd5	9.60128e-34	-0.383887	0.352	0.577	2.54405e-29	mostlyLesion
Phf10	1.01342e-33	0.435547	0.409	0.287	2.68527e-29	mostlyLesion
Sntg2	1.38899e-33	-0.6794	0.052	0.224	3.68041e-29	mostlyLesion
Pik3r1	1.79816e-33	-0.308203	0.195	0.424	4.76459e-29	mostlyLesion
Nrp2	2.04569e-33	-0.344997	0.106	0.301	5.42046e-29	mostlyLesion
Ncan	2.17531e-33	0.409572	0.372	0.246	5.76393e-29	mostlyLesion
Cpeb1	2.42556e-33	0.386859	0.741	0.697	6.42702e-29	mostlyLesion
Unc13b	2.45551e-33	-0.319003	0.491	0.72	6.50635e-29	mostlyLesion
Pou6f2	2.59792e-33	-0.661904	0.065	0.242	6.88372e-29	mostlyLesion
Lypd1	2.86491e-33	-0.292396	0.102	0.295	7.59114e-29	mostlyLesion
Pdzd4	3.10389e-33	-0.302609	0.655	0.846	8.22438e-29	mostlyLesion
Slc7a8	3.49454e-33	-0.257428	0.26	0.496	9.25949e-29	mostlyLesion
Dirc2	3.61109e-33	0.413045	0.535	0.438	9.5683e-29	mostlyLesion
Nedd4l	3.63631e-33	-0.296313	0.883	0.935	9.63512e-29	mostlyLesion
Smarca1	4.9565e-33	-0.294994	0.473	0.717	1.31332e-28	mostlyLesion
Sash1	5.00693e-33	-0.298315	0.197	0.418	1.32669e-28	mostlyLesion
Hs3st4	5.57277e-33	-1.01395	0.104	0.286	1.47662e-28	mostlyLesion
Abhd17b	6.28276e-33	0.498019	0.574	0.499	1.66474e-28	mostlyLesion
Svil	8.84312e-33	0.275808	0.242	0.119	2.34316e-28	mostlyLesion
Mmp16	9.08223e-33	-0.30514	0.868	0.947	2.40652e-28	mostlyLesion
5730522E02Rik	1.23582e-32	-0.441514	0.533	0.756	3.27454e-28	mostlyLesion
Fam219a	1.26819e-32	0.343692	0.866	0.875	3.36032e-28	mostlyLesion
Reps2	1.35544e-32	-0.321698	0.517	0.74	3.59152e-28	mostlyLesion
Catspere2	1.77236e-32	-0.305204	0.6	0.811	4.69623e-28	mostlyLesion
Gnb4	2.39001e-32	0.485992	0.448	0.316	6.33281e-28	mostlyLesion
Ubash3b	2.71158e-32	-0.313828	0.404	0.624	7.18488e-28	mostlyLesion
Man1a	2.85221e-32	-0.506308	0.07	0.249	7.55749e-28	mostlyLesion
Slc9a9	2.97862e-32	0.403587	0.788	0.711	7.89245e-28	mostlyLesion
Unc79	3.03387e-32	-0.251342	0.911	0.953	8.03884e-28	mostlyLesion
Calb1	5.68381e-32	-0.353532	0.202	0.415	1.50604e-27	mostlyLesion
Cftr	6.45178e-32	0.484894	0.206	0.097	1.70953e-27	mostlyLesion
Zfp423	6.64081e-32	-0.255842	0.256	0.493	1.75961e-27	mostlyLesion
Ldlrad3	7.43871e-32	-0.291809	0.301	0.532	1.97103e-27	mostlyLesion
Agk	7.51426e-32	-0.442455	0.58	0.753	1.99105e-27	mostlyLesion
Ppp1r9a	7.53639e-32	-0.417903	0.799	0.922	1.99692e-27	mostlyLesion
Aplp2	7.69044e-32	-0.26215	0.566	0.792	2.03774e-27	mostlyLesion
Chn1	8.13946e-32	-0.295462	0.725	0.884	2.15671e-27	mostlyLesion
Pkig	8.28262e-32	-0.255369	0.334	0.583	2.19465e-27	mostlyLesion
Ccdc171	8.28282e-32	-0.329043	0.409	0.629	2.1947e-27	mostlyLesion
Abca5	8.67875e-32	0.387055	0.684	0.635	2.29961e-27	mostlyLesion
Iqgap2	1.14123e-31	0.538449	0.628	0.538	3.02392e-27	mostlyLesion
Tmx1	1.17322e-31	0.376604	0.454	0.338	3.10867e-27	mostlyLesion
Ube2h	1.20977e-31	0.354699	0.873	0.867	3.20553e-27	mostlyLesion
Slc41a2	1.48634e-31	0.408239	0.658	0.602	3.93837e-27	mostlyLesion
Gm48742	1.52735e-31	-0.309534	0.286	0.523	4.04701e-27	mostlyLesion
Gm38505	1.65805e-31	-0.304154	0.037	0.199	4.39333e-27	mostlyLesion
Gria1	1.66845e-31	0.429846	0.945	0.927	4.42089e-27	mostlyLesion
Klhl32	1.73852e-31	-0.319247	0.753	0.86	4.60655e-27	mostlyLesion
Pbx1	1.75663e-31	-0.291258	0.997	0.984	4.65454e-27	mostlyLesion
Ppip5k2	2.01672e-31	-0.25153	0.482	0.714	5.3437e-27	mostlyLesion
Slc16a2	2.11995e-31	-0.287731	0.413	0.664	5.61724e-27	mostlyLesion
Ptpn13	2.13529e-31	0.362273	0.376	0.245	5.65787e-27	mostlyLesion
Cntn4	2.22665e-31	-0.796778	0.643	0.745	5.89996e-27	mostlyLesion
Gm26883	2.3993e-31	-0.388292	0.022	0.172	6.35744e-27	mostlyLesion
Lrrtm4	2.44035e-31	-0.804941	0.764	0.865	6.46621e-27	mostlyLesion
Sorcs1	2.44618e-31	-0.838431	0.285	0.483	6.48165e-27	mostlyLesion
Glp2r	2.46654e-31	-0.30468	0.162	0.365	6.53559e-27	mostlyLesion
Rbfox3	2.5842e-31	-0.308939	0.722	0.861	6.84735e-27	mostlyLesion
Epb41l3	2.8935e-31	-0.448476	0.363	0.573	7.6669e-27	mostlyLesion
Sema3c	3.05961e-31	0.276482	0.118	0.04	8.10706e-27	mostlyLesion
Htr2c	3.11747e-31	-1.18554	0.211	0.396	8.26035e-27	mostlyLesion
Rab3gap2	3.16278e-31	0.38686	0.726	0.706	8.38042e-27	mostlyLesion
Mtus1	3.52013e-31	0.380221	0.584	0.489	9.32729e-27	mostlyLesion
Brinp2	3.62155e-31	-0.302711	0.349	0.599	9.59601e-27	mostlyLesion
Begain	3.83844e-31	-0.295037	0.494	0.71	1.01707e-26	mostlyLesion
Gm15398	4.77631e-31	-0.427709	0.513	0.704	1.26558e-26	mostlyLesion
Ccdc136	5.1613e-31	0.348634	0.756	0.717	1.36759e-26	mostlyLesion
Spag16	6.71694e-31	-0.292034	0.088	0.266	1.77979e-26	mostlyLesion
Ubr4	6.84973e-31	-0.376371	0.589	0.761	1.81497e-26	mostlyLesion
4930445B16Rik	7.59247e-31	-0.257071	0.115	0.308	2.01178e-26	mostlyLesion
Pde7b	8.23905e-31	-0.67514	0.148	0.338	2.1831e-26	mostlyLesion
Supt3	1.25914e-30	0.375418	0.82	0.808	3.33635e-26	mostlyLesion
Gm10135	1.29059e-30	0.304308	0.322	0.195	3.41968e-26	mostlyLesion
Armc9	1.31632e-30	-0.271773	0.562	0.776	3.48786e-26	mostlyLesion
Tenm1	1.38759e-30	-0.334994	0.95	0.953	3.6767e-26	mostlyLesion
Arhgef2	2.09654e-30	0.441461	0.415	0.298	5.5552e-26	mostlyLesion
Tmem164	2.12224e-30	-0.307453	0.497	0.723	5.62331e-26	mostlyLesion
Nrg2	2.46423e-30	-0.300958	0.672	0.85	6.52947e-26	mostlyLesion
Gm16189	3.10004e-30	0.389776	0.365	0.243	8.21418e-26	mostlyLesion
Zc3h6	3.42636e-30	0.404628	0.671	0.612	9.07884e-26	mostlyLesion
Aebp2	3.49739e-30	0.398826	0.559	0.48	9.26703e-26	mostlyLesion
Hcn1	3.9512e-30	-0.672827	0.231	0.429	1.04695e-25	mostlyLesion
Asap2	4.49624e-30	-0.267717	0.436	0.663	1.19137e-25	mostlyLesion
Raph1	5.87216e-30	-0.277301	0.738	0.872	1.55595e-25	mostlyLesion
Adgra1	5.9212e-30	0.386027	0.618	0.527	1.56894e-25	mostlyLesion
En1	7.44864e-30	-0.355481	0.431	0.619	1.97367e-25	mostlyLesion
Ppargc1b	7.93635e-30	0.448728	0.525	0.441	2.1029e-25	mostlyLesion
Arglu1	8.36319e-30	-0.282218	0.931	0.963	2.216e-25	mostlyLesion
Fstl4	9.01397e-30	-0.530578	0.04	0.193	2.38843e-25	mostlyLesion
Tsc22d1	9.29688e-30	0.314474	0.91	0.926	2.46339e-25	mostlyLesion
Bcl11a	1.16843e-29	-0.499508	0.224	0.415	3.09598e-25	mostlyLesion
Htr4	1.85e-29	-0.292376	0.037	0.188	4.90194e-25	mostlyLesion
Tango2	2.03972e-29	-0.258466	0.499	0.732	5.40465e-25	mostlyLesion
Phactr1	2.05276e-29	-0.818215	0.822	0.878	5.43921e-25	mostlyLesion
Nrxn2	2.08841e-29	-0.274314	0.729	0.886	5.53367e-25	mostlyLesion
Reep5	2.22678e-29	0.366251	0.679	0.628	5.9003e-25	mostlyLesion
Pcdh9	2.60582e-29	0.363138	0.962	0.95	6.90463e-25	mostlyLesion
Ascc3	2.66602e-29	0.347177	0.895	0.885	7.06415e-25	mostlyLesion
Myrip	3.08028e-29	-0.28741	0.594	0.779	8.16183e-25	mostlyLesion
Etv1	3.48388e-29	-0.373072	0.095	0.268	9.23122e-25	mostlyLesion
Rgs9	3.58279e-29	-0.288331	0.15	0.342	9.49332e-25	mostlyLesion
Cox19	4.15336e-29	0.393276	0.513	0.411	1.10052e-24	mostlyLesion
Lrmda	5.63594e-29	-0.497316	0.385	0.571	1.49335e-24	mostlyLesion
Reep1	5.76196e-29	0.35411	0.915	0.893	1.52675e-24	mostlyLesion
Rp9	7.67452e-29	0.36612	0.753	0.743	2.03352e-24	mostlyLesion
Zfand2b	8.00832e-29	0.404409	0.406	0.295	2.12196e-24	mostlyLesion
Apba1	8.26411e-29	0.313485	0.997	0.973	2.18974e-24	mostlyLesion
Adk	8.92892e-29	-0.295649	0.572	0.788	2.3659e-24	mostlyLesion
Atp9b	9.26642e-29	0.319544	0.883	0.88	2.45532e-24	mostlyLesion
Amer2	1.00509e-28	0.380809	0.447	0.339	2.66318e-24	mostlyLesion
Tmem130	1.12417e-28	-0.295687	0.573	0.803	2.97872e-24	mostlyLesion
Gm32618	1.29487e-28	-0.263318	0.29	0.502	3.43103e-24	mostlyLesion
Socs7	1.30226e-28	0.422037	0.584	0.53	3.4506e-24	mostlyLesion
Syt9	1.42706e-28	-0.286291	0.274	0.495	3.78127e-24	mostlyLesion
Miat	1.54584e-28	-0.28129	0.723	0.871	4.09601e-24	mostlyLesion
AC159282.1	2.38468e-28	-0.294228	0.204	0.401	6.31867e-24	mostlyLesion
Sox5	2.77684e-28	-0.628127	0.066	0.221	7.3578e-24	mostlyLesion
Mrpl33	3.42612e-28	0.298386	0.469	0.354	9.07819e-24	mostlyLesion
Eps8	3.51574e-28	0.488259	0.564	0.486	9.31565e-24	mostlyLesion
Myef2	4.02436e-28	0.288114	0.911	0.912	1.06633e-23	mostlyLesion
Clip1	4.10335e-28	0.324953	0.843	0.856	1.08726e-23	mostlyLesion
Lrch1	4.10807e-28	-0.284371	0.666	0.835	1.08851e-23	mostlyLesion
Ttc6	4.21704e-28	0.325471	0.814	0.693	1.11739e-23	mostlyLesion
Sulf1	4.25146e-28	-0.484989	0.073	0.231	1.12651e-23	mostlyLesion
Adnp2	4.29301e-28	0.296891	0.359	0.24	1.13752e-23	mostlyLesion
Pknox2	4.93487e-28	-0.272861	0.536	0.742	1.30759e-23	mostlyLesion
Syndig1	4.99454e-28	-0.303874	0.055	0.209	1.3234e-23	mostlyLesion
Gtf2ird1	5.02379e-28	0.31215	0.82	0.81	1.33115e-23	mostlyLesion
Arhgap42	5.0254e-28	0.34429	0.521	0.419	1.33158e-23	mostlyLesion
Sdccag8	6.65284e-28	0.315258	0.778	0.753	1.7628e-23	mostlyLesion
Chrm2	7.55279e-28	-0.516936	0.027	0.165	2.00126e-23	mostlyLesion
Cdh6	7.9111e-28	-0.369856	0.098	0.268	2.0962e-23	mostlyLesion
Mxi1	8.12396e-28	0.370625	0.483	0.375	2.15261e-23	mostlyLesion
Dgkk	8.94934e-28	-0.266124	0.024	0.163	2.37131e-23	mostlyLesion
Dync1li2	9.46495e-28	0.328803	0.702	0.671	2.50793e-23	mostlyLesion
Bicc1	9.55051e-28	-0.294766	0.456	0.678	2.5306e-23	mostlyLesion
Tcf20	9.62403e-28	0.296015	0.954	0.953	2.55008e-23	mostlyLesion
4930509J09Rik	1.029e-27	-0.294033	0.043	0.191	2.72653e-23	mostlyLesion
Ptprj	1.07272e-27	-0.283218	0.592	0.805	2.84238e-23	mostlyLesion
Arhgap44	1.67129e-27	0.302627	0.88	0.886	4.42842e-23	mostlyLesion
Stxbp6	1.70047e-27	-0.408	0.048	0.196	4.50574e-23	mostlyLesion
Spats2l	2.21989e-27	-0.412445	0.565	0.722	5.88205e-23	mostlyLesion
Lrrtm3	2.25144e-27	-0.353803	0.6	0.793	5.96565e-23	mostlyLesion
Gpc6	2.28403e-27	-0.629449	0.842	0.901	6.052e-23	mostlyLesion
Pxdn	2.78502e-27	0.359346	0.394	0.27	7.37948e-23	mostlyLesion
Chst11	2.79565e-27	-0.314867	0.368	0.596	7.40763e-23	mostlyLesion
Chka	2.91167e-27	0.420373	0.831	0.837	7.71506e-23	mostlyLesion
5031425E22Rik	3.03074e-27	0.360521	0.822	0.81	8.03055e-23	mostlyLesion
Ddi2	3.32046e-27	0.414353	0.656	0.62	8.79824e-23	mostlyLesion
Syt11	3.57185e-27	0.29713	0.882	0.889	9.46433e-23	mostlyLesion
Gpr19	4.3896e-27	0.329544	0.39	0.279	1.16311e-22	mostlyLesion
Gm35188	4.51789e-27	-0.298647	0.7	0.85	1.19711e-22	mostlyLesion
Ppp2r2a	5.07322e-27	0.341157	0.74	0.706	1.34425e-22	mostlyLesion
Atp1a3	5.58756e-27	-0.263871	0.822	0.911	1.48053e-22	mostlyLesion
Glt8d1	6.29779e-27	0.332207	0.707	0.669	1.66872e-22	mostlyLesion
Cyp4x1	8.20075e-27	0.366816	0.415	0.304	2.17295e-22	mostlyLesion
Fam53c	9.09599e-27	0.305819	0.405	0.293	2.41016e-22	mostlyLesion
Hdac4	9.2679e-27	-0.256218	0.524	0.741	2.45572e-22	mostlyLesion
Acat1	1.03463e-26	-0.251948	0.591	0.793	2.74145e-22	mostlyLesion
Rims1	1.15388e-26	-0.32601	0.995	0.984	3.05743e-22	mostlyLesion
Serpinb6a	1.18873e-26	0.364318	0.628	0.575	3.14979e-22	mostlyLesion
Fgf10	1.2915e-26	-0.400353	0.057	0.206	3.42209e-22	mostlyLesion
Elavl2	1.80654e-26	-0.426915	0.916	0.926	4.78678e-22	mostlyLesion
Mpp5	1.84913e-26	0.402634	0.584	0.523	4.89963e-22	mostlyLesion
Rassf3	2.02768e-26	0.320123	0.357	0.237	5.37276e-22	mostlyLesion
Sacs	2.15479e-26	0.363604	0.626	0.588	5.70955e-22	mostlyLesion
Gm13963	2.71589e-26	0.363876	0.455	0.346	7.19628e-22	mostlyLesion
Lactb2	2.76243e-26	0.404021	0.622	0.568	7.3196e-22	mostlyLesion
Rasgrf1	3.27087e-26	-0.553447	0.266	0.438	8.66681e-22	mostlyLesion
Gm20388	3.62914e-26	0.250174	0.997	0.988	9.61613e-22	mostlyLesion
Sh2d3c	3.89175e-26	0.285619	0.335	0.216	1.0312e-21	mostlyLesion
Gucy2c	3.97864e-26	0.410088	0.51	0.406	1.05422e-21	mostlyLesion
Arhgef9	4.87524e-26	-0.26041	0.681	0.845	1.29179e-21	mostlyLesion
Ptprg	4.93324e-26	-0.420218	0.888	0.92	1.30716e-21	mostlyLesion
Odf2	6.00144e-26	-0.268183	0.625	0.803	1.5902e-21	mostlyLesion
Galnt7	6.36058e-26	0.412803	0.539	0.457	1.68536e-21	mostlyLesion
Sdk1	7.47405e-26	0.288008	0.949	0.859	1.9804e-21	mostlyLesion
Slc7a3	7.96688e-26	0.356887	0.351	0.237	2.11098e-21	mostlyLesion
Plxna2	8.14202e-26	-0.250268	0.572	0.755	2.15739e-21	mostlyLesion
Leprotl1	8.61671e-26	0.341397	0.383	0.275	2.28317e-21	mostlyLesion
Stau2	1.02435e-25	-0.252486	0.861	0.934	2.71422e-21	mostlyLesion
Dab1	1.10445e-25	0.30427	0.982	0.956	2.92645e-21	mostlyLesion
Prkca	1.14099e-25	0.276144	0.984	0.939	3.02328e-21	mostlyLesion
Ret	1.21245e-25	0.329236	0.891	0.772	3.21263e-21	mostlyLesion
Ikbip	1.23001e-25	0.288249	0.344	0.228	3.25916e-21	mostlyLesion
Grik4	1.28163e-25	-0.34288	0.592	0.756	3.39594e-21	mostlyLesion
Dhx32	1.32731e-25	0.376809	0.548	0.488	3.51698e-21	mostlyLesion
St6galnac5	1.43368e-25	-0.40432	0.529	0.675	3.79882e-21	mostlyLesion
Trank1	1.70641e-25	0.319799	0.863	0.868	4.52148e-21	mostlyLesion
Map7	1.87436e-25	-0.291954	0.557	0.762	4.96649e-21	mostlyLesion
Kcnk2	2.02675e-25	0.487389	0.633	0.577	5.37027e-21	mostlyLesion
Slc16a1	2.09724e-25	0.270479	0.261	0.152	5.55706e-21	mostlyLesion
Tmtc2	2.16091e-25	-0.548522	0.505	0.647	5.72576e-21	mostlyLesion
Psme4	2.17124e-25	0.335982	0.886	0.899	5.75313e-21	mostlyLesion
Gm34609	3.23168e-25	0.256393	0.214	0.11	8.563e-21	mostlyLesion
Parm1	3.38638e-25	-0.279164	0.293	0.512	8.97288e-21	mostlyLesion
Csgalnact1	3.6493e-25	-0.288199	0.064	0.208	9.66956e-21	mostlyLesion
Clgn	4.00464e-25	-0.294449	0.391	0.589	1.06111e-20	mostlyLesion
Ube4b	5.26026e-25	0.30877	0.811	0.821	1.39381e-20	mostlyLesion
Rev3l	5.96656e-25	-0.263905	0.836	0.934	1.58096e-20	mostlyLesion
Nme7	6.71626e-25	0.364373	0.656	0.608	1.77961e-20	mostlyLesion
Pacsin2	7.18789e-25	0.348048	0.456	0.36	1.90458e-20	mostlyLesion
Stam	7.19213e-25	0.372997	0.602	0.562	1.9057e-20	mostlyLesion
Tmcc3	7.75311e-25	-0.477285	0.469	0.654	2.05434e-20	mostlyLesion
Ptk2	8.54089e-25	0.270463	0.927	0.925	2.26308e-20	mostlyLesion
Rabep1	8.90921e-25	-0.257072	0.783	0.903	2.36067e-20	mostlyLesion
Inpp1	9.55881e-25	0.356779	0.47	0.38	2.5328e-20	mostlyLesion
Xpot	1.03035e-24	0.356618	0.492	0.409	2.73013e-20	mostlyLesion
Ammecr1	1.1103e-24	0.380013	0.867	0.827	2.94197e-20	mostlyLesion
Foxn3	1.24708e-24	-0.276548	0.77	0.893	3.30438e-20	mostlyLesion
Picalm	1.26071e-24	0.303276	0.783	0.79	3.34049e-20	mostlyLesion
Ctnna3	1.50496e-24	-0.335858	0.687	0.838	3.9877e-20	mostlyLesion
Lrrc3b	1.63248e-24	-0.447544	0.715	0.789	4.32559e-20	mostlyLesion
Wwox	1.65704e-24	0.385846	0.896	0.909	4.39066e-20	mostlyLesion
Map6	1.8301e-24	0.334947	0.804	0.801	4.84922e-20	mostlyLesion
Nrg1	2.7171e-24	-0.579698	0.909	0.941	7.19949e-20	mostlyLesion
Atp11a	2.80392e-24	0.341084	0.624	0.585	7.42954e-20	mostlyLesion
Anxa6	2.96637e-24	0.364848	0.529	0.465	7.86e-20	mostlyLesion
Ralyl	3.39494e-24	0.341914	0.983	0.973	8.99557e-20	mostlyLesion
Nell2	3.43647e-24	-0.318696	0.68	0.829	9.10562e-20	mostlyLesion
Ntng1	3.4454e-24	-0.727007	0.527	0.672	9.12928e-20	mostlyLesion
Pde1b	3.49333e-24	0.34554	0.455	0.364	9.25627e-20	mostlyLesion
Whrn	4.5057e-24	-0.319496	0.426	0.613	1.19387e-19	mostlyLesion
Zfyve16	4.67059e-24	0.341721	0.629	0.595	1.23757e-19	mostlyLesion
Itga9	4.88526e-24	0.286005	0.245	0.14	1.29445e-19	mostlyLesion
Pnpla8	5.29855e-24	0.337305	0.686	0.662	1.40396e-19	mostlyLesion
Sdcbp	5.76416e-24	0.342313	0.507	0.431	1.52733e-19	mostlyLesion
Caln1	6.21895e-24	-0.46127	0.814	0.849	1.64784e-19	mostlyLesion
Ankrd11	6.97071e-24	0.278689	0.904	0.911	1.84703e-19	mostlyLesion
Runx1t1	8.15806e-24	-0.385441	0.344	0.534	2.16164e-19	mostlyLesion
Sh3glb1	8.60158e-24	0.314821	0.737	0.732	2.27916e-19	mostlyLesion
Prex2	9.03967e-24	-0.306497	0.051	0.185	2.39524e-19	mostlyLesion
Klf6	9.35898e-24	0.348858	0.315	0.208	2.47985e-19	mostlyLesion
Cast	1.05103e-23	0.381654	0.516	0.423	2.78492e-19	mostlyLesion
2900026A02Rik	1.08214e-23	0.392957	0.486	0.408	2.86736e-19	mostlyLesion
Map4k4	1.18705e-23	0.282189	0.748	0.721	3.14531e-19	mostlyLesion
Ssbp3	1.20267e-23	0.346105	0.716	0.694	3.18671e-19	mostlyLesion
Nfia	1.4238e-23	-0.475402	0.066	0.203	3.77264e-19	mostlyLesion
Ttc28	1.42631e-23	-0.343651	0.723	0.848	3.77929e-19	mostlyLesion
Dennd4a	1.71163e-23	0.355731	0.785	0.798	4.5353e-19	mostlyLesion
Phldb2	1.93998e-23	0.37761	0.569	0.443	5.14038e-19	mostlyLesion
Fnip1	2.18347e-23	0.336692	0.755	0.755	5.78555e-19	mostlyLesion
Nfx1	2.19101e-23	0.305848	0.791	0.8	5.80552e-19	mostlyLesion
Srrm4	2.21067e-23	-0.291116	0.517	0.72	5.85761e-19	mostlyLesion
Xpo1	2.24228e-23	0.317127	0.756	0.757	5.94137e-19	mostlyLesion
Pdzd2	3.11217e-23	0.277985	0.438	0.33	8.24631e-19	mostlyLesion
Cacna1c	3.14498e-23	-0.2777	0.939	0.964	8.33325e-19	mostlyLesion
Igf1	3.26373e-23	-0.278462	0.204	0.381	8.6479e-19	mostlyLesion
Stx3	3.36548e-23	0.350575	0.682	0.678	8.91751e-19	mostlyLesion
Slc17a6	4.61093e-23	-0.273153	0.112	0.265	1.22176e-18	mostlyLesion
AW549877	4.9677e-23	0.310942	0.491	0.411	1.31629e-18	mostlyLesion
Ldlrad4	5.81733e-23	-0.364238	0.762	0.875	1.54142e-18	mostlyLesion
Pik3ca	6.25619e-23	0.314093	0.692	0.676	1.6577e-18	mostlyLesion
Adamtsl1	7.00995e-23	0.556066	0.776	0.677	1.85743e-18	mostlyLesion
Slc35f1	7.2394e-23	-0.455499	0.903	0.895	1.91822e-18	mostlyLesion
Gm3383	8.2687e-23	0.462947	0.381	0.286	2.19096e-18	mostlyLesion
Amn1	8.54078e-23	0.323975	0.603	0.541	2.26305e-18	mostlyLesion
Rchy1	9.0962e-23	0.324196	0.582	0.52	2.41022e-18	mostlyLesion
Fam167a	1.06178e-22	0.290408	0.49	0.377	2.81339e-18	mostlyLesion
Gm16126	1.27195e-22	0.262859	0.281	0.174	3.37029e-18	mostlyLesion
Qser1	1.29881e-22	0.355691	0.61	0.578	3.44147e-18	mostlyLesion
Zfp451	1.34883e-22	0.35415	0.68	0.66	3.574e-18	mostlyLesion
Iglon5	1.37414e-22	0.35298	0.472	0.397	3.64105e-18	mostlyLesion
AC161607.1	1.69525e-22	0.340899	0.388	0.285	4.49191e-18	mostlyLesion
Madd	1.69611e-22	0.350302	0.709	0.715	4.49418e-18	mostlyLesion
Rbfox1	1.82015e-22	-0.755025	0.614	0.737	4.82286e-18	mostlyLesion
Adra1a	2.02057e-22	-0.256976	0.061	0.195	5.35392e-18	mostlyLesion
Dync2h1	2.77877e-22	-0.255936	0.693	0.856	7.3629e-18	mostlyLesion
Sec11c	2.90015e-22	0.316435	0.434	0.335	7.68452e-18	mostlyLesion
Fbxw4	3.15715e-22	0.358658	0.693	0.705	8.36551e-18	mostlyLesion
Thrb	3.17515e-22	-0.550674	0.506	0.678	8.41321e-18	mostlyLesion
Gm44686	3.35457e-22	0.345613	0.588	0.544	8.88861e-18	mostlyLesion
Gm48091	3.36629e-22	-0.257065	0.285	0.475	8.91967e-18	mostlyLesion
Usp25	3.40858e-22	0.388029	0.55	0.498	9.0317e-18	mostlyLesion
Tshz3	4.02748e-22	0.266549	0.359	0.241	1.06716e-17	mostlyLesion
Cyfip2	4.72216e-22	0.281008	0.834	0.837	1.25123e-17	mostlyLesion
Ajap1	5.00935e-22	-0.266571	0.548	0.722	1.32733e-17	mostlyLesion
Slc37a1	5.42228e-22	0.255321	0.298	0.192	1.43674e-17	mostlyLesion
Per1	5.56066e-22	0.320101	0.323	0.222	1.47341e-17	mostlyLesion
Timp2	5.66532e-22	0.369286	0.587	0.534	1.50114e-17	mostlyLesion
Sgtb	6.24364e-22	0.399679	0.469	0.402	1.65438e-17	mostlyLesion
Itm2b	7.48828e-22	0.320346	0.761	0.761	1.98417e-17	mostlyLesion
Zfpm2	7.74424e-22	-0.561201	0.085	0.221	2.05199e-17	mostlyLesion
Tmem65	9.82745e-22	0.313183	0.471	0.385	2.60398e-17	mostlyLesion
Agpat4	1.05712e-21	0.276061	0.823	0.772	2.80106e-17	mostlyLesion
Rasgrp1	1.12016e-21	-0.27614	0.07	0.202	2.96809e-17	mostlyLesion
Apaf1	1.18287e-21	0.341793	0.42	0.33	3.13424e-17	mostlyLesion
Sgms2	1.19386e-21	0.303095	0.433	0.333	3.16338e-17	mostlyLesion
Nr3c2	1.25062e-21	0.449057	0.791	0.785	3.31378e-17	mostlyLesion
Mllt3	1.25383e-21	-0.271726	0.755	0.882	3.32228e-17	mostlyLesion
R3hdm1	1.29796e-21	0.25133	0.965	0.957	3.43921e-17	mostlyLesion
Atf6	1.32523e-21	0.373363	0.636	0.621	3.51146e-17	mostlyLesion
Zmynd11	1.3615e-21	0.260352	0.867	0.881	3.60757e-17	mostlyLesion
Cript	1.4924e-21	0.314427	0.388	0.291	3.95441e-17	mostlyLesion
Ccdc28a	1.54994e-21	0.318261	0.682	0.654	4.10689e-17	mostlyLesion
Slc23a2	1.9285e-21	0.292786	0.815	0.799	5.10996e-17	mostlyLesion
Tenm4	2.68378e-21	-0.367249	0.651	0.799	7.11122e-17	mostlyLesion
Nipal2	2.75431e-21	0.341088	0.723	0.711	7.2981e-17	mostlyLesion
Pdgfd	3.02224e-21	-0.323768	0.005	0.102	8.00802e-17	mostlyLesion
Zfp655	3.80713e-21	0.271378	0.301	0.203	1.00878e-16	mostlyLesion
Slc25a3	3.90149e-21	0.276094	0.768	0.763	1.03378e-16	mostlyLesion
Gad2	4.11174e-21	-0.622103	0.112	0.247	1.08949e-16	mostlyLesion
Bicdl1	4.13778e-21	0.329229	0.779	0.787	1.09639e-16	mostlyLesion
2610008E11Rik	5.03359e-21	0.373531	0.539	0.49	1.33375e-16	mostlyLesion
Htr1f	5.43562e-21	-0.307059	0.268	0.456	1.44028e-16	mostlyLesion
Mpped2	5.98963e-21	0.293715	0.92	0.881	1.58707e-16	mostlyLesion
Eif2s2	6.25999e-21	0.334256	0.633	0.6	1.65871e-16	mostlyLesion
Ndfip2	6.63904e-21	0.298225	0.721	0.698	1.75915e-16	mostlyLesion
Mfsd6	7.53987e-21	0.281812	0.746	0.722	1.99784e-16	mostlyLesion
Kcnip4	7.69448e-21	-0.473024	0.992	0.985	2.03881e-16	mostlyLesion
Rsrc1	8.45228e-21	0.291204	0.777	0.778	2.2396e-16	mostlyLesion
Grm7	9.2921e-21	-0.79015	0.694	0.762	2.46213e-16	mostlyLesion
Rapgef1	9.41593e-21	0.29916	0.706	0.698	2.49494e-16	mostlyLesion
Alk	9.48926e-21	0.646562	0.568	0.479	2.51437e-16	mostlyLesion
Rell1	1.00032e-20	0.25153	0.267	0.167	2.65056e-16	mostlyLesion
Osbp2	1.09835e-20	0.337599	0.532	0.467	2.91031e-16	mostlyLesion
Spock2	1.10616e-20	0.263511	0.807	0.809	2.93099e-16	mostlyLesion
Htt	1.44673e-20	0.258686	0.806	0.82	3.8334e-16	mostlyLesion
Saraf	1.54689e-20	0.340194	0.564	0.512	4.09878e-16	mostlyLesion
Btbd9	1.94308e-20	0.267755	0.934	0.928	5.14858e-16	mostlyLesion
Kif3b	2.12492e-20	0.320056	0.617	0.584	5.6304e-16	mostlyLesion
Pgm1	2.99929e-20	0.255818	0.273	0.177	7.94723e-16	mostlyLesion
Mapk8ip3	3.0184e-20	0.266472	0.764	0.772	7.99786e-16	mostlyLesion
Glrx	3.36866e-20	0.349524	0.296	0.202	8.92593e-16	mostlyLesion
Bmpr1a	3.64974e-20	0.321523	0.693	0.681	9.67072e-16	mostlyLesion
Plcl2	3.92809e-20	0.446496	0.719	0.734	1.04083e-15	mostlyLesion
Maml2	4.04935e-20	-0.306225	0.36	0.542	1.07296e-15	mostlyLesion
Otx2os1	4.80846e-20	-0.419657	0.064	0.183	1.2741e-15	mostlyLesion
Pbrm1	5.43111e-20	0.282961	0.786	0.793	1.43908e-15	mostlyLesion
Vegfa	5.90412e-20	0.28838	0.415	0.321	1.56441e-15	mostlyLesion
Chst10	5.93237e-20	0.345355	0.45	0.376	1.5719e-15	mostlyLesion
Cdc42	6.54517e-20	0.252691	0.826	0.839	1.73427e-15	mostlyLesion
Lmo3	6.57662e-20	-0.260871	0.364	0.558	1.74261e-15	mostlyLesion
Zfp641	6.79686e-20	0.343587	0.468	0.399	1.80096e-15	mostlyLesion
Dach1	7.35213e-20	-0.432225	0.064	0.184	1.94809e-15	mostlyLesion
Trpc1	9.88714e-20	0.378835	0.663	0.654	2.6198e-15	mostlyLesion
Npsr1	1.11039e-19	-0.392811	0.042	0.152	2.94221e-15	mostlyLesion
Gm3264	1.17388e-19	0.251516	0.306	0.205	3.11044e-15	mostlyLesion
Cdh13	1.20313e-19	-0.420617	0.85	0.885	3.18793e-15	mostlyLesion
Ppa2	1.33523e-19	0.309484	0.478	0.414	3.53795e-15	mostlyLesion
Gpat3	1.36106e-19	0.272031	0.279	0.184	3.60641e-15	mostlyLesion
Cntnap2	1.48708e-19	-0.262215	0.993	0.987	3.9403e-15	mostlyLesion
Clstn2	1.51281e-19	0.34271	0.942	0.913	4.0085e-15	mostlyLesion
Cxadr	1.56418e-19	0.329343	0.58	0.547	4.1446e-15	mostlyLesion
Pip5k1a	1.6544e-19	0.303512	0.699	0.691	4.38365e-15	mostlyLesion
0610040J01Rik	1.69418e-19	0.358536	0.396	0.299	4.48908e-15	mostlyLesion
Cse1l	1.83594e-19	0.307822	0.482	0.411	4.86468e-15	mostlyLesion
Eif4e	1.883e-19	0.358949	0.688	0.692	4.98938e-15	mostlyLesion
Mpv17l	1.93929e-19	0.335036	0.619	0.586	5.13853e-15	mostlyLesion
Maml3	2.0441e-19	-0.354045	0.73	0.843	5.41624e-15	mostlyLesion
Fam19a2	2.20995e-19	-0.264629	0.259	0.417	5.85571e-15	mostlyLesion
Tyw1	2.33176e-19	0.332036	0.539	0.498	6.17845e-15	mostlyLesion
Rcan1	3.09545e-19	0.324226	0.51	0.452	8.202e-15	mostlyLesion
Agfg1	3.18327e-19	0.285457	0.758	0.767	8.4347e-15	mostlyLesion
Retreg1	3.2862e-19	0.299153	0.73	0.721	8.70745e-15	mostlyLesion
Dclk2	3.87927e-19	0.299286	0.791	0.83	1.02789e-14	mostlyLesion
Zfp618	4.04017e-19	0.287864	0.776	0.761	1.07052e-14	mostlyLesion
Fndc9	4.47162e-19	0.34285	0.602	0.556	1.18485e-14	mostlyLesion
Tacr3	4.69169e-19	-0.44984	0.179	0.317	1.24316e-14	mostlyLesion
Ccdc91	5.22961e-19	0.302094	0.426	0.345	1.38569e-14	mostlyLesion
Spon1	6.01968e-19	-0.380189	0.233	0.395	1.59503e-14	mostlyLesion
Atp6ap2	6.23446e-19	0.290882	0.596	0.556	1.65194e-14	mostlyLesion
Cst3	6.2796e-19	0.342857	0.68	0.658	1.66391e-14	mostlyLesion
E130308A19Rik	6.38283e-19	-0.255989	0.624	0.773	1.69126e-14	mostlyLesion
Tmx4	8.57359e-19	0.278433	0.824	0.819	2.27174e-14	mostlyLesion
Fam49b	1.06522e-18	0.257546	0.912	0.917	2.82251e-14	mostlyLesion
Ube2d1	1.49471e-18	0.313898	0.59	0.553	3.96054e-14	mostlyLesion
Ap2a2	1.57439e-18	0.293921	0.739	0.747	4.17166e-14	mostlyLesion
Sh3d19	1.62289e-18	0.309538	0.701	0.691	4.30017e-14	mostlyLesion
Gm26981	2.12506e-18	0.295111	0.395	0.316	5.63077e-14	mostlyLesion
Ncoa5	2.84569e-18	0.283846	0.71	0.707	7.54022e-14	mostlyLesion
2810403A07Rik	3.06282e-18	0.345222	0.661	0.658	8.11557e-14	mostlyLesion
Kcnn3	3.54975e-18	-0.378271	0.77	0.814	9.40578e-14	mostlyLesion
Tmem184b	4.09996e-18	0.30308	0.564	0.525	1.08637e-13	mostlyLesion
Ino80	4.86093e-18	0.27077	0.813	0.82	1.288e-13	mostlyLesion
Cldnd1	5.07323e-18	0.262374	0.371	0.284	1.34425e-13	mostlyLesion
C2cd2	5.31216e-18	0.322417	0.501	0.44	1.40756e-13	mostlyLesion
Cpd	6.06152e-18	0.320378	0.59	0.568	1.60612e-13	mostlyLesion
Ube2d3	6.49404e-18	0.26293	0.704	0.706	1.72072e-13	mostlyLesion
Rps6ka3	7.63384e-18	0.295917	0.845	0.808	2.02274e-13	mostlyLesion
Limd1	7.82463e-18	-0.253579	0.109	0.242	2.07329e-13	mostlyLesion
Cck	8.40194e-18	-0.328027	0.29	0.463	2.22626e-13	mostlyLesion
Plcb1	9.31918e-18	-0.308707	0.931	0.943	2.4693e-13	mostlyLesion
Myt1	1.07099e-17	0.313861	0.465	0.398	2.83781e-13	mostlyLesion
Mkl2	1.15182e-17	0.264656	0.831	0.848	3.05198e-13	mostlyLesion
Snph	1.20514e-17	0.283417	0.768	0.763	3.19327e-13	mostlyLesion
Kpna4	1.31136e-17	0.285465	0.753	0.76	3.47472e-13	mostlyLesion
Synpr	1.37472e-17	-0.414728	0.047	0.151	3.6426e-13	mostlyLesion
Tfdp1	1.43395e-17	0.28849	0.531	0.485	3.79953e-13	mostlyLesion
Syt16	1.53761e-17	-0.252116	0.744	0.865	4.07421e-13	mostlyLesion
Tspan5	1.61062e-17	-0.260654	0.533	0.705	4.26766e-13	mostlyLesion
Tet2	1.653e-17	0.317971	0.672	0.681	4.37995e-13	mostlyLesion
C78859	1.71295e-17	0.302628	0.727	0.702	4.5388e-13	mostlyLesion
Oaz2	1.76469e-17	0.297169	0.502	0.45	4.67591e-13	mostlyLesion
Gm26658	1.79093e-17	0.272016	0.303	0.214	4.74542e-13	mostlyLesion
Mrgbp	1.96034e-17	0.358952	0.401	0.328	5.19431e-13	mostlyLesion
Dmxl2	1.99539e-17	0.268759	0.843	0.862	5.2872e-13	mostlyLesion
Dnase2a	2.32071e-17	0.253091	0.212	0.13	6.14918e-13	mostlyLesion
Slc7a6	2.53854e-17	0.319038	0.662	0.659	6.72636e-13	mostlyLesion
Gstcd	2.77539e-17	0.310293	0.441	0.365	7.35395e-13	mostlyLesion
Uhrf1bp1l	3.03053e-17	0.279717	0.684	0.679	8.02998e-13	mostlyLesion
Tsc22d2	3.57071e-17	0.387374	0.701	0.697	9.46131e-13	mostlyLesion
Nup205	3.90226e-17	0.326935	0.506	0.462	1.03398e-12	mostlyLesion
Itgb1	4.05558e-17	0.340243	0.611	0.602	1.07461e-12	mostlyLesion
Spata6	4.37249e-17	0.289696	0.425	0.342	1.15858e-12	mostlyLesion
Homer1	5.31625e-17	0.371723	0.628	0.613	1.40865e-12	mostlyLesion
Rab11fip2	6.19925e-17	0.283748	0.67	0.664	1.64261e-12	mostlyLesion
Ptprk	7.81019e-17	-0.544904	0.518	0.64	2.06947e-12	mostlyLesion
Gm26906	7.90169e-17	0.264803	0.721	0.723	2.09371e-12	mostlyLesion
Phactr3	9.23913e-17	0.267616	0.759	0.776	2.44809e-12	mostlyLesion
4921518K17Rik	9.77267e-17	0.289052	0.405	0.325	2.58946e-12	mostlyLesion
Ern1	1.21261e-16	0.281668	0.478	0.414	3.21306e-12	mostlyLesion
Tes	1.22781e-16	0.264212	0.291	0.204	3.25333e-12	mostlyLesion
Hsp90aa1	1.34895e-16	0.289142	0.567	0.523	3.57432e-12	mostlyLesion
Sh3rf3	1.56975e-16	0.387347	0.691	0.678	4.15936e-12	mostlyLesion
6530403H02Rik	1.64729e-16	-0.425527	0.069	0.177	4.36481e-12	mostlyLesion
Iars	1.75784e-16	0.30838	0.54	0.503	4.65774e-12	mostlyLesion
Camk1	1.90423e-16	0.329375	0.544	0.509	5.04564e-12	mostlyLesion
Slc24a3	2.12728e-16	0.276552	0.972	0.951	5.63666e-12	mostlyLesion
Tex264	3.11037e-16	0.257586	0.386	0.306	8.24154e-12	mostlyLesion
Adcy2	3.1109e-16	0.387646	0.641	0.569	8.24296e-12	mostlyLesion
Pou2f1	3.28496e-16	0.301173	0.725	0.719	8.70415e-12	mostlyLesion
Clvs1	3.57005e-16	0.251076	0.909	0.883	9.45957e-12	mostlyLesion
Unk	3.83745e-16	0.268256	0.44	0.368	1.01681e-11	mostlyLesion
Zfp462	3.91532e-16	0.309969	0.856	0.859	1.03744e-11	mostlyLesion
Heatr5a	3.98661e-16	0.321347	0.622	0.59	1.05633e-11	mostlyLesion
Efcab14	4.28702e-16	0.275774	0.517	0.466	1.13593e-11	mostlyLesion
Ppp1r1a	4.83448e-16	0.279337	0.4	0.323	1.28099e-11	mostlyLesion
Bdnf	4.99304e-16	0.433964	0.386	0.308	1.32301e-11	mostlyLesion
Syne2	5.45154e-16	0.282099	0.232	0.15	1.44449e-11	mostlyLesion
Gm12239	5.67411e-16	-0.267984	0.095	0.209	1.50347e-11	mostlyLesion
Vps8	5.947e-16	0.284285	0.661	0.657	1.57578e-11	mostlyLesion
Ptpro	6.89806e-16	-0.276623	0.555	0.736	1.82778e-11	mostlyLesion
Mpv17	6.98914e-16	0.284687	0.406	0.335	1.85191e-11	mostlyLesion
Btbd11	6.99678e-16	-0.268931	0.654	0.765	1.85394e-11	mostlyLesion
Plekha6	7.16441e-16	0.258256	0.836	0.843	1.89835e-11	mostlyLesion
Slit3	7.69321e-16	-0.639332	0.262	0.392	2.03847e-11	mostlyLesion
Ywhah	8.14216e-16	0.298487	0.666	0.665	2.15743e-11	mostlyLesion
Plekhm3	8.2999e-16	0.250928	0.715	0.725	2.19922e-11	mostlyLesion
Ptp4a2	9.0115e-16	0.293635	0.614	0.607	2.38778e-11	mostlyLesion
Ccdc191	9.13647e-16	0.306022	0.485	0.423	2.42089e-11	mostlyLesion
Lyn	1.24564e-15	0.322639	0.46	0.4	3.30057e-11	mostlyLesion
Zkscan3	1.30264e-15	0.269527	0.585	0.566	3.4516e-11	mostlyLesion
Grid1	1.33671e-15	-0.256641	0.94	0.956	3.54187e-11	mostlyLesion
Lonrf2	1.50161e-15	0.276474	0.624	0.619	3.97881e-11	mostlyLesion
Dlk1	1.5879e-15	-0.3402	0.65	0.733	4.20745e-11	mostlyLesion
Zfp521	1.64433e-15	0.261972	0.642	0.548	4.35698e-11	mostlyLesion
Zfp532	1.66834e-15	0.263196	0.775	0.808	4.42061e-11	mostlyLesion
Gtf2a1	1.68855e-15	0.323139	0.509	0.471	4.47416e-11	mostlyLesion
Fam19a5	1.77113e-15	0.283817	0.768	0.768	4.69297e-11	mostlyLesion
Sytl5	1.77161e-15	0.373496	0.331	0.248	4.69423e-11	mostlyLesion
Fkbp1a	1.94395e-15	0.32544	0.629	0.624	5.15089e-11	mostlyLesion
Sdhaf2	2.19126e-15	0.386604	0.383	0.322	5.80618e-11	mostlyLesion
Ice1	2.4804e-15	0.323084	0.671	0.69	6.57232e-11	mostlyLesion
Cadm2	2.63607e-15	-0.419614	0.992	0.994	6.98479e-11	mostlyLesion
Lmna	2.67159e-15	0.257245	0.363	0.288	7.0789e-11	mostlyLesion
Zrsr1	2.78802e-15	0.299982	0.409	0.345	7.38742e-11	mostlyLesion
Btbd1	2.84014e-15	0.294678	0.697	0.704	7.52552e-11	mostlyLesion
Glis3	3.13657e-15	-0.381646	0.021	0.101	8.31097e-11	mostlyLesion
Klf9	3.14345e-15	0.311327	0.438	0.381	8.32919e-11	mostlyLesion
Fem1b	3.19337e-15	0.310654	0.494	0.455	8.46147e-11	mostlyLesion
Pdia5	3.44065e-15	0.282381	0.42	0.334	9.11669e-11	mostlyLesion
Prr16	3.4421e-15	-0.26753	0.924	0.897	9.12052e-11	mostlyLesion
Eef1a1	3.45193e-15	0.265342	0.763	0.761	9.14659e-11	mostlyLesion
1700042O10Rik	3.60049e-15	0.28675	0.955	0.84	9.54021e-11	mostlyLesion
Clk4	3.63745e-15	0.287728	0.657	0.656	9.63816e-11	mostlyLesion
Dscaml1	4.20499e-15	-0.371325	0.201	0.326	1.1142e-10	mostlyLesion
Agl	4.4403e-15	0.338263	0.525	0.5	1.17655e-10	mostlyLesion
Fbxl2	4.89694e-15	0.258282	0.804	0.821	1.29754e-10	mostlyLesion
Palld	5.1133e-15	0.27265	0.21	0.13	1.35487e-10	mostlyLesion
Dock11	6.36402e-15	0.295959	0.531	0.469	1.68627e-10	mostlyLesion
Vcl	8.43097e-15	0.372866	0.508	0.473	2.23396e-10	mostlyLesion
Pcgf5	8.95828e-15	0.333203	0.552	0.514	2.37368e-10	mostlyLesion
4732440D04Rik	1.20169e-14	0.280511	0.363	0.292	3.18412e-10	mostlyLesion
Cul4b	1.4398e-14	-0.277001	0.223	0.363	3.81504e-10	mostlyLesion
Sun1	1.69176e-14	0.264494	0.662	0.656	4.48267e-10	mostlyLesion
Mbd2	1.82757e-14	0.274864	0.6	0.596	4.84251e-10	mostlyLesion
Add1	1.94783e-14	0.260108	0.759	0.796	5.16117e-10	mostlyLesion
Sema5b	2.60136e-14	-0.380066	0.124	0.238	6.89282e-10	mostlyLesion
Dennd5a	2.61164e-14	0.305377	0.677	0.696	6.92007e-10	mostlyLesion
Pitpnm3	2.91125e-14	0.344132	0.617	0.607	7.71393e-10	mostlyLesion
Trpc5	3.02613e-14	-0.255545	0.204	0.337	8.01834e-10	mostlyLesion
Hipk2	3.28902e-14	0.257285	0.826	0.825	8.71492e-10	mostlyLesion
Ust	3.65e-14	-0.269771	0.065	0.159	9.6714e-10	mostlyLesion
Cntfr	4.07168e-14	0.2747	0.394	0.328	1.07887e-09	mostlyLesion
Pvt1	4.14763e-14	0.291668	0.71	0.676	1.099e-09	mostlyLesion
Eid1	4.71065e-14	0.254492	0.628	0.605	1.24818e-09	mostlyLesion
Acbd3	5.08043e-14	0.278251	0.497	0.453	1.34616e-09	mostlyLesion
Gm39469	5.11815e-14	0.288987	0.552	0.529	1.35616e-09	mostlyLesion
Prmt3	5.23902e-14	0.305614	0.486	0.445	1.38818e-09	mostlyLesion
Mbp	5.41414e-14	-0.307332	0.24	0.391	1.43458e-09	mostlyLesion
Megf11	5.87144e-14	-0.330033	0.058	0.149	1.55576e-09	mostlyLesion
Pdlim5	6.81646e-14	0.302643	0.411	0.344	1.80616e-09	mostlyLesion
Gad1	7.0119e-14	-0.368566	0.095	0.197	1.85794e-09	mostlyLesion
Chic1	7.04111e-14	0.32421	0.704	0.734	1.86568e-09	mostlyLesion
Pea15a	7.22144e-14	0.283238	0.475	0.428	1.91346e-09	mostlyLesion
Tmem196	7.41618e-14	0.352935	0.635	0.635	1.96507e-09	mostlyLesion
Lamc1	7.62307e-14	0.308384	0.53	0.496	2.01989e-09	mostlyLesion
Hspa9	8.10515e-14	0.317742	0.589	0.587	2.14762e-09	mostlyLesion
Cdh4	8.32575e-14	-0.379743	0.671	0.766	2.20607e-09	mostlyLesion
Arl6ip5	8.40607e-14	0.281475	0.52	0.484	2.22736e-09	mostlyLesion
1110059E24Rik	9.07782e-14	0.298657	0.402	0.342	2.40535e-09	mostlyLesion
Nfib	9.46992e-14	-0.460501	0.11	0.213	2.50925e-09	mostlyLesion
Dffb	9.75967e-14	0.263203	0.309	0.24	2.58602e-09	mostlyLesion
Pld3	1.21907e-13	0.304929	0.57	0.553	3.23017e-09	mostlyLesion
Prkab2	1.26379e-13	0.266705	0.401	0.343	3.34867e-09	mostlyLesion
Cep112	1.32893e-13	-0.478125	0.256	0.378	3.52127e-09	mostlyLesion
Zmat3	1.75114e-13	0.323	0.486	0.455	4.64001e-09	mostlyLesion
Fgfr1op	1.79914e-13	0.277786	0.445	0.398	4.76718e-09	mostlyLesion
Nek7	2.19313e-13	0.267741	0.358	0.286	5.81114e-09	mostlyLesion
Mid1	2.23697e-13	-0.251946	0.263	0.399	5.9273e-09	mostlyLesion
Extl3	2.3425e-13	0.265293	0.622	0.611	6.20692e-09	mostlyLesion
Zeb2	2.57846e-13	-0.650611	0.072	0.16	6.83215e-09	mostlyLesion
Pcnx2	2.8811e-13	0.267775	0.688	0.702	7.63405e-09	mostlyLesion
Klhl24	3.20074e-13	0.251518	0.591	0.58	8.48101e-09	mostlyLesion
Dhx40	3.63268e-13	0.285782	0.51	0.467	9.6255e-09	mostlyLesion
Kcns3	4.76198e-13	-0.388707	0.35	0.441	1.26178e-08	mostlyLesion
Ndnf	5.13493e-13	0.353306	0.383	0.287	1.3606e-08	mostlyLesion
Med15	5.22593e-13	0.266805	0.661	0.661	1.38471e-08	mostlyLesion
Ypel3	5.28529e-13	0.315226	0.603	0.596	1.40044e-08	mostlyLesion
Myh9	6.07662e-13	0.271602	0.348	0.283	1.61012e-08	mostlyLesion
Tex11	8.48417e-13	0.41083	0.107	0.055	2.24805e-08	mostlyLesion
Pdpk1	8.8118e-13	0.259622	0.651	0.665	2.33486e-08	mostlyLesion
Daglb	1.04082e-12	0.280595	0.418	0.368	2.75785e-08	mostlyLesion
Tmbim4	1.06057e-12	0.265068	0.403	0.353	2.81019e-08	mostlyLesion
C1galt1	1.14412e-12	0.258793	0.351	0.285	3.03157e-08	mostlyLesion
Rorb	1.17722e-12	-0.448841	0.084	0.178	3.11928e-08	mostlyLesion
Mpc1	2.08125e-12	0.267474	0.704	0.723	5.51468e-08	mostlyLesion
Synpo2	2.19172e-12	-0.260089	0.043	0.122	5.8074e-08	mostlyLesion
Clmp	2.47127e-12	0.327654	0.555	0.543	6.54812e-08	mostlyLesion
Gm15738	2.5259e-12	0.305902	0.677	0.694	6.69288e-08	mostlyLesion
9530026P05Rik	2.71835e-12	-0.27604	0.196	0.316	7.20281e-08	mostlyLesion
Tbc1d9b	3.07932e-12	0.273779	0.624	0.637	8.15927e-08	mostlyLesion
Pde1c	3.11868e-12	-0.322849	0.212	0.338	8.26356e-08	mostlyLesion
Rab5b	3.90001e-12	0.278478	0.515	0.492	1.03339e-07	mostlyLesion
Gm28928	4.51765e-12	-1.10264	0.085	0.171	1.19704e-07	mostlyLesion
Cisd2	4.66888e-12	0.299864	0.559	0.551	1.23711e-07	mostlyLesion
Atp6v1h	5.03343e-12	0.322855	0.727	0.778	1.33371e-07	mostlyLesion
Efr3a	5.14613e-12	0.25278	0.636	0.63	1.36357e-07	mostlyLesion
Tmeff1	5.48777e-12	0.31001	0.509	0.483	1.4541e-07	mostlyLesion
Afg1l	5.70247e-12	0.27373	0.566	0.543	1.51098e-07	mostlyLesion
Zbtb38	5.90418e-12	0.259958	0.727	0.759	1.56443e-07	mostlyLesion
Slc22a4	6.71201e-12	0.260592	0.293	0.228	1.77848e-07	mostlyLesion
Hmces	6.87383e-12	0.270489	0.403	0.35	1.82136e-07	mostlyLesion
Ntn4	7.52843e-12	0.283578	0.394	0.34	1.99481e-07	mostlyLesion
Cntnap4	8.50834e-12	-0.289076	0.927	0.895	2.25445e-07	mostlyLesion
Tbc1d12	9.85896e-12	0.27823	0.697	0.714	2.61233e-07	mostlyLesion
Tmem163	1.00242e-11	0.407485	0.478	0.419	2.6561e-07	mostlyLesion
Ubap1	1.01565e-11	0.292587	0.471	0.445	2.69116e-07	mostlyLesion
Itga3	1.36689e-11	0.258071	0.378	0.324	3.62186e-07	mostlyLesion
Ndel1	1.71658e-11	0.258537	0.522	0.502	4.54843e-07	mostlyLesion
Atrnl1	2.14257e-11	-0.258645	0.744	0.837	5.67717e-07	mostlyLesion
Ppp1r14b	2.36625e-11	0.269851	0.535	0.499	6.26984e-07	mostlyLesion
Rnf169	2.67427e-11	0.273162	0.634	0.625	7.08601e-07	mostlyLesion
Chmp4b	2.69236e-11	0.254403	0.618	0.612	7.13396e-07	mostlyLesion
Gpm6a	2.74202e-11	0.253181	0.906	0.934	7.26554e-07	mostlyLesion
Fam160a2	2.78425e-11	0.306987	0.48	0.463	7.37744e-07	mostlyLesion
Tbc1d9	3.80539e-11	0.279558	0.607	0.624	1.00831e-06	mostlyLesion
Chsy3	4.14494e-11	-0.398113	0.276	0.386	1.09828e-06	mostlyLesion
A330008L17Rik	4.4526e-11	-0.322959	0.536	0.641	1.17981e-06	mostlyLesion
Pmm1	4.53986e-11	0.251861	0.366	0.308	1.20293e-06	mostlyLesion
Slc4a4	4.8469e-11	-0.258108	0.09	0.182	1.28428e-06	mostlyLesion
1810013L24Rik	5.0193e-11	0.259063	0.584	0.586	1.32997e-06	mostlyLesion
Letm2	5.71626e-11	0.266957	0.576	0.573	1.51464e-06	mostlyLesion
Rnf11	7.88651e-11	0.265956	0.595	0.605	2.08969e-06	mostlyLesion
Il6st	8.70761e-11	0.267482	0.378	0.332	2.30726e-06	mostlyLesion
Meis2	9.5233e-11	-0.726507	0.047	0.117	2.52339e-06	mostlyLesion
Serinc1	1.06009e-10	0.250601	0.625	0.633	2.80891e-06	mostlyLesion
Gm21954	1.19233e-10	0.269121	0.439	0.406	3.15931e-06	mostlyLesion
Hspa5	1.20056e-10	0.319832	0.412	0.37	3.18112e-06	mostlyLesion
Reln	1.31222e-10	-0.258588	0.046	0.117	3.47698e-06	mostlyLesion
Rmst	1.69139e-10	-0.674225	0.475	0.525	4.48167e-06	mostlyLesion
Bmpr1b	3.06176e-10	0.312654	0.367	0.295	8.11275e-06	mostlyLesion
Sqle	4.3706e-10	0.253115	0.398	0.352	1.15808e-05	mostlyLesion
Cntnap5c	6.57792e-10	-0.35884	0.331	0.447	1.74295e-05	mostlyLesion
Actr3	7.49299e-10	0.268747	0.576	0.59	1.98542e-05	mostlyLesion
Mturn	8.67244e-10	0.252108	0.335	0.287	2.29794e-05	mostlyLesion
Ulk4	9.13804e-10	0.294857	0.493	0.469	2.42131e-05	mostlyLesion
Map1a	1.1577e-09	0.253985	0.488	0.477	3.06755e-05	mostlyLesion
Bzw2	1.42765e-09	0.284622	0.627	0.653	3.78283e-05	mostlyLesion
Zfp385b	1.82651e-09	0.320338	0.57	0.516	4.83969e-05	mostlyLesion
Ttr	2.95013e-09	0.273786	0.342	0.285	7.81697e-05	mostlyLesion
Fgd4	3.20344e-09	0.252267	0.759	0.803	8.48815e-05	mostlyLesion
Vldlr	3.31969e-09	0.271575	0.393	0.355	8.79619e-05	mostlyLesion
Nadk	4.00321e-09	0.297	0.467	0.46	0.000106073	mostlyLesion
Rreb1	4.48575e-09	-0.427258	0.642	0.695	0.000118859	mostlyLesion
Il13ra1	4.6714e-09	0.273126	0.469	0.438	0.000123778	mostlyLesion
Il1rap	5.76953e-09	-0.276154	0.748	0.754	0.000152875	mostlyLesion
Uqcrq	6.98497e-09	0.264231	0.497	0.476	0.000185081	mostlyLesion
Stx5a	7.52946e-09	0.313421	0.609	0.647	0.000199508	mostlyLesion
Spock1	9.29586e-09	-0.510679	0.478	0.567	0.000246312	mostlyLesion
Trappc12	9.83106e-09	0.255934	0.492	0.488	0.000260493	mostlyLesion
4930419G24Rik	1.0458e-08	-0.297372	0.441	0.529	0.000277105	mostlyLesion
Tshz1	1.22285e-08	0.254795	0.43	0.399	0.00032402	mostlyLesion
Rac1	1.26804e-08	0.261423	0.445	0.429	0.000335992	mostlyLesion
Slc6a1	1.68545e-08	0.402417	0.457	0.445	0.000446595	mostlyLesion
Yipf5	2.09539e-08	0.255609	0.464	0.454	0.000555216	mostlyLesion
Pde11a	2.52398e-08	-0.267401	0.221	0.316	0.000668778	mostlyLesion
Ebf2	2.93862e-08	-0.31086	0.064	0.127	0.000778646	mostlyLesion
Eda	3.17615e-08	0.271738	0.49	0.458	0.000841585	mostlyLesion
Kif26b	3.50379e-08	0.288674	0.761	0.744	0.000928399	mostlyLesion
Gm12353	4.25582e-08	0.26862	0.588	0.614	0.00112767	mostlyLesion
Rbm24	4.65565e-08	0.260157	0.303	0.255	0.00123361	mostlyLesion
Epha6	5.31226e-08	-0.30057	0.926	0.903	0.00140759	mostlyLesion
Cgref1	6.23183e-08	0.250391	0.288	0.246	0.00165125	mostlyLesion
4932443L11Rik	7.20964e-08	0.250164	0.505	0.509	0.00191034	mostlyLesion
Ints6l	1.07012e-07	0.286942	0.575	0.61	0.0028355	mostlyLesion
Frmd5	1.17363e-07	-0.287647	0.592	0.688	0.00310977	mostlyLesion
2700069I18Rik	1.34753e-07	0.287149	0.381	0.344	0.00357056	mostlyLesion
Cpsf7	1.97318e-07	0.250294	0.612	0.657	0.00522833	mostlyLesion
Sorbs2os	3.27049e-07	0.296088	0.665	0.703	0.00866583	mostlyLesion
Dnah9	8.28087e-07	0.780892	0.424	0.422	0.0219418	mostlyLesion
Adarb2	9.53353e-07	-0.255977	0.975	0.866	0.025261	mostlyLesion
Ptchd1	1.23364e-06	0.363343	0.452	0.446	0.0326878	mostlyLesion
Bcl2	1.32188e-06	0.35628	0.472	0.481	0.0350258	mostlyLesion
Trim35	1.60101e-06	0.25094	0.686	0.746	0.0424219	mostlyLesion
Inhba	1.61991e-06	0.278044	0.158	0.116	0.0429227	mostlyLesion
Epha4	1.6515e-06	-0.268315	0.502	0.549	0.0437597	mostlyLesion
Sorbs2	1.66053e-06	0.259856	0.918	0.942	0.0439992	mostlyLesion
Foxp2	1.82771e-06	-0.291041	0.838	0.815	0.0484289	mostlyLesion
Pex5l	2.02064e-06	-0.71669	0.812	0.814	0.0535409	mostlyLesion
Mcc	5.59464e-06	-0.32302	0.833	0.817	0.148241	mostlyLesion
Nwd2	1.02199e-05	-0.420623	0.748	0.744	0.270797	mostlyLesion
Rfx3	1.41088e-05	-0.306669	0.639	0.762	0.373841	mostlyLesion
Col25a1	2.19264e-05	-0.58403	0.628	0.635	0.580983	mostlyLesion
Npas3	6.5473e-05	-0.505358	0.5	0.578	1	mostlyLesion
Kcnj6	8.27177e-05	-0.498854	0.934	0.903	1	mostlyLesion
Gnas	9.71209e-05	-0.27131	0.941	0.967	1	mostlyLesion
Rnf220	0.000212111	-0.330385	0.408	0.53	1	mostlyLesion
Gm2164	0.000394413	0.25129	0.378	0.367	1	mostlyLesion
Aldh1a1	0.00074879	-0.317921	0.301	0.355	1	mostlyLesion
Tle4	0.0016291	0.257144	0.531	0.561	1	mostlyLesion
Tcf4	0.00731913	-0.367546	0.774	0.814	1	mostlyLesion

## Sheet: DE_untreated_intact
Column1	p_val	avg_log2FC	pct.1	pct.2	p_val_adj
Gm28153	0	1.03273	0.678	0.511	0
Clk1	0	0.402118	0.865	0.767	0
Gm26936	0	-0.517982	0.276	0.549	0
Gm36975	0	-0.422619	0.563	0.776	0
Gm32250	0	-0.546527	0.368	0.711	0
C79798	0	-0.451033	0.268	0.534	0
Strbp	0	-0.349577	0.978	0.985	0
Atp5g3	0	-0.466267	0.242	0.534	0
Slc24a5	0	-0.856784	0.568	0.881	0
Banf2	0	-0.272596	0.003	0.252	0
Epb41l1	0	0.435073	0.947	0.899	0
Snhg11	0	-0.329329	1	0.998	0
Stmn3	0	-0.440954	0.773	0.897	0
Tsix	0	0.491251	0.64	0.437	0
Xist	0	0.664117	0.976	0.968	0
Bex2	0	-0.506042	0.392	0.674	0
Bex3	0	-0.548726	0.337	0.67	0
4932438A13Rik	0	0.445608	0.952	0.895	0
Gm21954	0	-0.339448	0.102	0.393	0
P2ry14	0	-0.524202	0.622	0.829	0
Gm37240	0	-0.508615	0.688	0.874	0
Gm19710	0	-0.392604	0.463	0.707	0
Gm11808	0	-0.392094	0.162	0.433	0
Mycbp	0	-0.546696	0.292	0.65	0
Atpif1	0	-0.493477	0.512	0.748	0
Stmn1	0	-0.562272	0.482	0.743	0
Rsrp1	0	0.3525	0.966	0.946	0
Agrn	0	0.442526	0.833	0.698	0
Dynll1	0	-0.406605	0.225	0.5	0
Pebp1	0	-0.719399	0.353	0.744	0
Epo	0	-0.663874	0.507	0.815	0
Mad1l1	0	0.931138	0.892	0.841	0
Actb	0	-1.06069	0.474	0.834	0
Ndufa4	0	-0.663722	0.227	0.595	0
Gm26699	0	-0.661866	0.36	0.752	0
Igf2bp3	0	-0.441958	0.365	0.653	0
Gpr162	0	0.398876	0.58	0.359	0
Gm44511	0	0.437825	0.983	0.963	0
Ube3a	0	-1.20992	0.935	0.983	0
Rsf1os1	0	-0.398808	0.176	0.5	0
Hbb-bs	0	-0.381318	0.046	0.305	0
Trim30a	0	-0.473765	0.11	0.399	0
Tnrc6a	0	0.500783	0.854	0.705	0
Aldoa	0	-0.747086	0.453	0.772	0
Fgfr2	0	-0.387358	0.939	0.971	0
Kcnq1	0	-0.760074	0.55	0.83	0
Gm26835	0	-0.590007	0.285	0.648	0
Gm40652	0	0.418065	0.587	0.332	0
Ctnna3	0	-0.722735	0.72	0.841	0
Mif	0	-0.440542	0.19	0.471	0
Chchd10	0	-0.472931	0.184	0.48	0
4932443L11Rik	0	-0.339771	0.225	0.505	0
Gm26804	0	-0.659157	0.902	0.967	0
Sorbs2os	0	-0.503675	0.412	0.687	0
Slc25a4	0	-0.550976	0.496	0.741	0
Gm26905	0	-1.13971	0.716	0.87	0
D830024N08Rik	0	-0.483822	0.232	0.581	0
Mt3	0	-0.529388	0.281	0.57	0
Gm20388	0	-0.46028	0.98	0.988	0
Nrg3os	0	-0.989603	0.621	0.874	0
Gm20642	0	-0.666803	0.651	0.859	0
Gm26733	0	-0.440662	0.58	0.811	0
Nrgn	0	-0.534147	0.091	0.446	0
Hspa8	0	-0.671778	0.51	0.781	0
Peak1	0	0.968946	0.96	0.851	0
Cox5a	0	-0.459732	0.357	0.606	0
Gm20275	0	-0.467801	0.585	0.805	0
Sltm	0	0.517265	0.979	0.954	0
4921534H16Rik	0	-0.580246	0.263	0.538	0
Ppia	0	-0.788392	0.412	0.763	0
Mdh1	0	-0.650674	0.585	0.824	0
Uqcrq	0	-0.390193	0.204	0.467	0
Hint1	0	-0.458746	0.287	0.569	0
Ubb	0	-1.45582	0.464	0.909	0
Spag5	0	1.19667	0.88	0.77	0
Atp5g1	0	-0.464434	0.29	0.562	0
Mapt	0	0.550241	0.992	0.976	0
Mettl23	0	-0.664522	0.509	0.803	0
Actg1	0	-0.422985	0.286	0.558	0
Tubb2a	0	-0.516184	0.434	0.705	0
Sncb	0	-0.457693	0.375	0.638	0
Brd9	0	0.39788	0.809	0.683	0
Mef2c	0	-0.625605	0.372	0.628	0
Acp1	0	-0.388238	0.362	0.631	0
Gm35188	0	-0.6424	0.644	0.852	0
2700049A03Rik	0	0.442592	0.708	0.511	0
Calm1	0	-0.730253	0.684	0.872	0
Meg3	0	0.332906	1	0.999	0
Gm26906	0	-0.654894	0.364	0.716	0
Ckb	0	-0.636746	0.547	0.798	0
Ptprn2	0	0.323327	0.995	0.979	0
Myo10	0	0.564126	0.76	0.619	0
Gm15738	0	-0.434911	0.414	0.685	0
Cmss1	0	0.632252	0.956	0.876	0
Atp5j	0	-0.386892	0.205	0.47	0
Son	0	0.512059	0.966	0.929	0
Gm10785	0	-0.413174	0.413	0.678	0
Pcp4	0	-0.36289	0.09	0.359	0
Gm26848	0	-0.958346	0.964	0.989	0
Gm26917	0	0.74683	0.928	0.86	0
AY036118	0	-0.597042	0.693	0.87	0
Rbm4b	0	-0.488455	0.351	0.669	0
Cox8a	0	-0.580016	0.469	0.72	0
Fth1	0	-0.892281	0.401	0.768	0
Minpp1	0	0.440784	0.63	0.403	0
Pgam1	0	-0.405887	0.24	0.514	0
mt-Nd1	0	0.615345	0.512	0.254	0
mt-Nd2	0	0.890483	0.554	0.171	0
mt-Co1	0	1.07241	0.794	0.581	0
mt-Co2	0	1.14882	0.738	0.41	0
mt-Atp6	0	1.12793	0.73	0.367	0
mt-Co3	0	0.992133	0.762	0.542	0
mt-Nd3	0	0.30198	0.238	0.06	0
mt-Nd4l	0	0.356912	0.271	0.058	0
mt-Nd4	0	0.84053	0.612	0.321	0
mt-Nd5	0	0.38375	0.296	0.092	0
mt-Cytb	0	0.755032	0.652	0.434	0
AC149090.1	0	0.486597	0.995	0.982	0
Aldoc	1.00835e-306	-0.315138	0.076	0.317	2.58592e-302
Bptf	6.18701e-305	0.420988	0.906	0.831	1.58666e-300
1810034E14Rik	8.61894e-304	-0.308147	0.154	0.409	2.21033e-299
Gm1992	8.20835e-302	-0.44037	0.48	0.699	2.10503e-297
Cacna1d	5.44726e-301	0.360895	0.985	0.958	1.39695e-296
Wdfy3	8.10048e-301	0.347858	0.97	0.938	2.07737e-296
Cst3	3.02695e-299	-0.578263	0.392	0.644	7.76261e-295
Tmsb4x	7.5209e-299	-0.376333	0.18	0.44	1.92873e-294
Gabarapl2	8.17304e-294	-0.362908	0.234	0.493	2.09598e-289
Traf5	2.29798e-290	-0.362407	0.194	0.453	5.89318e-286
Atp5o	4.08777e-290	-0.334729	0.608	0.787	1.04831e-285
Glg1	2.84145e-289	0.316522	0.963	0.937	7.2869e-285
Prpf4b	2.17403e-283	0.348987	0.972	0.951	5.57531e-279
Lrrc45	5.34681e-283	0.410901	0.681	0.515	1.37119e-278
Gm42477	2.148e-281	-0.320235	0.202	0.46	5.50855e-277
Carmil3	1.9719e-276	0.464983	0.82	0.713	5.05693e-272
Cmip	4.35489e-276	0.434754	0.976	0.942	1.11681e-271
Lysmd4	3.84194e-275	-0.36097	0.482	0.699	9.85267e-271
Snap25	5.01137e-274	-0.276136	0.986	0.988	1.28517e-269
C230004F18Rik	4.40332e-273	-0.30959	0.968	0.977	1.12923e-268
4930570B17Rik	1.80779e-272	-0.349936	0.276	0.523	4.63607e-268
Cox6c	6.70237e-272	-0.363485	0.242	0.489	1.71882e-267
Celf4	8.91839e-272	0.341738	0.994	0.981	2.28712e-267
Rpl19	3.91974e-271	-0.407321	0.313	0.555	1.00522e-266
Gm15478	2.66404e-270	-0.2972	0.088	0.315	6.83193e-266
Usp50	5.30173e-269	-0.339362	0.367	0.613	1.35963e-264
Calm2	5.73029e-269	-0.431082	0.746	0.873	1.46953e-264
Gng3	1.45999e-268	-0.380259	0.358	0.602	3.74415e-264
Gm15614	3.44252e-268	-0.334476	0.279	0.526	8.82833e-264
Ldhb	7.17716e-268	-0.438473	0.449	0.668	1.84058e-263
Cox7a2	3.5807e-267	-0.332206	0.214	0.461	9.1827e-263
Far1os	4.44485e-266	-0.282815	0.197	0.443	1.13988e-261
Gm10684	5.28121e-266	-0.300232	0.145	0.384	1.35437e-261
Nlrc4	1.04791e-265	-0.312517	0.124	0.356	2.68737e-261
Gm48512	2.25512e-265	-0.33819	0.332	0.577	5.78326e-261
Kansl1l	4.64025e-265	-0.391271	0.615	0.788	1.18999e-260
Lrfn5	3.84247e-264	-0.351648	0.963	0.972	9.85401e-260
3110021N24Rik	4.53951e-264	-0.372302	0.477	0.696	1.16416e-259
Dync1h1	1.16967e-263	0.397394	0.909	0.849	2.99962e-259
Ubl5	4.21862e-263	-0.291395	0.138	0.375	1.08187e-258
Rpl21	6.50103e-263	-0.368477	0.243	0.491	1.66719e-258
Gm15398	8.0318e-263	-0.573826	0.556	0.724	2.05975e-258
Rps27a	1.18341e-262	-0.366496	0.219	0.463	3.03484e-258
Srgap3	1.98283e-262	0.34953	0.981	0.955	5.08496e-258
Gm26694	5.87316e-262	-0.342124	0.635	0.813	1.50617e-257
Syne1	4.47471e-261	0.334513	0.987	0.967	1.14754e-256
Gm11149	5.84556e-261	-0.368839	0.421	0.645	1.49909e-256
Fabp5	1.34827e-260	-0.278039	0.111	0.338	3.45763e-256
Ndufa11	9.04553e-260	-0.30628	0.138	0.369	2.31973e-255
Rpl27-ps3	2.28277e-258	-0.292605	0.113	0.341	5.85416e-254
Cacna1b	3.02972e-258	0.325407	0.982	0.951	7.76971e-254
Ptprn	1.37266e-257	0.42281	0.966	0.927	3.52019e-253
Tmem181a	2.85755e-257	0.359751	0.956	0.927	7.32818e-253
Ggact	3.32752e-257	-0.359437	0.42	0.647	8.53342e-253
Fau	5.56707e-253	-0.390455	0.299	0.538	1.42768e-248
Gm48678	1.84138e-252	-0.365599	0.464	0.68	4.72223e-248
Gm37679	2.24413e-252	-0.314741	0.276	0.519	5.75506e-248
Hnrnpm	1.49411e-250	0.35091	0.818	0.716	3.83164e-246
Prdx5	1.52446e-249	-0.309187	0.19	0.425	3.90947e-245
Epb41l4b	8.93963e-249	0.398063	0.898	0.83	2.29257e-244
Gm42439	9.26295e-247	-0.378131	0.42	0.642	2.37548e-242
Gm47271	1.30893e-246	-0.338316	0.258	0.492	3.35674e-242
1700024B18Rik	2.85936e-246	-0.32161	0.236	0.477	7.33284e-242
Ttr	3.21207e-244	-0.302028	0.048	0.242	8.23736e-240
Nisch	8.25967e-243	0.364104	0.922	0.862	2.11819e-238
Tspyl4	6.62646e-242	-0.328661	0.366	0.598	1.69935e-237
Lrtm1	1.93226e-241	-0.36288	0.193	0.415	4.95527e-237
Uchl1	3.2155e-241	-0.423086	0.745	0.863	8.24616e-237
9630028H03Rik	1.33545e-240	-0.361694	0.297	0.522	3.42475e-236
Pabpc4	1.21806e-239	0.384852	0.704	0.559	3.12371e-235
Cfl1	4.34295e-238	-0.332789	0.276	0.51	1.11375e-233
Herc1	5.52805e-238	0.298253	0.975	0.948	1.41767e-233
Cox6b1	1.32343e-237	-0.341521	0.274	0.505	3.39394e-233
Selenok	1.67814e-237	-0.342596	0.267	0.501	4.30358e-233
Maged1	4.08347e-237	0.381708	0.688	0.529	1.04721e-232
Dbi	1.03481e-236	-0.270304	0.064	0.26	2.65378e-232
Tpt1	3.54498e-236	-0.313303	0.195	0.425	9.0911e-232
3300002A11Rik	6.71525e-236	1.25127	0.683	0.61	1.72213e-231
Atp5e	8.47634e-235	-0.274087	0.083	0.285	2.17376e-230
AC165271.1	2.30797e-234	-0.367258	0.262	0.469	5.91879e-230
Ccser1	2.6212e-234	-0.348033	0.985	0.985	6.72207e-230
Kmt2a	8.23571e-234	0.323136	0.98	0.952	2.11205e-229
Atp6v1f	2.48776e-233	-0.299667	0.141	0.36	6.37985e-229
Ywhah	6.17219e-233	-0.346138	0.44	0.655	1.58286e-228
Dst	1.28013e-232	0.272513	0.992	0.98	3.28288e-228
Ptpru	3.29782e-232	0.514202	0.824	0.76	8.45727e-228
Gm43713	7.78424e-232	-0.329197	0.781	0.886	1.99627e-227
Fus	1.90228e-231	0.315362	0.958	0.932	4.87839e-227
Plekha5	1.73842e-230	0.340433	0.981	0.967	4.45819e-226
Nrxn2	9.61179e-230	0.378885	0.942	0.888	2.46494e-225
Tmem126a	5.01844e-229	-0.317239	0.33	0.561	1.28698e-224
Agap1	3.03792e-228	0.364483	0.971	0.935	7.79074e-224
Mt1	9.90163e-228	-0.298689	0.103	0.308	2.53927e-223
Drg1	1.38226e-225	-0.337588	0.583	0.764	3.5448e-221
Tagln3	2.13199e-225	-0.3635	0.356	0.575	5.46749e-221
Rpl9-ps6	2.72656e-225	-0.381049	0.308	0.534	6.99226e-221
Prdx2	2.96881e-225	-0.311448	0.27	0.5	7.61353e-221
Mdn1	3.35929e-225	0.368422	0.868	0.791	8.6149e-221
Tuba1b	1.58342e-224	-0.306553	0.212	0.438	4.06069e-220
Nlgn1	1.0399e-223	-0.288605	0.995	0.994	2.66682e-219
Cacna1c	1.48629e-222	0.304501	0.985	0.964	3.81159e-218
Selenom	3.5481e-222	-0.32971	0.264	0.491	9.0991e-218
Ttc3	1.04296e-221	0.273571	0.994	0.987	2.67468e-217
Dync1i2	2.60918e-221	0.327823	0.95	0.93	6.69125e-217
Usp34	3.89268e-221	0.263164	0.986	0.97	9.98277e-217
Gm5441	2.49763e-220	-0.283331	0.315	0.543	6.40517e-216
Gm44686	1.08541e-218	-0.28543	0.312	0.538	2.78353e-214
Gm48742	2.44714e-218	-0.418109	0.309	0.524	6.27568e-214
Rab3a	2.76656e-218	-0.331927	0.291	0.512	7.09485e-214
4930419G24Rik	3.77283e-218	-0.663298	0.36	0.547	9.67542e-214
Paxbp1	1.92234e-217	0.323979	0.881	0.806	4.92985e-213
Rap1gap	2.46225e-217	0.384706	0.763	0.65	6.31443e-213
Dnmt3a	7.0323e-217	0.356791	0.966	0.93	1.80343e-212
Polr3h	9.81684e-217	-0.262391	0.215	0.438	2.51753e-212
Thsd4	1.03352e-215	-0.318378	0.257	0.498	2.65045e-211
Fam193b	4.71395e-215	0.352895	0.835	0.75	1.20889e-210
H3f3b	6.18072e-214	-0.343996	0.441	0.647	1.58505e-209
Zscan26	4.68562e-213	-0.325175	0.613	0.78	1.20163e-208
Calm3	8.94194e-213	-0.330891	0.326	0.544	2.29316e-208
Plekha6	4.80005e-212	0.349695	0.915	0.851	1.23097e-207
Htr1f	2.41184e-211	-0.324349	0.227	0.455	6.18516e-207
Gm15489	7.15367e-209	-0.279665	0.33	0.551	1.83456e-204
Gm47283	4.24321e-208	0.359391	0.757	0.64	1.08817e-203
Sumo2	2.11857e-207	-0.331196	0.479	0.678	5.43307e-203
Ubr4	6.77417e-207	0.517581	0.854	0.778	1.73723e-202
Vps13a	1.09522e-206	0.289975	0.943	0.913	2.8087e-202
Rpl26	1.09105e-205	-0.270899	0.147	0.354	2.79799e-201
Csmd3	3.12753e-205	-0.338292	0.972	0.981	8.02054e-201
Hectd4	6.99922e-205	0.317304	0.956	0.916	1.79495e-200
Eif1	1.31241e-204	-0.343432	0.4	0.61	3.36568e-200
Gm38304	1.31423e-204	-0.261651	0.207	0.419	3.37035e-200
Atp5j2	4.16695e-204	-0.292931	0.253	0.47	1.06861e-199
Tpi1	5.38872e-204	-0.31007	0.276	0.493	1.38194e-199
Gm16183	1.80562e-202	-0.314985	0.425	0.625	4.6305e-198
Nfasc	2.85774e-201	0.320558	0.949	0.912	7.32867e-197
Hsp90ab1	3.56155e-200	-0.412695	0.692	0.816	9.13359e-196
Gm44151	8.78693e-200	-0.318013	0.435	0.639	2.25341e-195
Kif1a	1.21369e-199	0.336933	0.95	0.913	3.11252e-195
Glp2r	2.82575e-199	-0.301287	0.139	0.339	7.24663e-195
Rbm25	2.78976e-196	0.285006	0.96	0.937	7.15434e-192
Myl12b	2.7418e-195	-0.319545	0.424	0.623	7.03135e-191
Ptgds	9.75811e-195	-0.49297	0.079	0.257	2.50247e-190
Tubb4b	1.54523e-193	-0.274712	0.211	0.419	3.96273e-189
Mllt11	1.62825e-193	-0.289648	0.359	0.568	4.17566e-189
Wdr89	7.76279e-192	-0.307902	0.278	0.489	1.99077e-187
Rapgef4os1	1.3617e-191	-0.2864	0.327	0.533	3.49209e-187
Uqcr11	4.1177e-191	-0.256491	0.11	0.296	1.05598e-186
Atp5h	4.72594e-191	-0.272698	0.215	0.423	1.21197e-186
Ywhaz	7.55314e-191	-0.322007	0.641	0.793	1.937e-186
Car2	1.15288e-189	-0.254354	0.074	0.248	2.95655e-185
Psd	1.22027e-188	0.326191	0.735	0.61	3.12937e-184
Jakmip1	3.76423e-187	0.309505	0.965	0.93	9.65337e-183
Ndufc2	1.5499e-186	-0.294258	0.244	0.45	3.97471e-182
Luc7l3	3.55511e-186	0.292184	0.943	0.911	9.11708e-182
Elob	6.79417e-185	-0.253189	0.178	0.376	1.74236e-180
Gm26551	8.05815e-185	-0.264497	0.411	0.616	2.06651e-180
AC154683.1	1.46134e-184	-0.293248	0.245	0.442	3.74761e-180
Hivep2	1.57745e-184	-0.361696	0.864	0.919	4.04537e-180
Sez6l	9.53523e-184	0.404194	0.949	0.921	2.44531e-179
Cadm2	1.87194e-183	-0.471735	0.987	0.995	4.80059e-179
Gm47167	7.85694e-183	-0.254498	0.305	0.51	2.01491e-178
Celsr3	1.09787e-182	0.324208	0.624	0.481	2.81549e-178
Rpl18	2.21038e-182	-0.265312	0.183	0.381	5.66852e-178
Lncbate1	4.01862e-181	-0.257312	0.184	0.373	1.03058e-176
Brwd1	5.89945e-181	0.288138	0.913	0.859	1.51292e-176
Ptprf	2.0393e-180	0.343234	0.79	0.697	5.22979e-176
Tubb5	9.55786e-180	-0.274785	0.25	0.456	2.45111e-175
Nvl	6.82342e-178	-0.281746	0.518	0.696	1.74987e-173
Tmem63b	1.03575e-177	0.327412	0.784	0.694	2.65617e-173
Kidins220	1.80141e-177	0.408723	0.971	0.947	4.61972e-173
Mirg	3.48039e-177	0.336952	0.978	0.94	8.92546e-173
Cck	4.42794e-176	-0.405342	0.235	0.441	1.13555e-171
Nap1l5	6.7898e-176	-0.333423	0.584	0.753	1.74124e-171
Grm3	8.38334e-175	-0.373358	0.268	0.471	2.14991e-170
Kcnq2	1.94954e-174	0.322125	0.829	0.739	4.9996e-170
1700030F04Rik	2.79072e-174	-0.283961	0.319	0.517	7.1568e-170
Akap9	4.17257e-174	0.279152	0.94	0.9	1.07006e-169
Golga4	1.32446e-173	0.306811	0.826	0.751	3.39657e-169
1700111E14Rik	2.14507e-172	-0.258786	0.275	0.474	5.50102e-168
Zmym3	2.8429e-172	0.337547	0.657	0.529	7.29062e-168
Lsamp	7.4667e-172	-0.316047	0.997	0.997	1.91484e-167
Nedd8	5.29996e-171	-0.264868	0.262	0.464	1.35917e-166
Wwc1	1.11125e-170	0.357919	0.752	0.649	2.84981e-166
2610507B11Rik	7.36216e-170	0.326529	0.666	0.542	1.88803e-165
Gm40841	9.17369e-169	-0.315187	0.518	0.689	2.35259e-164
Brd2	1.68147e-168	0.267378	0.445	0.292	4.31213e-164
Xlr5a	3.22564e-168	0.267697	0.545	0.397	8.27216e-164
Gm48747	1.18418e-167	-0.250978	0.356	0.559	3.03682e-163
Zzef1	1.3912e-166	0.290489	0.89	0.841	3.56773e-162
Trio	1.9417e-166	0.28868	0.967	0.939	4.97948e-162
Atp5f1	3.30914e-166	-0.291029	0.431	0.614	8.4863e-162
Slc16a2	2.76572e-165	-0.315839	0.463	0.652	7.09269e-161
Gtf2ird1	7.60217e-165	0.339268	0.88	0.82	1.94958e-160
Atxn2l	9.58666e-165	0.298968	0.798	0.712	2.4585e-160
Ddx17	2.00511e-164	0.266776	0.927	0.902	5.1421e-160
Clk4	2.25724e-164	0.279479	0.748	0.654	5.7887e-160
Vps13d	4.97356e-164	0.305155	0.893	0.836	1.27547e-159
Sptan1	6.84739e-164	0.306182	0.934	0.898	1.75601e-159
Cenpp	1.38458e-163	-0.261747	0.31	0.51	3.55076e-159
Fkbp3	5.12271e-163	-0.282719	0.356	0.545	1.31372e-158
5031425E22Rik	1.61771e-162	-0.31018	0.7	0.815	4.14862e-158
Immp1l	2.74163e-162	-0.273484	0.483	0.67	7.0309e-158
Mical3	3.59358e-162	0.297926	0.964	0.937	9.21575e-158
Trrap	4.72127e-162	0.316977	0.786	0.702	1.21077e-157
Pigk	9.66203e-162	-0.374619	0.676	0.772	2.47783e-157
Gm29536	1.98582e-161	-0.337506	0.434	0.585	5.09264e-157
Rpl24	2.54326e-160	-0.257843	0.227	0.416	6.52219e-156
Gm45904	8.45554e-159	-0.282815	0.311	0.495	2.16842e-154
Ktn1	1.68626e-158	0.2669	0.907	0.865	4.3244e-154
Map1lc3a	2.3547e-158	-0.277619	0.295	0.482	6.03862e-154
Atp5l	1.30108e-157	-0.282093	0.351	0.538	3.33662e-153
Mdh2	1.32851e-157	-0.258305	0.31	0.502	3.40696e-153
Eprs	3.80139e-157	0.288425	0.7	0.592	9.74866e-153
Kmt2e	4.49783e-157	0.25919	0.962	0.934	1.15347e-152
Lztr1	1.06032e-156	0.291025	0.624	0.498	2.7192e-152
Prpf40b	8.29265e-156	0.301273	0.684	0.575	2.12665e-151
Slc25a36	3.50055e-155	-0.277177	0.742	0.852	8.97717e-151
Plek2	4.09616e-155	0.281096	0.269	0.142	1.05046e-150
Zcchc14	8.18434e-155	0.306841	0.742	0.646	2.09887e-150
Srsf5	1.26159e-154	0.253244	0.909	0.878	3.23536e-150
Fkbp1a	2.34241e-154	-0.270926	0.44	0.62	6.0071e-150
Clasp1	1.47927e-153	0.252179	0.936	0.896	3.79358e-149
Ddx5	1.66416e-152	0.259712	0.942	0.924	4.26775e-148
Usp7	1.89054e-151	0.281416	0.71	0.61	4.84829e-147
Ube4b	3.17627e-151	0.292513	0.881	0.828	8.14553e-147
Abcc5	4.10633e-150	0.259361	0.941	0.911	1.05307e-145
Trank1	1.70286e-149	0.28962	0.916	0.871	4.36699e-145
Zmynd8	1.65177e-147	0.278015	0.957	0.933	4.23596e-143
Grik5	2.04938e-147	0.299688	0.883	0.82	5.25562e-143
Cyth1	3.07639e-147	0.340559	0.839	0.793	7.88941e-143
Nrg3	5.07434e-147	-0.320232	0.987	0.988	1.30131e-142
Cul9	1.10479e-146	0.303619	0.747	0.649	2.83323e-142
Rps8	5.63474e-146	-0.322531	0.453	0.622	1.44503e-141
Srcin1	6.63339e-146	0.300761	0.832	0.757	1.70113e-141
Begain	1.04218e-144	0.353308	0.793	0.728	2.67267e-140
Gm28198	1.18143e-144	-0.25928	0.5	0.668	3.02977e-140
Fgf1	1.28656e-144	-0.273643	0.314	0.49	3.29939e-140
Chd5	1.80609e-144	0.297095	0.798	0.724	4.63171e-140
Map6	3.63476e-144	0.293224	0.865	0.806	9.32134e-140
Sybu	9.30233e-144	-0.253611	0.909	0.94	2.38558e-139
Dpp6	2.18805e-143	0.285092	0.996	0.987	5.61125e-139
Gramd1a	5.19544e-143	0.287025	0.625	0.51	1.33237e-138
Atp5d	7.09653e-143	-0.272043	0.344	0.523	1.8199e-138
Vamp2	9.89293e-143	-0.285009	0.484	0.649	2.53704e-138
Dzip1	3.29698e-142	0.288777	0.814	0.734	8.45512e-138
Eid1	3.05001e-141	-0.272393	0.431	0.599	7.82175e-137
Rpl8	5.26081e-141	-0.271713	0.299	0.479	1.34914e-136
Gaa	5.65339e-141	0.305576	0.817	0.725	1.44981e-136
Clstn3	8.76845e-141	0.285807	0.806	0.723	2.24867e-136
Herc2	1.53521e-140	0.259419	0.923	0.882	3.93704e-136
Dnajc17	6.18317e-140	0.335395	0.461	0.337	1.58568e-135
Lrp1	6.61387e-140	0.372777	0.772	0.697	1.69613e-135
Sfi1	6.84274e-140	0.298126	0.736	0.644	1.75482e-135
Ubr2	1.71841e-139	0.278633	0.811	0.744	4.40686e-135
Atp13a1	4.56848e-139	0.252668	0.429	0.291	1.17159e-134
Immp2l	9.75725e-138	-0.358107	0.851	0.909	2.50225e-133
Dennd6b	2.89697e-137	0.272441	0.683	0.572	7.42929e-133
Lrrc4	3.71503e-136	-0.251735	0.455	0.626	9.52718e-132
Cdk9	4.78571e-136	0.253418	0.475	0.335	1.2273e-131
Stk3	9.80831e-136	-0.261452	0.472	0.634	2.51534e-131
4930517O19Rik	1.38363e-135	-0.258718	0.221	0.389	3.54832e-131
Tubb4a	8.5086e-135	-0.270657	0.328	0.506	2.18203e-130
Mfn1	1.65041e-134	0.301092	0.836	0.778	4.23249e-130
Srrm3	1.41675e-133	0.277428	0.925	0.885	3.63325e-129
Adgrl1	2.10632e-133	0.278976	0.804	0.723	5.40167e-129
Gm15261	5.60993e-133	-0.344287	0.259	0.417	1.43867e-128
Grip2	5.08796e-132	0.421112	0.828	0.786	1.30481e-127
Ywhag	7.92806e-132	-0.270337	0.776	0.864	2.03315e-127
Ice1	6.70601e-131	0.267714	0.774	0.698	1.71976e-126
Nedd4l	4.25473e-130	0.272307	0.965	0.938	1.09112e-125
Dnajc13	1.06773e-128	0.254113	0.841	0.782	2.73819e-124
Sfswap	1.63789e-128	0.273506	0.788	0.726	4.20037e-124
Naa35	2.49284e-128	0.257151	0.692	0.596	6.39288e-124
Arrb1	7.14419e-128	0.288899	0.707	0.619	1.83213e-123
Ints6l	8.22221e-128	0.278822	0.705	0.612	2.10859e-123
Rtn4	1.40534e-126	-0.268359	0.865	0.918	3.604e-122
Adar	8.03679e-126	0.261003	0.84	0.776	2.06103e-121
Rnf121	1.07156e-125	0.329179	0.74	0.657	2.74802e-121
Clasp2	1.16666e-125	0.272593	0.98	0.973	2.9919e-121
Clec16a	6.35406e-125	0.276598	0.818	0.748	1.6295e-120
Ajap1	1.52792e-124	0.345066	0.802	0.745	3.91835e-120
Aes	5.21707e-124	-0.254322	0.464	0.627	1.33792e-119
Sgcz	8.58128e-124	-0.476693	0.904	0.935	2.20067e-119
Mast1	4.66878e-119	0.274379	0.756	0.674	1.19731e-114
Gm37459	9.50052e-119	-0.327159	0.276	0.423	2.43641e-114
Arhgap5	1.3476e-117	-0.28119	0.811	0.887	3.45591e-113
Scd2	8.23142e-117	-0.295454	0.407	0.57	2.11095e-112
Abr	2.60349e-115	0.256913	0.953	0.921	6.67664e-111
Nkain2	4.36742e-115	-0.318322	0.988	0.984	1.12002e-110
Basp1	5.76187e-115	-0.250918	0.853	0.907	1.47763e-110
Dicer1	9.72132e-115	0.267902	0.703	0.619	2.49303e-110
Srsf2	1.54319e-114	-0.262289	0.747	0.841	3.95752e-110
Epha10	2.63437e-114	0.362809	0.819	0.795	6.75585e-110
Tnrc18	5.81916e-114	0.29709	0.794	0.723	1.49232e-109
Sema4d	1.26953e-113	0.267136	0.71	0.626	3.25572e-109
Plxna1	2.02712e-113	0.291522	0.601	0.503	5.19854e-109
Tln2	2.22337e-113	0.279811	0.829	0.797	5.70183e-109
Ints3	2.70583e-113	0.252996	0.631	0.532	6.9391e-109
Kndc1	3.52387e-113	0.257762	0.582	0.47	9.03696e-109
Fbxo10	6.40677e-113	0.266887	0.73	0.649	1.64302e-108
Plekha7	8.8893e-113	0.318781	0.862	0.83	2.27966e-108
Limk2	9.45627e-113	0.271548	0.743	0.679	2.42506e-108
Cdc42bpb	1.70107e-112	0.254903	0.773	0.705	4.3624e-108
Ank1	4.7174e-112	0.301109	0.878	0.832	1.20978e-107
Gm14399	5.55715e-112	0.257217	0.288	0.171	1.42513e-107
Rbfox1	6.40645e-112	-0.594671	0.575	0.728	1.64294e-107
Kif3a	2.76664e-110	0.260623	0.77	0.712	7.09505e-106
Arl6ip1	3.39215e-110	-0.267495	0.496	0.647	8.69918e-106
Ephb2	5.2407e-110	0.310139	0.803	0.73	1.34398e-105
Rpl41	6.56399e-110	-0.265953	0.458	0.61	1.68333e-105
Csmd2	9.51435e-110	0.322685	0.936	0.923	2.43996e-105
Nav2	1.16935e-109	0.264404	0.983	0.973	2.99879e-105
Supt5	2.07489e-109	0.250411	0.602	0.501	5.32105e-105
Prrc2c	5.72282e-109	0.294428	0.942	0.917	1.46762e-104
Eef1a1	6.12505e-109	-0.277133	0.629	0.754	1.57077e-104
Myrip	2.05226e-108	0.28861	0.843	0.794	5.26303e-104
Dlg2	8.41938e-108	-0.270128	0.995	0.992	2.15915e-103
Mcf2l	1.55108e-107	0.268599	0.797	0.736	3.97773e-103
Gcn1l1	2.90716e-107	0.259963	0.626	0.528	7.45541e-103
Map4k4	3.29644e-107	0.260369	0.785	0.725	8.45372e-103
Atp2b4	1.31276e-106	0.318301	0.701	0.617	3.36658e-102
Ube2o	4.30954e-106	0.263445	0.757	0.691	1.10518e-101
Cbarp	1.25399e-105	0.299509	0.746	0.661	3.21587e-101
Mtss1	4.48051e-100	0.270922	0.864	0.812	1.14903e-95
Pkm	5.76105e-100	-0.261671	0.594	0.724	1.47742e-95
Plp1	6.29095e-100	-0.557833	0.15	0.286	1.61331e-95
Sgsm1	6.32775e-100	0.27239	0.801	0.734	1.62275e-95
D030068K23Rik	6.37322e-100	-0.305889	0.281	0.413	1.63441e-95
Ctif	1.39168e-99	0.265305	0.861	0.8	3.56896e-95
Epha5	3.04808e-97	-0.289169	0.935	0.955	7.8168e-93
Btbd9	3.5346e-97	0.250406	0.948	0.931	9.06447e-93
Apoe	3.83915e-96	-0.277265	0.116	0.241	9.84551e-92
Shank2	9.29252e-96	0.26502	0.879	0.837	2.38307e-91
Cntnap2	6.78192e-94	-0.261856	0.994	0.987	1.73922e-89
Bsg	1.21203e-90	-0.284706	0.492	0.633	3.10826e-86
Grik3	9.85937e-90	0.3499	0.89	0.841	2.52844e-85
Baiap3	1.66854e-89	0.376492	0.528	0.413	4.27896e-85
Mtor	8.1939e-86	0.252535	0.681	0.611	2.10133e-81
Zeb2	7.30681e-85	-0.394969	0.045	0.138	1.87383e-80
Syn2	1.28471e-83	-0.319904	0.449	0.602	3.29464e-79
Gm45321	1.66612e-83	-0.278866	0.161	0.277	4.27276e-79
Lrp1b	2.25303e-83	-0.342896	0.991	0.988	5.77791e-79
Slit1	1.32175e-82	0.306474	0.678	0.594	3.38963e-78
Ly6h	2.68191e-82	-0.295864	0.884	0.92	6.87777e-78
Trps1	6.48683e-82	-0.31015	0.702	0.797	1.66355e-77
Nol4l	1.72251e-81	0.267713	0.789	0.73	4.41739e-77
Galntl6	2.28547e-80	-0.289504	0.963	0.974	5.8611e-76
Gm45881	1.43694e-79	0.29599	0.912	0.875	3.68503e-75
Gsdme	1.57751e-78	-0.290214	0.626	0.728	4.04553e-74
Klhl29	3.8648e-78	0.307012	0.936	0.899	9.91128e-74
Cdh10	4.05353e-77	-0.27332	0.791	0.855	1.03953e-72
Pbx3	2.5683e-75	-0.282	0.883	0.907	6.58641e-71
Brinp3	3.71536e-74	-0.37317	0.48	0.611	9.52803e-70
Vwa5b1	2.35806e-73	0.311332	0.464	0.366	6.04724e-69
Cpq	2.80141e-73	-0.372818	0.656	0.732	7.1842e-69
Grik2	8.62442e-73	-0.319405	0.934	0.961	2.21173e-68
Mbp	3.12543e-72	-0.296277	0.236	0.372	8.01517e-68
Plxnc1	3.71899e-72	0.358749	0.574	0.497	9.53736e-68
Rgs9	1.42786e-71	0.333312	0.427	0.332	3.66174e-67
Zc3hav1	1.5225e-71	0.45032	0.209	0.131	3.90444e-67
Gm48166	2.3969e-69	0.366237	0.347	0.258	6.14686e-65
Grm5	1.73194e-68	-0.318644	0.879	0.919	4.44156e-64
Pde10a	2.26371e-68	0.358303	0.963	0.943	5.80528e-64
A330015K06Rik	2.64199e-68	-0.369572	0.206	0.308	6.77538e-64
Rhd	5.48569e-68	0.27443	0.227	0.142	1.40681e-63
Dlk1	1.35141e-67	0.28034	0.808	0.761	3.4657e-63
Pcsk1n	5.59564e-67	-0.305857	0.85	0.907	1.435e-62
Cartpt	2.94923e-64	-0.265957	0.05	0.127	7.5633e-60
Drd2	2.18567e-63	0.271638	0.774	0.714	5.60515e-59
Tmprss15	2.25386e-61	0.26705	0.164	0.095	5.78004e-57
Ncapd3	8.41618e-61	0.368802	0.643	0.597	2.15833e-56
Gm17359	3.97367e-60	0.286283	0.327	0.252	1.01905e-55
Nnat	4.15227e-60	-0.407291	0.603	0.722	1.06485e-55
1700061I17Rik	7.47801e-58	0.360862	0.179	0.11	1.91774e-53
Atp2b2	1.11853e-56	0.259061	0.925	0.909	2.86846e-52
Mgat5b	2.1157e-56	0.278991	0.573	0.509	5.42571e-52
A330008L17Rik	3.25011e-54	-0.363199	0.591	0.671	8.3349e-50
Maml3	6.64276e-54	0.286942	0.89	0.859	1.70354e-49
Grk3	8.0119e-54	0.256597	0.741	0.712	2.05465e-49
Lmx1b	4.69552e-53	0.275132	0.717	0.667	1.20417e-48
Qk	4.56312e-52	-0.355273	0.678	0.751	1.17021e-47
Lingo2	9.01523e-52	-0.257974	0.942	0.939	2.31196e-47
Kcnip4	1.22254e-51	-0.259683	0.987	0.985	3.13522e-47
Vwc2l	1.69018e-50	-0.311681	0.756	0.8	4.33448e-46
Nfia	1.63571e-49	-0.277484	0.099	0.179	4.19477e-45
Kcnj3	3.26129e-49	-0.299729	0.472	0.563	8.36358e-45
Cntn5	7.40183e-49	-0.362817	0.674	0.76	1.8982e-44
Srrm4	9.42936e-49	0.275571	0.756	0.716	2.41816e-44
4930555F03Rik	2.77823e-48	-0.263255	0.234	0.322	7.12476e-44
Dgkz	1.53253e-47	0.288452	0.667	0.645	3.93018e-43
Lrrc4c	7.49498e-47	-0.298703	0.952	0.962	1.92209e-42
Ntn1	9.16338e-46	0.291847	0.788	0.784	2.34995e-41
Ror2	1.73921e-45	0.330597	0.225	0.163	4.46019e-41
Rgs6	2.15043e-43	0.511364	0.74	0.759	5.51479e-39
Col11a1	3.96701e-43	0.485823	0.478	0.409	1.01734e-38
Edil3	5.82104e-43	-0.495245	0.246	0.336	1.49281e-38
Nkain3	4.01368e-42	-0.262953	0.724	0.79	1.02931e-37
Bbs9	6.3659e-41	0.251217	0.833	0.802	1.63253e-36
Cntn4	2.95473e-40	-0.292713	0.707	0.765	7.57741e-36
Pou2f2	9.00935e-40	0.278322	0.504	0.445	2.31045e-35
Plxdc2	4.51005e-39	-0.26737	0.313	0.404	1.1566e-34
Abcb10	4.58067e-39	0.271902	0.477	0.424	1.17471e-34
Sox5	2.78578e-38	-0.264369	0.123	0.195	7.14414e-34
Ano4	2.15651e-35	-0.25957	0.451	0.538	5.53037e-31
Hunk	6.13385e-35	0.297971	0.431	0.388	1.57303e-30
Kctd16	1.13261e-34	-0.437851	0.249	0.327	2.90459e-30
Tll1	3.5719e-32	-0.313244	0.54	0.604	9.16013e-28
Synpr	6.66042e-32	-0.302014	0.081	0.137	1.70807e-27
Gm20754	7.54581e-30	-0.28135	0.281	0.357	1.93512e-25
Tas1r1	5.79402e-29	0.364813	0.168	0.119	1.48588e-24
Kcnc2	2.22004e-25	-0.267573	0.826	0.844	5.6933e-21
Gabrg3	2.83242e-25	-0.253017	0.6	0.656	7.26373e-21
Ezh1	3.67269e-25	0.369735	0.51	0.482	9.41861e-21
Npas3	7.59397e-24	-0.373689	0.495	0.564	1.94747e-19
Zfp804b	3.01042e-23	-0.256871	0.337	0.409	7.72023e-19
Fam19a2	1.2853e-22	-0.256402	0.326	0.393	3.29616e-18
Spock3	3.08266e-22	-0.285204	0.67	0.714	7.90547e-18
Acer2	5.19415e-22	0.477982	0.218	0.184	1.33204e-17
Frmpd4	6.65099e-22	-0.266009	0.671	0.728	1.70565e-17
Nxph1	1.06865e-21	-0.489301	0.399	0.466	2.74056e-17
Pcdh11x	1.3354e-21	-0.298345	0.286	0.353	3.42464e-17
Kcnq5	7.3033e-21	-0.275482	0.533	0.609	1.87293e-16
Lrrtm4	1.42903e-20	-0.260207	0.838	0.862	3.66475e-16
Lpp	5.12473e-20	0.402916	0.619	0.659	1.31424e-15
Arfgap3	1.45624e-18	0.332633	0.463	0.439	3.73452e-14
Ppp4r4	2.16348e-18	0.341403	0.603	0.597	5.54823e-14
Celf2	1.69076e-17	-0.300113	0.974	0.971	4.33594e-13
Kcnd2	2.62117e-17	-0.25589	0.854	0.887	6.72199e-13
Arpp21	3.45174e-17	-0.307956	0.328	0.389	8.85198e-13
Gm35911	1.46521e-15	0.262155	0.294	0.262	3.75752e-11
Gm28928	8.09185e-15	-0.474215	0.109	0.147	2.07515e-10
Htr2c	1.63593e-14	-0.381357	0.33	0.377	4.19534e-10
Gpc5	2.4075e-14	-0.374194	0.443	0.502	6.17403e-10
Hs6st3	1.66144e-13	0.374259	0.637	0.616	4.26077e-09
Cdh12	1.19896e-07	-0.318504	0.34	0.375	0.00307472
Rab3b	1.26195e-06	0.286622	0.227	0.211	0.0323627
Unc5d	3.62587e-06	0.278238	0.505	0.51	0.0929853
Ebf1	1.66467e-05	0.43718	0.44	0.422	0.426904
Oxr1	5.35769e-05	-0.341778	0.534	0.571	1
Mrpl45	0.000474545	0.269899	0.252	0.29	1
Fbxo36	0.000686041	0.251457	0.458	0.517	1
Cul4b	0.00151561	0.451916	0.371	0.374	1
