# Supplementary material for: Transcriptomic atlas of midbrain dopamine neurons uncovers differential vulnerability in a Parkinsonism lesion model
Source: eLife. 2024 Apr 8;12:RP89482. doi: 10.7554/eLife.89482 (PMC11001297; doi:10.7554/eLife.89482)
Supplement: Supplementary file 9. [file elife-89482-supp9.xlsx]

## Sheet: readme
# modules	9
# genes per module to test	100
gene ranking per module	kME
combined.score	abs(log(p.value) * odds.ratio)

## Sheet: enrich_df
Term	Overlap	P.value	Adjusted.P.value	Old.P.value	Old.Adjusted.P.value	Odds.Ratio	Combined.Score	Genes	db	module
negative regulation of protein binding (GO:0032091)	3/74	0.00117083	0.196916	0	0	15.8435	106.944	GSK3B;MAP2;PTPRF	GO_Biological_Process_2021	LmDAmod1
negative regulation of protein localization to nucleus (GO:1900181)	2/19	0.00127708	0.196916	0	0	43.4139	289.275	GSK3B;CTNNA1	GO_Biological_Process_2021	LmDAmod1
axon guidance (GO:0007411)	4/203	0.00250593	0.196916	0	0	7.63239	45.7111	GAP43;DSCAM;NTN4;PDLIM7	GO_Biological_Process_2021	LmDAmod1
negative regulation of cell-matrix adhesion (GO:0001953)	2/32	0.0036189	0.196916	0	0	24.5852	138.208	DLC1;AJAP1	GO_Biological_Process_2021	LmDAmod1
positive regulation of organelle organization (GO:0010638)	2/33	0.00384548	0.196916	0	0	23.7909	132.298	GSK3B;RAB3GAP2	GO_Biological_Process_2021	LmDAmod1
axonogenesis (GO:0007409)	4/240	0.00455763	0.196916	0	0	6.42373	34.63	DSCAM;NTN4;SLITRK5;PDLIM7	GO_Biological_Process_2021	LmDAmod1
negative regulation of cellular protein localization (GO:1903828)	2/36	0.00456378	0.196916	0	0	21.6885	116.892	GSK3B;CTNNA1	GO_Biological_Process_2021	LmDAmod1
regulation of axon extension (GO:0030516)	2/38	0.0050744	0.196916	0	0	20.4815	108.215	GSK3B;MAP2	GO_Biological_Process_2021	LmDAmod1
regulation of microtubule polymerization (GO:0031113)	2/40	0.00561009	0.196916	0	0	19.4016	100.562	MAP2;SLAIN2	GO_Biological_Process_2021	LmDAmod1
regulation of protein localization to nucleus (GO:1900180)	2/47	0.00767833	0.196916	0	0	16.3778	79.7492	GSK3B;CTNNA1	GO_Biological_Process_2021	LmDAmod1
cellular response to alcohol (GO:0097306)	2/48	0.00799787	0.196916	0	0	16.0209	77.3584	CTNNA1;GNAI1	GO_Biological_Process_2021	LmDAmod1
regulation of alternative mRNA splicing, via spliceosome (GO:0000381)	2/54	0.0100382	0.196916	0	0	14.1681	65.1925	MBNL2;CELF3	GO_Biological_Process_2021	LmDAmod1
positive regulation of mitochondrion organization (GO:0010822)	2/58	0.011513	0.196916	0	0	13.1534	58.7206	HRK;GSK3B	GO_Biological_Process_2021	LmDAmod1
neuron projection development (GO:0031175)	3/171	0.0122208	0.196916	0	0	6.66307	29.3483	GSK3B;MAP2;WHRN	GO_Biological_Process_2021	LmDAmod1
positive regulation of axon extension involved in axon guidance (GO:0048842)	1/5	0.0139231	0.196916	0	0	90.6364	387.399	DSCAM	GO_Biological_Process_2021	LmDAmod1
negative regulation of cGMP-mediated signaling (GO:0010754)	1/5	0.0139231	0.196916	0	0	90.6364	387.399	PDE10A	GO_Biological_Process_2021	LmDAmod1
auditory receptor cell morphogenesis (GO:0002093)	1/5	0.0139231	0.196916	0	0	90.6364	387.399	WHRN	GO_Biological_Process_2021	LmDAmod1
auditory receptor cell stereocilium organization (GO:0060088)	1/5	0.0139231	0.196916	0	0	90.6364	387.399	WHRN	GO_Biological_Process_2021	LmDAmod1
axon choice point recognition (GO:0016198)	1/5	0.0139231	0.196916	0	0	90.6364	387.399	GAP43	GO_Biological_Process_2021	LmDAmod1
beta-catenin destruction complex assembly (GO:1904885)	1/5	0.0139231	0.196916	0	0	90.6364	387.399	GSK3B	GO_Biological_Process_2021	LmDAmod1
camera-type eye photoreceptor cell differentiation (GO:0060219)	1/5	0.0139231	0.196916	0	0	90.6364	387.399	DSCAM	GO_Biological_Process_2021	LmDAmod1
response to indole-3-methanol (GO:0071680)	1/5	0.0139231	0.196916	0	0	90.6364	387.399	CTNNA1	GO_Biological_Process_2021	LmDAmod1
negative regulation of protein acetylation (GO:1901984)	1/5	0.0139231	0.196916	0	0	90.6364	387.399	GSK3B	GO_Biological_Process_2021	LmDAmod1
cellular response to indole-3-methanol (GO:0071681)	1/5	0.0139231	0.196916	0	0	90.6364	387.399	CTNNA1	GO_Biological_Process_2021	LmDAmod1
positive regulation of protein localization to cell cortex (GO:1904778)	1/5	0.0139231	0.196916	0	0	90.6364	387.399	GNAI1	GO_Biological_Process_2021	LmDAmod1
toll-like receptor 2 signaling pathway (GO:0034134)	1/5	0.0139231	0.196916	0	0	90.6364	387.399	IRAK1	GO_Biological_Process_2021	LmDAmod1
regulation of cell-matrix adhesion (GO:0001952)	2/65	0.0143075	0.196916	0	0	11.6878	49.6379	GSK3B;AJAP1	GO_Biological_Process_2021	LmDAmod1
regulation of protein localization (GO:0032880)	2/66	0.0147284	0.196916	0	0	11.5046	48.5263	MAP2;MMD2	GO_Biological_Process_2021	LmDAmod1
regulation of GTPase activity (GO:0043087)	3/189	0.015957	0.196916	0	0	6.01278	24.88	GSK3B;RAB3GAP2;RAPGEF6	GO_Biological_Process_2021	LmDAmod1
negative regulation of glycogen biosynthetic process (GO:0045719)	1/6	0.0166848	0.196916	0	0	72.5055	296.784	GSK3B	GO_Biological_Process_2021	LmDAmod1
regulation of endoplasmic reticulum tubular network organization (GO:1903371)	1/6	0.0166848	0.196916	0	0	72.5055	296.784	RAB3GAP2	GO_Biological_Process_2021	LmDAmod1
transmembrane receptor protein tyrosine phosphatase signaling pathway (GO:0007185)	1/6	0.0166848	0.196916	0	0	72.5055	296.784	PTPRF	GO_Biological_Process_2021	LmDAmod1
regulation of microtubule motor activity (GO:2000574)	1/6	0.0166848	0.196916	0	0	72.5055	296.784	MAP2	GO_Biological_Process_2021	LmDAmod1
regulation of protein lipidation (GO:1903059)	1/6	0.0166848	0.196916	0	0	72.5055	296.784	RAB3GAP2	GO_Biological_Process_2021	LmDAmod1
regulation of hydrolase activity (GO:0051336)	2/73	0.0178216	0.196916	0	0	10.3667	41.7503	RAB3GAP2;RAPGEF6	GO_Biological_Process_2021	LmDAmod1
cell morphogenesis involved in neuron differentiation (GO:0048667)	2/76	0.0192243	0.196916	0	0	9.94494	39.2982	MAP2;SLITRK5	GO_Biological_Process_2021	LmDAmod1
positive regulation of cilium movement (GO:0003353)	1/7	0.0194389	0.196916	0	0	60.4182	238.077	TACR3	GO_Biological_Process_2021	LmDAmod1
positive regulation of cilium-dependent cell motility (GO:2000155)	1/7	0.0194389	0.196916	0	0	60.4182	238.077	TACR3	GO_Biological_Process_2021	LmDAmod1
negative regulation of glycogen metabolic process (GO:0070874)	1/7	0.0194389	0.196916	0	0	60.4182	238.077	GSK3B	GO_Biological_Process_2021	LmDAmod1
glutamine transport (GO:0006868)	1/7	0.0194389	0.196916	0	0	60.4182	238.077	SLC38A1	GO_Biological_Process_2021	LmDAmod1
positive regulation of flagellated sperm motility (GO:1902093)	1/7	0.0194389	0.196916	0	0	60.4182	238.077	TACR3	GO_Biological_Process_2021	LmDAmod1
regulation of cGMP-mediated signaling (GO:0010752)	1/7	0.0194389	0.196916	0	0	60.4182	238.077	PDE10A	GO_Biological_Process_2021	LmDAmod1
regulation of glycogen (starch) synthase activity (GO:2000465)	1/7	0.0194389	0.196916	0	0	60.4182	238.077	GSK3B	GO_Biological_Process_2021	LmDAmod1
positive regulation of protein localization to centrosome (GO:1904781)	1/7	0.0194389	0.196916	0	0	60.4182	238.077	GSK3B	GO_Biological_Process_2021	LmDAmod1
tachykinin receptor signaling pathway (GO:0007217)	1/7	0.0194389	0.196916	0	0	60.4182	238.077	TACR3	GO_Biological_Process_2021	LmDAmod1
regulation of microtubule binding (GO:1904526)	1/7	0.0194389	0.196916	0	0	60.4182	238.077	MAP2	GO_Biological_Process_2021	LmDAmod1
axon development (GO:0061564)	2/79	0.0206721	0.196916	0	0	9.55604	37.0676	GAP43;SLITRK5	GO_Biological_Process_2021	LmDAmod1
positive regulation of GTPase activity (GO:0043547)	3/214	0.0221028	0.196916	0	0	5.29366	20.1797	GSK3B;RALGAPA1;RAPGEF6	GO_Biological_Process_2021	LmDAmod1
ER overload response (GO:0006983)	1/8	0.0221854	0.196916	0	0	51.7844	197.212	GSK3B	GO_Biological_Process_2021	LmDAmod1
positive regulation of execution phase of apoptosis (GO:1900119)	1/8	0.0221854	0.196916	0	0	51.7844	197.212	DLC1	GO_Biological_Process_2021	LmDAmod1
regulation of extent of cell growth (GO:0061387)	1/8	0.0221854	0.196916	0	0	51.7844	197.212	GSK3B	GO_Biological_Process_2021	LmDAmod1
positive regulation of myotube differentiation (GO:0010831)	1/8	0.0221854	0.196916	0	0	51.7844	197.212	ATP11A	GO_Biological_Process_2021	LmDAmod1
regulation of protein localization to cell cortex (GO:1904776)	1/8	0.0221854	0.196916	0	0	51.7844	197.212	GNAI1	GO_Biological_Process_2021	LmDAmod1
regulation of Ras protein signal transduction (GO:0046578)	2/86	0.0242207	0.196916	0	0	8.75661	32.5794	DLC1;MMD2	GO_Biological_Process_2021	LmDAmod1
positive regulation of autophagosome assembly (GO:2000786)	1/9	0.0249244	0.196916	0	0	45.3091	167.277	RAB3GAP2	GO_Biological_Process_2021	LmDAmod1
regulation of animal organ morphogenesis (GO:2000027)	1/9	0.0249244	0.196916	0	0	45.3091	167.277	AJAP1	GO_Biological_Process_2021	LmDAmod1
axon regeneration (GO:0031103)	1/9	0.0249244	0.196916	0	0	45.3091	167.277	GAP43	GO_Biological_Process_2021	LmDAmod1
basement membrane assembly (GO:0070831)	1/9	0.0249244	0.196916	0	0	45.3091	167.277	NTN4	GO_Biological_Process_2021	LmDAmod1
response to forskolin (GO:1904321)	1/9	0.0249244	0.196916	0	0	45.3091	167.277	GNAI1	GO_Biological_Process_2021	LmDAmod1
inner ear receptor cell development (GO:0060119)	1/9	0.0249244	0.196916	0	0	45.3091	167.277	WHRN	GO_Biological_Process_2021	LmDAmod1
cellular response to forskolin (GO:1904322)	1/9	0.0249244	0.196916	0	0	45.3091	167.277	GNAI1	GO_Biological_Process_2021	LmDAmod1
detection of mechanical stimulus involved in sensory perception of sound (GO:0050910)	1/9	0.0249244	0.196916	0	0	45.3091	167.277	WHRN	GO_Biological_Process_2021	LmDAmod1
regulation of mRNA splicing, via spliceosome (GO:0048024)	2/90	0.0263526	0.196916	0	0	8.3569	30.3873	MBNL2;CELF3	GO_Biological_Process_2021	LmDAmod1
positive regulation of cellular component biogenesis (GO:0044089)	2/92	0.0274462	0.196916	0	0	8.17037	29.3768	HRK;GSK3B	GO_Biological_Process_2021	LmDAmod1
regulation of receptor binding (GO:1900120)	1/10	0.0276558	0.196916	0	0	40.2727	144.495	PTPRF	GO_Biological_Process_2021	LmDAmod1
regulation of type B pancreatic cell development (GO:2000074)	1/10	0.0276558	0.196916	0	0	40.2727	144.495	GSK3B	GO_Biological_Process_2021	LmDAmod1
inner ear receptor cell stereocilium organization (GO:0060122)	1/10	0.0276558	0.196916	0	0	40.2727	144.495	WHRN	GO_Biological_Process_2021	LmDAmod1
RNA polymerase II preinitiation complex assembly (GO:0051123)	1/10	0.0276558	0.196916	0	0	40.2727	144.495	TAF7L	GO_Biological_Process_2021	LmDAmod1
negative regulation of receptor binding (GO:1900121)	1/10	0.0276558	0.196916	0	0	40.2727	144.495	PTPRF	GO_Biological_Process_2021	LmDAmod1
neuron projection regeneration (GO:0031102)	1/10	0.0276558	0.196916	0	0	40.2727	144.495	GAP43	GO_Biological_Process_2021	LmDAmod1
regulation of protein localization to centrosome (GO:1904779)	1/10	0.0276558	0.196916	0	0	40.2727	144.495	GSK3B	GO_Biological_Process_2021	LmDAmod1
establishment of endothelial intestinal barrier (GO:0090557)	1/11	0.0303797	0.196916	0	0	36.2436	126.635	RAPGEF6	GO_Biological_Process_2021	LmDAmod1
cellular glucan metabolic process (GO:0006073)	1/11	0.0303797	0.196916	0	0	36.2436	126.635	GSK3B	GO_Biological_Process_2021	LmDAmod1
regulation of microtubule-based movement (GO:0060632)	1/11	0.0303797	0.196916	0	0	36.2436	126.635	MAP2	GO_Biological_Process_2021	LmDAmod1
positive regulation of vacuole organization (GO:0044090)	1/11	0.0303797	0.196916	0	0	36.2436	126.635	RAB3GAP2	GO_Biological_Process_2021	LmDAmod1
protein kinase C-activating G protein-coupled receptor signaling pathway (GO:0007205)	1/11	0.0303797	0.196916	0	0	36.2436	126.635	GAP43	GO_Biological_Process_2021	LmDAmod1
negative regulation of calcineurin-mediated signaling (GO:0106057)	1/12	0.0330961	0.196916	0	0	32.9471	112.295	GSK3B	GO_Biological_Process_2021	LmDAmod1
negative regulation of calcineurin-NFAT signaling cascade (GO:0070885)	1/12	0.0330961	0.196916	0	0	32.9471	112.295	GSK3B	GO_Biological_Process_2021	LmDAmod1
eye photoreceptor cell differentiation (GO:0001754)	1/12	0.0330961	0.196916	0	0	32.9471	112.295	DSCAM	GO_Biological_Process_2021	LmDAmod1
negative regulation of microtubule polymerization (GO:0031115)	1/12	0.0330961	0.196916	0	0	32.9471	112.295	MAP2	GO_Biological_Process_2021	LmDAmod1
cell cycle checkpoint signaling (GO:0000075)	1/12	0.0330961	0.196916	0	0	32.9471	112.295	ZWINT	GO_Biological_Process_2021	LmDAmod1
regulation of flagellated sperm motility (GO:1901317)	1/12	0.0330961	0.196916	0	0	32.9471	112.295	TACR3	GO_Biological_Process_2021	LmDAmod1
neurotransmitter uptake (GO:0001504)	1/12	0.0330961	0.196916	0	0	32.9471	112.295	SLC38A1	GO_Biological_Process_2021	LmDAmod1
regulation of proteasomal ubiquitin-dependent protein catabolic process (GO:0032434)	2/102	0.0331813	0.196916	0	0	7.34963	25.0311	GSK3B;RYBP	GO_Biological_Process_2021	LmDAmod1
regulation of short-term neuronal synaptic plasticity (GO:0048172)	1/13	0.0358051	0.196916	0	0	30.2	100.556	SHISA9	GO_Biological_Process_2021	LmDAmod1
regulation of leukocyte adhesion to vascular endothelial cell (GO:1904994)	1/13	0.0358051	0.196916	0	0	30.2	100.556	IRAK1	GO_Biological_Process_2021	LmDAmod1
toll-like receptor 9 signaling pathway (GO:0034162)	1/13	0.0358051	0.196916	0	0	30.2	100.556	IRAK1	GO_Biological_Process_2021	LmDAmod1
transcription preinitiation complex assembly (GO:0070897)	1/13	0.0358051	0.196916	0	0	30.2	100.556	TAF7L	GO_Biological_Process_2021	LmDAmod1
regulation of protein acetylation (GO:1901983)	1/13	0.0358051	0.196916	0	0	30.2	100.556	GSK3B	GO_Biological_Process_2021	LmDAmod1
synaptic membrane adhesion (GO:0099560)	1/14	0.0385066	0.196916	0	0	27.8755	90.7885	PTPRF	GO_Biological_Process_2021	LmDAmod1
regulation of lipase activity (GO:0060191)	1/14	0.0385066	0.196916	0	0	27.8755	90.7885	PCSK6	GO_Biological_Process_2021	LmDAmod1
microvillus organization (GO:0032528)	1/14	0.0385066	0.196916	0	0	27.8755	90.7885	RAPGEF6	GO_Biological_Process_2021	LmDAmod1
regulation of cytoskeleton organization (GO:0051493)	2/112	0.0393411	0.196916	0	0	6.67811	21.6069	GSK3B;DLC1	GO_Biological_Process_2021	LmDAmod1
positive regulation of cellular component organization (GO:0051130)	2/114	0.0406217	0.196916	0	0	6.5582	21.0089	HRK;GSK3B	GO_Biological_Process_2021	LmDAmod1
positive regulation of protein export from nucleus (GO:0046827)	1/15	0.0412006	0.196916	0	0	25.8831	82.5491	GSK3B	GO_Biological_Process_2021	LmDAmod1
central nervous system neuron development (GO:0021954)	1/15	0.0412006	0.196916	0	0	25.8831	82.5491	MAP2	GO_Biological_Process_2021	LmDAmod1
microvillus assembly (GO:0030033)	1/15	0.0412006	0.196916	0	0	25.8831	82.5491	RAPGEF6	GO_Biological_Process_2021	LmDAmod1
detection of mechanical stimulus involved in sensory perception (GO:0050974)	1/15	0.0412006	0.196916	0	0	25.8831	82.5491	WHRN	GO_Biological_Process_2021	LmDAmod1
engulfment of apoptotic cell (GO:0043652)	1/15	0.0412006	0.196916	0	0	25.8831	82.5491	XKR4	GO_Biological_Process_2021	LmDAmod1
regulation of protein-containing complex assembly (GO:0043254)	2/116	0.0419179	0.196916	0	0	6.4425	20.4359	HRK;GSK3B	GO_Biological_Process_2021	LmDAmod1
positive regulation of protein-containing complex assembly (GO:0031334)	2/118	0.0432296	0.196916	0	0	6.33078	19.8864	HRK;GSK3B	GO_Biological_Process_2021	LmDAmod1
activation of NF-kappaB-inducing kinase activity (GO:0007250)	1/16	0.0438873	0.196916	0	0	24.1564	75.516	IRAK1	GO_Biological_Process_2021	LmDAmod1
negative regulation of cell-substrate junction organization (GO:0150118)	1/16	0.0438873	0.196916	0	0	24.1564	75.516	DLC1	GO_Biological_Process_2021	LmDAmod1
negative regulation of focal adhesion assembly (GO:0051895)	1/16	0.0438873	0.196916	0	0	24.1564	75.516	DLC1	GO_Biological_Process_2021	LmDAmod1
basement membrane organization (GO:0071711)	1/16	0.0438873	0.196916	0	0	24.1564	75.516	NTN4	GO_Biological_Process_2021	LmDAmod1
positive regulation of leukocyte adhesion to vascular endothelial cell (GO:1904996)	1/16	0.0438873	0.196916	0	0	24.1564	75.516	IRAK1	GO_Biological_Process_2021	LmDAmod1
neuron projection organization (GO:0106027)	1/16	0.0438873	0.196916	0	0	24.1564	75.516	GSK3B	GO_Biological_Process_2021	LmDAmod1
dendrite self-avoidance (GO:0070593)	1/16	0.0438873	0.196916	0	0	24.1564	75.516	DSCAM	GO_Biological_Process_2021	LmDAmod1
establishment of protein localization to endoplasmic reticulum (GO:0072599)	1/17	0.0465665	0.196916	0	0	22.6455	69.4507	RAB3GAP2	GO_Biological_Process_2021	LmDAmod1
positive regulation of dendrite extension (GO:1903861)	1/17	0.0465665	0.196916	0	0	22.6455	69.4507	ITSN2	GO_Biological_Process_2021	LmDAmod1
regulation of cellular response to growth factor stimulus (GO:0090287)	1/17	0.0465665	0.196916	0	0	22.6455	69.4507	PCSK6	GO_Biological_Process_2021	LmDAmod1
histone H2A monoubiquitination (GO:0035518)	1/17	0.0465665	0.196916	0	0	22.6455	69.4507	RYBP	GO_Biological_Process_2021	LmDAmod1
histone H2A ubiquitination (GO:0033522)	1/17	0.0465665	0.196916	0	0	22.6455	69.4507	RYBP	GO_Biological_Process_2021	LmDAmod1
stabilization of membrane potential (GO:0030322)	1/17	0.0465665	0.196916	0	0	22.6455	69.4507	KCNK2	GO_Biological_Process_2021	LmDAmod1
positive regulation of transcription of Notch receptor target (GO:0007221)	1/17	0.0465665	0.196916	0	0	22.6455	69.4507	MAML3	GO_Biological_Process_2021	LmDAmod1
synapse organization (GO:0050808)	2/126	0.0486273	0.196916	0	0	5.91995	17.8994	DSCAM;PTPRF	GO_Biological_Process_2021	LmDAmod1
protein O-linked mannosylation (GO:0035269)	1/18	0.0492384	0.196916	0	0	21.3123	64.1731	TMTC4	GO_Biological_Process_2021	LmDAmod1
regulation of spindle organization (GO:0090224)	1/18	0.0492384	0.196916	0	0	21.3123	64.1731	GNAI1	GO_Biological_Process_2021	LmDAmod1
response to axon injury (GO:0048678)	1/18	0.0492384	0.196916	0	0	21.3123	64.1731	GAP43	GO_Biological_Process_2021	LmDAmod1
regulation of dendrite extension (GO:1903859)	1/18	0.0492384	0.196916	0	0	21.3123	64.1731	ITSN2	GO_Biological_Process_2021	LmDAmod1
positive regulation of mRNA splicing, via spliceosome (GO:0048026)	1/18	0.0492384	0.196916	0	0	21.3123	64.1731	CELF3	GO_Biological_Process_2021	LmDAmod1
negative regulation of Rho protein signal transduction (GO:0035024)	1/18	0.0492384	0.196916	0	0	21.3123	64.1731	DLC1	GO_Biological_Process_2021	LmDAmod1
regulation of mitochondrial outer membrane permeabilization involved in apoptotic signaling pathway (GO:1901028)	1/18	0.0492384	0.196916	0	0	21.3123	64.1731	GSK3B	GO_Biological_Process_2021	LmDAmod1
plasma membrane bounded cell projection organization (GO:0120036)	2/128	0.0500134	0.196916	0	0	5.8254	17.4498	GSK3B;MAP2	GO_Biological_Process_2021	LmDAmod1
excitatory postsynaptic potential (GO:0060079)	1/19	0.0519029	0.196916	0	0	20.1273	59.5441	GSK3B	GO_Biological_Process_2021	LmDAmod1
regulation of synaptic vesicle exocytosis (GO:2000300)	1/19	0.0519029	0.196916	0	0	20.1273	59.5441	GSK3B	GO_Biological_Process_2021	LmDAmod1
heparan sulfate proteoglycan biosynthetic process (GO:0015012)	1/19	0.0519029	0.196916	0	0	20.1273	59.5441	EXTL3	GO_Biological_Process_2021	LmDAmod1
regulation of epithelial cell differentiation (GO:0030856)	1/19	0.0519029	0.196916	0	0	20.1273	59.5441	AJAP1	GO_Biological_Process_2021	LmDAmod1
adaptive immune response based on somatic recombination of immune receptors built from immunoglobulin superfamily domains (GO:0002460)	1/20	0.0545601	0.196916	0	0	19.067	55.4554	BACH2	GO_Biological_Process_2021	LmDAmod1
lipopolysaccharide-mediated signaling pathway (GO:0031663)	1/20	0.0545601	0.196916	0	0	19.067	55.4554	IRAK1	GO_Biological_Process_2021	LmDAmod1
toll-like receptor 4 signaling pathway (GO:0034142)	1/20	0.0545601	0.196916	0	0	19.067	55.4554	IRAK1	GO_Biological_Process_2021	LmDAmod1
microtubule nucleation (GO:0007020)	1/20	0.0545601	0.196916	0	0	19.067	55.4554	SLAIN2	GO_Biological_Process_2021	LmDAmod1
energy reserve metabolic process (GO:0006112)	1/20	0.0545601	0.196916	0	0	19.067	55.4554	GSK3B	GO_Biological_Process_2021	LmDAmod1
positive regulation of apoptotic process (GO:0043065)	3/310	0.056035	0.196916	0	0	3.62061	10.4338	HRK;RYBP;DLC1	GO_Biological_Process_2021	LmDAmod1
extrinsic apoptotic signaling pathway in absence of ligand (GO:0097192)	1/21	0.05721	0.196916	0	0	18.1127	51.821	GSK3B	GO_Biological_Process_2021	LmDAmod1
focal adhesion assembly (GO:0048041)	1/21	0.05721	0.196916	0	0	18.1127	51.821	DLC1	GO_Biological_Process_2021	LmDAmod1
beta-catenin destruction complex disassembly (GO:1904886)	1/21	0.05721	0.196916	0	0	18.1127	51.821	GSK3B	GO_Biological_Process_2021	LmDAmod1
heparan sulfate proteoglycan metabolic process (GO:0030201)	1/21	0.05721	0.196916	0	0	18.1127	51.821	EXTL3	GO_Biological_Process_2021	LmDAmod1
negative regulation of response to wounding (GO:1903035)	1/21	0.05721	0.196916	0	0	18.1127	51.821	AJAP1	GO_Biological_Process_2021	LmDAmod1
spindle assembly checkpoint signaling (GO:0071173)	1/21	0.05721	0.196916	0	0	18.1127	51.821	ZWINT	GO_Biological_Process_2021	LmDAmod1
regulation of lipoprotein lipase activity (GO:0051004)	1/21	0.05721	0.196916	0	0	18.1127	51.821	PCSK6	GO_Biological_Process_2021	LmDAmod1
mitotic spindle assembly checkpoint signaling (GO:0007094)	1/21	0.05721	0.196916	0	0	18.1127	51.821	ZWINT	GO_Biological_Process_2021	LmDAmod1
mitotic spindle checkpoint signaling (GO:0071174)	1/21	0.05721	0.196916	0	0	18.1127	51.821	ZWINT	GO_Biological_Process_2021	LmDAmod1
neuron projection morphogenesis (GO:0048812)	2/140	0.0586229	0.196916	0	0	5.31562	15.0784	MAP2;SLITRK5	GO_Biological_Process_2021	LmDAmod1
transcription initiation from RNA polymerase II promoter (GO:0006367)	2/140	0.0586229	0.196916	0	0	5.31562	15.0784	TAF7L;MAML3	GO_Biological_Process_2021	LmDAmod1
protein mannosylation (GO:0035268)	1/22	0.0598526	0.196916	0	0	17.2494	48.5719	TMTC4	GO_Biological_Process_2021	LmDAmod1
regulation of response to cytokine stimulus (GO:0060759)	1/22	0.0598526	0.196916	0	0	17.2494	48.5719	IRAK1	GO_Biological_Process_2021	LmDAmod1
positive regulation of axon extension (GO:0045773)	1/22	0.0598526	0.196916	0	0	17.2494	48.5719	DSCAM	GO_Biological_Process_2021	LmDAmod1
negative regulation of mitotic metaphase/anaphase transition (GO:0045841)	1/22	0.0598526	0.196916	0	0	17.2494	48.5719	ZWINT	GO_Biological_Process_2021	LmDAmod1
negative regulation of protein dephosphorylation (GO:0035308)	1/22	0.0598526	0.196916	0	0	17.2494	48.5719	GSK3B	GO_Biological_Process_2021	LmDAmod1
regulation of execution phase of apoptosis (GO:1900117)	1/22	0.0598526	0.196916	0	0	17.2494	48.5719	DLC1	GO_Biological_Process_2021	LmDAmod1
neuronal action potential (GO:0019228)	1/22	0.0598526	0.196916	0	0	17.2494	48.5719	SCN3A	GO_Biological_Process_2021	LmDAmod1
neuron development (GO:0048666)	2/143	0.0608507	0.196916	0	0	5.20173	14.5614	GSK3B;MAP2	GO_Biological_Process_2021	LmDAmod1
regulation of supramolecular fiber organization (GO:1902903)	1/23	0.0624879	0.196916	0	0	16.4645	45.6524	MAP2	GO_Biological_Process_2021	LmDAmod1
negative regulation of phosphoprotein phosphatase activity (GO:0032515)	1/23	0.0624879	0.196916	0	0	16.4645	45.6524	GSK3B	GO_Biological_Process_2021	LmDAmod1
positive regulation of mRNA processing (GO:0050685)	1/23	0.0624879	0.196916	0	0	16.4645	45.6524	CELF3	GO_Biological_Process_2021	LmDAmod1
mitotic cell cycle checkpoint signaling (GO:0007093)	1/23	0.0624879	0.196916	0	0	16.4645	45.6524	ZWINT	GO_Biological_Process_2021	LmDAmod1
regulation of protein export from nucleus (GO:0046825)	1/23	0.0624879	0.196916	0	0	16.4645	45.6524	GSK3B	GO_Biological_Process_2021	LmDAmod1
extracellular matrix assembly (GO:0085029)	1/24	0.0651159	0.196916	0	0	15.7478	43.0165	NTN4	GO_Biological_Process_2021	LmDAmod1
regulation of axon extension involved in axon guidance (GO:0048841)	1/24	0.0651159	0.196916	0	0	15.7478	43.0165	DSCAM	GO_Biological_Process_2021	LmDAmod1
regulation of cell size (GO:0008361)	1/24	0.0651159	0.196916	0	0	15.7478	43.0165	PRR16	GO_Biological_Process_2021	LmDAmod1
histone monoubiquitination (GO:0010390)	1/24	0.0651159	0.196916	0	0	15.7478	43.0165	RYBP	GO_Biological_Process_2021	LmDAmod1
negative regulation of neuron differentiation (GO:0045665)	1/24	0.0651159	0.196916	0	0	15.7478	43.0165	GSK3B	GO_Biological_Process_2021	LmDAmod1
negative regulation of stress fiber assembly (GO:0051497)	1/24	0.0651159	0.196916	0	0	15.7478	43.0165	DLC1	GO_Biological_Process_2021	LmDAmod1
lipid translocation (GO:0034204)	1/24	0.0651159	0.196916	0	0	15.7478	43.0165	ATP11A	GO_Biological_Process_2021	LmDAmod1
nucleotide-binding domain, leucine rich repeat containing receptor signaling pathway (GO:0035872)	1/24	0.0651159	0.196916	0	0	15.7478	43.0165	IRAK1	GO_Biological_Process_2021	LmDAmod1
positive regulation of hydrolase activity (GO:0051345)	2/149	0.0653922	0.196916	0	0	4.98791	13.6038	GSK3B;RAPGEF6	GO_Biological_Process_2021	LmDAmod1
cellular response to organic cyclic compound (GO:0071407)	2/150	0.0661601	0.196916	0	0	4.95395	13.4533	CTNNA1;GNAI1	GO_Biological_Process_2021	LmDAmod1
negative regulation of cell junction assembly (GO:1901889)	1/25	0.0677367	0.196916	0	0	15.0909	40.6266	DLC1	GO_Biological_Process_2021	LmDAmod1
regulation of AMPA receptor activity (GO:2000311)	1/25	0.0677367	0.196916	0	0	15.0909	40.6266	SHISA9	GO_Biological_Process_2021	LmDAmod1
regulation of cAMP-mediated signaling (GO:0043949)	1/25	0.0677367	0.196916	0	0	15.0909	40.6266	GNAI1	GO_Biological_Process_2021	LmDAmod1
chemical synaptic transmission, postsynaptic (GO:0099565)	1/25	0.0677367	0.196916	0	0	15.0909	40.6266	GSK3B	GO_Biological_Process_2021	LmDAmod1
positive regulation of release of cytochrome c from mitochondria (GO:0090200)	1/25	0.0677367	0.196916	0	0	15.0909	40.6266	HRK	GO_Biological_Process_2021	LmDAmod1
regulation of myotube differentiation (GO:0010830)	1/25	0.0677367	0.196916	0	0	15.0909	40.6266	ATP11A	GO_Biological_Process_2021	LmDAmod1
negative regulation of cell development (GO:0010721)	1/26	0.0703503	0.196916	0	0	14.4865	38.4512	GSK3B	GO_Biological_Process_2021	LmDAmod1
positive regulation of microtubule polymerization or depolymerization (GO:0031112)	1/26	0.0703503	0.196916	0	0	14.4865	38.4512	SLAIN2	GO_Biological_Process_2021	LmDAmod1
regulation of glycogen biosynthetic process (GO:0005979)	1/26	0.0703503	0.196916	0	0	14.4865	38.4512	GSK3B	GO_Biological_Process_2021	LmDAmod1
clathrin-dependent endocytosis (GO:0072583)	1/26	0.0703503	0.196916	0	0	14.4865	38.4512	ITSN2	GO_Biological_Process_2021	LmDAmod1
membrane depolarization during action potential (GO:0086010)	1/26	0.0703503	0.196916	0	0	14.4865	38.4512	SCN3A	GO_Biological_Process_2021	LmDAmod1
negative regulation of protein polymerization (GO:0032272)	1/27	0.0729567	0.196916	0	0	13.9287	36.4637	MAP2	GO_Biological_Process_2021	LmDAmod1
positive regulation of muscle cell differentiation (GO:0051149)	1/27	0.0729567	0.196916	0	0	13.9287	36.4637	CTNNA1	GO_Biological_Process_2021	LmDAmod1
L-alpha-amino acid transmembrane transport (GO:1902475)	1/27	0.0729567	0.196916	0	0	13.9287	36.4637	SLC38A1	GO_Biological_Process_2021	LmDAmod1
positive regulation of striated muscle cell differentiation (GO:0051155)	1/27	0.0729567	0.196916	0	0	13.9287	36.4637	ATP11A	GO_Biological_Process_2021	LmDAmod1
cytoplasmic pattern recognition receptor signaling pathway (GO:0002753)	1/27	0.0729567	0.196916	0	0	13.9287	36.4637	IRAK1	GO_Biological_Process_2021	LmDAmod1
negative regulation of actin filament bundle assembly (GO:0032232)	1/27	0.0729567	0.196916	0	0	13.9287	36.4637	DLC1	GO_Biological_Process_2021	LmDAmod1
protein autophosphorylation (GO:0046777)	2/159	0.073205	0.196916	0	0	4.66785	12.204	GSK3B;IRAK1	GO_Biological_Process_2021	LmDAmod1
negative regulation of axonogenesis (GO:0050771)	1/28	0.075556	0.196916	0	0	13.4121	34.6419	MAP2	GO_Biological_Process_2021	LmDAmod1
regulation of calcineurin-NFAT signaling cascade (GO:0070884)	1/28	0.075556	0.196916	0	0	13.4121	34.6419	GSK3B	GO_Biological_Process_2021	LmDAmod1
glycogen metabolic process (GO:0005977)	1/28	0.075556	0.196916	0	0	13.4121	34.6419	GSK3B	GO_Biological_Process_2021	LmDAmod1
negative regulation of phosphatase activity (GO:0010923)	1/28	0.075556	0.196916	0	0	13.4121	34.6419	GSK3B	GO_Biological_Process_2021	LmDAmod1
positive regulation of microtubule polymerization (GO:0031116)	1/28	0.075556	0.196916	0	0	13.4121	34.6419	SLAIN2	GO_Biological_Process_2021	LmDAmod1
neutral amino acid transport (GO:0015804)	1/28	0.075556	0.196916	0	0	13.4121	34.6419	SLC38A1	GO_Biological_Process_2021	LmDAmod1
regulation of microtubule polymerization or depolymerization (GO:0031110)	1/28	0.075556	0.196916	0	0	13.4121	34.6419	MAP2	GO_Biological_Process_2021	LmDAmod1
nucleotide-binding oligomerization domain containing signaling pathway (GO:0070423)	1/28	0.075556	0.196916	0	0	13.4121	34.6419	IRAK1	GO_Biological_Process_2021	LmDAmod1
regulation of plasma membrane bounded cell projection organization (GO:0120035)	1/28	0.075556	0.196916	0	0	13.4121	34.6419	GSK3B	GO_Biological_Process_2021	LmDAmod1
heart development (GO:0007507)	2/164	0.0772198	0.196916	0	0	4.52263	11.5829	DLC1;PDLIM7	GO_Biological_Process_2021	LmDAmod1
negative regulation of canonical Wnt signaling pathway (GO:0090090)	2/165	0.078031	0.196916	0	0	4.49466	11.4643	GSK3B;BICC1	GO_Biological_Process_2021	LmDAmod1
regulation of neuron projection development (GO:0010975)	2/165	0.078031	0.196916	0	0	4.49466	11.4643	GSK3B;DENND5A	GO_Biological_Process_2021	LmDAmod1
establishment of endothelial barrier (GO:0061028)	1/29	0.078148	0.196916	0	0	12.9325	32.9668	RAPGEF6	GO_Biological_Process_2021	LmDAmod1
positive regulation of dephosphorylation (GO:0035306)	1/29	0.078148	0.196916	0	0	12.9325	32.9668	DLC1	GO_Biological_Process_2021	LmDAmod1
negative regulation of transferase activity (GO:0051348)	1/29	0.078148	0.196916	0	0	12.9325	32.9668	GSK3B	GO_Biological_Process_2021	LmDAmod1
negative regulation of wound healing (GO:0061045)	1/29	0.078148	0.196916	0	0	12.9325	32.9668	AJAP1	GO_Biological_Process_2021	LmDAmod1
regulation of neuronal synaptic plasticity (GO:0048168)	1/29	0.078148	0.196916	0	0	12.9325	32.9668	SHISA9	GO_Biological_Process_2021	LmDAmod1
MyD88-dependent toll-like receptor signaling pathway (GO:0002755)	1/29	0.078148	0.196916	0	0	12.9325	32.9668	IRAK1	GO_Biological_Process_2021	LmDAmod1
positive regulation of phosphate metabolic process (GO:0045937)	1/30	0.080733	0.196916	0	0	12.4859	31.4221	DSCAM	GO_Biological_Process_2021	LmDAmod1
regulation of long-term synaptic potentiation (GO:1900271)	1/30	0.080733	0.196916	0	0	12.4859	31.4221	GSK3B	GO_Biological_Process_2021	LmDAmod1
positive regulation of small GTPase mediated signal transduction (GO:0051057)	1/30	0.080733	0.196916	0	0	12.4859	31.4221	MMD2	GO_Biological_Process_2021	LmDAmod1
microtubule polymerization (GO:0046785)	1/30	0.080733	0.196916	0	0	12.4859	31.4221	SLAIN2	GO_Biological_Process_2021	LmDAmod1
primary neural tube formation (GO:0014020)	1/30	0.080733	0.196916	0	0	12.4859	31.4221	DLC1	GO_Biological_Process_2021	LmDAmod1
mRNA splice site selection (GO:0006376)	1/30	0.080733	0.196916	0	0	12.4859	31.4221	CELF3	GO_Biological_Process_2021	LmDAmod1
cell-cell adhesion via plasma-membrane adhesion molecules (GO:0098742)	2/170	0.0821278	0.196916	0	0	4.35979	10.8972	DSCAM;PTPRF	GO_Biological_Process_2021	LmDAmod1
negative regulation of axon extension (GO:0030517)	1/31	0.0833108	0.196916	0	0	12.0691	29.9938	MAP2	GO_Biological_Process_2021	LmDAmod1
proteoglycan biosynthetic process (GO:0030166)	1/31	0.0833108	0.196916	0	0	12.0691	29.9938	EXTL3	GO_Biological_Process_2021	LmDAmod1
regulation of transmembrane receptor protein serine/threonine kinase signaling pathway (GO:0090092)	1/31	0.0833108	0.196916	0	0	12.0691	29.9938	PCSK6	GO_Biological_Process_2021	LmDAmod1
positive regulation of leukocyte cell-cell adhesion (GO:1903039)	1/31	0.0833108	0.196916	0	0	12.0691	29.9938	IRAK1	GO_Biological_Process_2021	LmDAmod1
regulation of developmental growth (GO:0048638)	1/31	0.0833108	0.196916	0	0	12.0691	29.9938	GSK3B	GO_Biological_Process_2021	LmDAmod1
negative regulation of proteasomal ubiquitin-dependent protein catabolic process (GO:0032435)	1/31	0.0833108	0.196916	0	0	12.0691	29.9938	RYBP	GO_Biological_Process_2021	LmDAmod1
positive regulation of RNA splicing (GO:0033120)	1/31	0.0833108	0.196916	0	0	12.0691	29.9938	CELF3	GO_Biological_Process_2021	LmDAmod1
tube closure (GO:0060606)	1/31	0.0833108	0.196916	0	0	12.0691	29.9938	DLC1	GO_Biological_Process_2021	LmDAmod1
phospholipid translocation (GO:0045332)	1/31	0.0833108	0.196916	0	0	12.0691	29.9938	ATP11A	GO_Biological_Process_2021	LmDAmod1
negative regulation of developmental growth (GO:0048640)	1/32	0.0858815	0.199368	0	0	11.6792	28.6699	MAP2	GO_Biological_Process_2021	LmDAmod1
negative regulation of microtubule polymerization or depolymerization (GO:0031111)	1/32	0.0858815	0.199368	0	0	11.6792	28.6699	MAP2	GO_Biological_Process_2021	LmDAmod1
regulation of dendrite morphogenesis (GO:0048814)	1/32	0.0858815	0.199368	0	0	11.6792	28.6699	GSK3B	GO_Biological_Process_2021	LmDAmod1
membrane depolarization (GO:0051899)	1/32	0.0858815	0.199368	0	0	11.6792	28.6699	SCN3A	GO_Biological_Process_2021	LmDAmod1
apoptotic cell clearance (GO:0043277)	1/33	0.0884451	0.200192	0	0	11.3136	27.4398	XKR4	GO_Biological_Process_2021	LmDAmod1
regulation of neurotransmitter secretion (GO:0046928)	1/33	0.0884451	0.200192	0	0	11.3136	27.4398	GSK3B	GO_Biological_Process_2021	LmDAmod1
negative regulation of extrinsic apoptotic signaling pathway via death domain receptors (GO:1902042)	1/34	0.0910017	0.200192	0	0	10.9702	26.2943	GSK3B	GO_Biological_Process_2021	LmDAmod1
cell-substrate junction assembly (GO:0007044)	1/34	0.0910017	0.200192	0	0	10.9702	26.2943	DLC1	GO_Biological_Process_2021	LmDAmod1
positive regulation of mitochondrial outer membrane permeabilization involved in apoptotic signaling pathway (GO:1901030)	1/34	0.0910017	0.200192	0	0	10.9702	26.2943	GSK3B	GO_Biological_Process_2021	LmDAmod1
sister chromatid segregation (GO:0000819)	1/34	0.0910017	0.200192	0	0	10.9702	26.2943	ZWINT	GO_Biological_Process_2021	LmDAmod1
positive regulation of protein dephosphorylation (GO:0035307)	1/34	0.0910017	0.200192	0	0	10.9702	26.2943	DLC1	GO_Biological_Process_2021	LmDAmod1
central nervous system neuron differentiation (GO:0021953)	1/34	0.0910017	0.200192	0	0	10.9702	26.2943	MAP2	GO_Biological_Process_2021	LmDAmod1
neural tube closure (GO:0001843)	1/34	0.0910017	0.200192	0	0	10.9702	26.2943	DLC1	GO_Biological_Process_2021	LmDAmod1
regulation of regulated secretory pathway (GO:1903305)	1/35	0.0935512	0.200192	0	0	10.6471	25.2255	GSK3B	GO_Biological_Process_2021	LmDAmod1
regulation of autophagosome assembly (GO:2000785)	1/35	0.0935512	0.200192	0	0	10.6471	25.2255	RAB3GAP2	GO_Biological_Process_2021	LmDAmod1
cellular response to amyloid-beta (GO:1904646)	1/35	0.0935512	0.200192	0	0	10.6471	25.2255	GSK3B	GO_Biological_Process_2021	LmDAmod1
negative regulation of Ras protein signal transduction (GO:0046580)	1/35	0.0935512	0.200192	0	0	10.6471	25.2255	DLC1	GO_Biological_Process_2021	LmDAmod1
positive regulation of reproductive process (GO:2000243)	1/35	0.0935512	0.200192	0	0	10.6471	25.2255	TACR3	GO_Biological_Process_2021	LmDAmod1
regulation of mitotic spindle organization (GO:0060236)	1/35	0.0935512	0.200192	0	0	10.6471	25.2255	GNAI1	GO_Biological_Process_2021	LmDAmod1
regulation of muscle cell differentiation (GO:0051147)	1/35	0.0935512	0.200192	0	0	10.6471	25.2255	CTNNA1	GO_Biological_Process_2021	LmDAmod1
peptidyl-tyrosine dephosphorylation (GO:0035335)	1/35	0.0935512	0.200192	0	0	10.6471	25.2255	PTPRF	GO_Biological_Process_2021	LmDAmod1
regulation of postsynaptic membrane potential (GO:0060078)	1/35	0.0935512	0.200192	0	0	10.6471	25.2255	GSK3B	GO_Biological_Process_2021	LmDAmod1
regulation of protein polymerization (GO:0032271)	1/35	0.0935512	0.200192	0	0	10.6471	25.2255	MAP2	GO_Biological_Process_2021	LmDAmod1
retina homeostasis (GO:0001895)	1/36	0.0960937	0.203125	0	0	10.3423	24.2262	WHRN	GO_Biological_Process_2021	LmDAmod1
regulation of microtubule-based process (GO:0032886)	1/36	0.0960937	0.203125	0	0	10.3423	24.2262	GSK3B	GO_Biological_Process_2021	LmDAmod1
dendrite morphogenesis (GO:0048813)	1/36	0.0960937	0.203125	0	0	10.3423	24.2262	MAP2	GO_Biological_Process_2021	LmDAmod1
regulation of microtubule cytoskeleton organization (GO:0070507)	1/37	0.0986292	0.206803	0	0	10.0545	23.2902	GSK3B	GO_Biological_Process_2021	LmDAmod1
phagocytosis, engulfment (GO:0006911)	1/37	0.0986292	0.206803	0	0	10.0545	23.2902	XKR4	GO_Biological_Process_2021	LmDAmod1
negative regulation of Wnt signaling pathway (GO:0030178)	2/191	0.100021	0.207095	0	0	3.87125	8.91309	GSK3B;BICC1	GO_Biological_Process_2021	LmDAmod1
negative regulation of G0 to G1 transition (GO:0070317)	1/38	0.101158	0.207095	0	0	9.78231	22.412	RYBP	GO_Biological_Process_2021	LmDAmod1
negative regulation of proteasomal protein catabolic process (GO:1901799)	1/38	0.101158	0.207095	0	0	9.78231	22.412	RYBP	GO_Biological_Process_2021	LmDAmod1
negative regulation of ubiquitin-dependent protein catabolic process (GO:2000059)	1/38	0.101158	0.207095	0	0	9.78231	22.412	RYBP	GO_Biological_Process_2021	LmDAmod1
synaptic vesicle endocytosis (GO:0048488)	1/38	0.101158	0.207095	0	0	9.78231	22.412	ITSN2	GO_Biological_Process_2021	LmDAmod1
regulation of phosphoprotein phosphatase activity (GO:0043666)	1/38	0.101158	0.207095	0	0	9.78231	22.412	GSK3B	GO_Biological_Process_2021	LmDAmod1
response to peptide (GO:1901652)	1/39	0.103679	0.208966	0	0	9.5244	21.5866	GNAI1	GO_Biological_Process_2021	LmDAmod1
regulation of dendrite development (GO:0050773)	1/39	0.103679	0.208966	0	0	9.5244	21.5866	GSK3B	GO_Biological_Process_2021	LmDAmod1
cellular response to ketone (GO:1901655)	1/39	0.103679	0.208966	0	0	9.5244	21.5866	GNAI1	GO_Biological_Process_2021	LmDAmod1
regulation of intracellular transport (GO:0032386)	1/39	0.103679	0.208966	0	0	9.5244	21.5866	MAP2	GO_Biological_Process_2021	LmDAmod1
negative regulation of cell-substrate adhesion (GO:0010812)	1/40	0.106194	0.211703	0	0	9.27972	20.8097	AJAP1	GO_Biological_Process_2021	LmDAmod1
nucleocytoplasmic transport (GO:0006913)	1/40	0.106194	0.211703	0	0	9.27972	20.8097	BACH2	GO_Biological_Process_2021	LmDAmod1
regulation of release of cytochrome c from mitochondria (GO:0090199)	1/41	0.108702	0.211703	0	0	9.04727	20.0772	HRK	GO_Biological_Process_2021	LmDAmod1
carboxylic acid transmembrane transport (GO:1905039)	1/41	0.108702	0.211703	0	0	9.04727	20.0772	SLC38A1	GO_Biological_Process_2021	LmDAmod1
import into cell (GO:0098657)	1/41	0.108702	0.211703	0	0	9.04727	20.0772	SLC38A1	GO_Biological_Process_2021	LmDAmod1
regulation of filopodium assembly (GO:0051489)	1/41	0.108702	0.211703	0	0	9.04727	20.0772	GAP43	GO_Biological_Process_2021	LmDAmod1
JNK cascade (GO:0007254)	1/41	0.108702	0.211703	0	0	9.04727	20.0772	IRAK1	GO_Biological_Process_2021	LmDAmod1
regulation of G0 to G1 transition (GO:0070316)	1/41	0.108702	0.211703	0	0	9.04727	20.0772	RYBP	GO_Biological_Process_2021	LmDAmod1
regulation of protein dephosphorylation (GO:0035304)	1/41	0.108702	0.211703	0	0	9.04727	20.0772	DLC1	GO_Biological_Process_2021	LmDAmod1
regulation of extrinsic apoptotic signaling pathway via death domain receptors (GO:1902041)	1/42	0.111202	0.215766	0	0	8.82616	19.3858	GSK3B	GO_Biological_Process_2021	LmDAmod1
positive regulation of neuron differentiation (GO:0045666)	1/43	0.113696	0.21897	0	0	8.61558	18.7322	MMD2	GO_Biological_Process_2021	LmDAmod1
substantia nigra development (GO:0021762)	1/43	0.113696	0.21897	0	0	8.61558	18.7322	GNB4	GO_Biological_Process_2021	LmDAmod1
positive regulation of cell-matrix adhesion (GO:0001954)	1/44	0.116183	0.222115	0	0	8.4148	18.1136	GSK3B	GO_Biological_Process_2021	LmDAmod1
response to amyloid-beta (GO:1904645)	1/44	0.116183	0.222115	0	0	8.4148	18.1136	GSK3B	GO_Biological_Process_2021	LmDAmod1
action potential (GO:0001508)	1/45	0.118663	0.223569	0	0	8.22314	17.5273	SCN3A	GO_Biological_Process_2021	LmDAmod1
amino acid transmembrane transport (GO:0003333)	1/45	0.118663	0.223569	0	0	8.22314	17.5273	SLC38A1	GO_Biological_Process_2021	LmDAmod1
positive regulation of chemotaxis (GO:0050921)	1/45	0.118663	0.223569	0	0	8.22314	17.5273	DSCAM	GO_Biological_Process_2021	LmDAmod1
positive regulation of Notch signaling pathway (GO:0045747)	1/45	0.118663	0.223569	0	0	8.22314	17.5273	MAML3	GO_Biological_Process_2021	LmDAmod1
positive regulation of protein modification process (GO:0031401)	2/214	0.120731	0.224167	0	0	3.44724	7.28813	DLC1;RAB3GAP2	GO_Biological_Process_2021	LmDAmod1
regulation of cellular protein localization (GO:1903827)	1/46	0.121137	0.224167	0	0	8.04	16.9711	MAP2	GO_Biological_Process_2021	LmDAmod1
positive regulation of nucleocytoplasmic transport (GO:0046824)	1/46	0.121137	0.224167	0	0	8.04	16.9711	GSK3B	GO_Biological_Process_2021	LmDAmod1
positive regulation of organelle assembly (GO:1902117)	1/46	0.121137	0.224167	0	0	8.04	16.9711	RAB3GAP2	GO_Biological_Process_2021	LmDAmod1
spliceosomal complex assembly (GO:0000245)	1/46	0.121137	0.224167	0	0	8.04	16.9711	CELF3	GO_Biological_Process_2021	LmDAmod1
epithelial to mesenchymal transition (GO:0001837)	1/47	0.123603	0.226315	0	0	7.86482	16.4428	GSK3B	GO_Biological_Process_2021	LmDAmod1
regulation of wound healing (GO:0061041)	1/47	0.123603	0.226315	0	0	7.86482	16.4428	AJAP1	GO_Biological_Process_2021	LmDAmod1
positive regulation of neuron death (GO:1901216)	1/47	0.123603	0.226315	0	0	7.86482	16.4428	GSK3B	GO_Biological_Process_2021	LmDAmod1
cellular response to lipid (GO:0071396)	2/219	0.125366	0.227613	0	0	3.36696	6.99155	IRAK1;GNAI1	GO_Biological_Process_2021	LmDAmod1
negative regulation of mitotic cell cycle (GO:0045930)	1/48	0.126063	0.227613	0	0	7.6971	15.9405	ZWINT	GO_Biological_Process_2021	LmDAmod1
substrate adhesion-dependent cell spreading (GO:0034446)	1/48	0.126063	0.227613	0	0	7.6971	15.9405	NTN4	GO_Biological_Process_2021	LmDAmod1
regulation of mitochondrion organization (GO:0010821)	1/48	0.126063	0.227613	0	0	7.6971	15.9405	GSK3B	GO_Biological_Process_2021	LmDAmod1
adherens junction organization (GO:0034332)	1/49	0.128516	0.22965	0	0	7.53636	15.4624	CTNNA1	GO_Biological_Process_2021	LmDAmod1
negative regulation of cell projection organization (GO:0031345)	1/49	0.128516	0.22965	0	0	7.53636	15.4624	DENND5A	GO_Biological_Process_2021	LmDAmod1
regulation of cellular localization (GO:0060341)	1/49	0.128516	0.22965	0	0	7.53636	15.4624	MAP2	GO_Biological_Process_2021	LmDAmod1
amino acid transport (GO:0006865)	1/50	0.130962	0.23322	0	0	7.38219	15.0069	SLC38A1	GO_Biological_Process_2021	LmDAmod1
regulation of axonogenesis (GO:0050770)	1/51	0.133401	0.235148	0	0	7.23418	14.5725	GSK3B	GO_Biological_Process_2021	LmDAmod1
sensory perception (GO:0007600)	1/51	0.133401	0.235148	0	0	7.23418	14.5725	WHRN	GO_Biological_Process_2021	LmDAmod1
mesenchymal cell differentiation (GO:0048762)	1/51	0.133401	0.235148	0	0	7.23418	14.5725	GSK3B	GO_Biological_Process_2021	LmDAmod1
positive regulation of developmental growth (GO:0048639)	1/52	0.135834	0.236233	0	0	7.09198	14.1579	ITSN2	GO_Biological_Process_2021	LmDAmod1
response to peptide hormone (GO:0043434)	1/52	0.135834	0.236233	0	0	7.09198	14.1579	GNAI1	GO_Biological_Process_2021	LmDAmod1
negative regulation of protein-containing complex assembly (GO:0031333)	1/52	0.135834	0.236233	0	0	7.09198	14.1579	GSK3B	GO_Biological_Process_2021	LmDAmod1
positive regulation of protein localization to cell periphery (GO:1904377)	1/52	0.135834	0.236233	0	0	7.09198	14.1579	GNAI1	GO_Biological_Process_2021	LmDAmod1
heart morphogenesis (GO:0003007)	1/53	0.13826	0.237278	0	0	6.95524	13.7618	DLC1	GO_Biological_Process_2021	LmDAmod1
positive regulation of macroautophagy (GO:0016239)	1/53	0.13826	0.237278	0	0	6.95524	13.7618	RAB3GAP2	GO_Biological_Process_2021	LmDAmod1
IRE1-mediated unfolded protein response (GO:0036498)	1/53	0.13826	0.237278	0	0	6.95524	13.7618	EXTL3	GO_Biological_Process_2021	LmDAmod1
positive regulation of NIK/NF-kappaB signaling (GO:1901224)	1/53	0.13826	0.237278	0	0	6.95524	13.7618	IRAK1	GO_Biological_Process_2021	LmDAmod1
regulation of focal adhesion assembly (GO:0051893)	1/54	0.140679	0.239846	0	0	6.82367	13.3831	DLC1	GO_Biological_Process_2021	LmDAmod1
cytoplasmic microtubule organization (GO:0031122)	1/54	0.140679	0.239846	0	0	6.82367	13.3831	SLAIN2	GO_Biological_Process_2021	LmDAmod1
glycoprotein metabolic process (GO:0009100)	1/55	0.143092	0.243162	0	0	6.69697	13.0207	PCSK6	GO_Biological_Process_2021	LmDAmod1
protein-containing complex disassembly (GO:0032984)	1/56	0.145498	0.246446	0	0	6.57488	12.6737	GSK3B	GO_Biological_Process_2021	LmDAmod1
carboxylic acid transport (GO:0046942)	1/57	0.147897	0.248888	0	0	6.45714	12.3411	SLC38A1	GO_Biological_Process_2021	LmDAmod1
cellular response to peptide (GO:1901653)	1/57	0.147897	0.248888	0	0	6.45714	12.3411	GSK3B	GO_Biological_Process_2021	LmDAmod1
negative regulation of hydrolase activity (GO:0051346)	1/58	0.15029	0.249683	0	0	6.34354	12.0222	MAP2	GO_Biological_Process_2021	LmDAmod1
negative regulation of neuron projection development (GO:0010977)	1/58	0.15029	0.249683	0	0	6.34354	12.0222	DENND5A	GO_Biological_Process_2021	LmDAmod1
positive regulation of protein binding (GO:0032092)	1/58	0.15029	0.249683	0	0	6.34354	12.0222	GSK3B	GO_Biological_Process_2021	LmDAmod1
regulation of neurotransmitter receptor activity (GO:0099601)	1/58	0.15029	0.249683	0	0	6.34354	12.0222	SHISA9	GO_Biological_Process_2021	LmDAmod1
phospholipid transport (GO:0015914)	1/59	0.152676	0.251965	0	0	6.23386	11.7161	ATP11A	GO_Biological_Process_2021	LmDAmod1
regulation of apoptotic process (GO:0042981)	4/742	0.153572	0.251965	0	0	2.00188	3.75069	HRK;GSK3B;RYBP;IRAK1	GO_Biological_Process_2021	LmDAmod1
adenylate cyclase-inhibiting G protein-coupled receptor signaling pathway (GO:0007193)	1/60	0.155055	0.251965	0	0	6.12789	11.4222	GNAI1	GO_Biological_Process_2021	LmDAmod1
apical junction assembly (GO:0043297)	1/60	0.155055	0.251965	0	0	6.12789	11.4222	CTNNA1	GO_Biological_Process_2021	LmDAmod1
homophilic cell adhesion via plasma membrane adhesion molecules (GO:0007156)	1/60	0.155055	0.251965	0	0	6.12789	11.4222	DSCAM	GO_Biological_Process_2021	LmDAmod1
Notch signaling pathway (GO:0007219)	1/60	0.155055	0.251965	0	0	6.12789	11.4222	MAML3	GO_Biological_Process_2021	LmDAmod1
peptidyl-threonine phosphorylation (GO:0018107)	1/60	0.155055	0.251965	0	0	6.12789	11.4222	GSK3B	GO_Biological_Process_2021	LmDAmod1
pattern recognition receptor signaling pathway (GO:0002221)	1/61	0.157428	0.255024	0	0	6.02545	11.1398	IRAK1	GO_Biological_Process_2021	LmDAmod1
regulation of canonical Wnt signaling pathway (GO:0060828)	2/253	0.157924	0.255032	0	0	2.90586	5.36318	GSK3B;BICC1	GO_Biological_Process_2021	LmDAmod1
stress-activated MAPK cascade (GO:0051403)	1/62	0.159795	0.257255	0	0	5.92638	10.8682	IRAK1	GO_Biological_Process_2021	LmDAmod1
positive regulation of Ras protein signal transduction (GO:0046579)	1/63	0.162155	0.260248	0	0	5.8305	10.6069	MMD2	GO_Biological_Process_2021	LmDAmod1
positive regulation of cell differentiation (GO:0045597)	2/258	0.162842	0.260548	0	0	2.84838	5.16973	CTNNA1;MMD2	GO_Biological_Process_2021	LmDAmod1
negative regulation of cell cycle process (GO:0010948)	1/64	0.164508	0.262405	0	0	5.73766	10.3553	RYBP	GO_Biological_Process_2021	LmDAmod1
regulation of RNA metabolic process (GO:0051252)	1/65	0.166855	0.263722	0	0	5.64773	10.113	MBNL2	GO_Biological_Process_2021	LmDAmod1
cellular response to type I interferon (GO:0071357)	1/65	0.166855	0.263722	0	0	5.64773	10.113	IRAK1	GO_Biological_Process_2021	LmDAmod1
type I interferon signaling pathway (GO:0060337)	1/65	0.166855	0.263722	0	0	5.64773	10.113	IRAK1	GO_Biological_Process_2021	LmDAmod1
positive regulation of cell death (GO:0010942)	1/66	0.169195	0.265805	0	0	5.56056	9.87946	GSK3B	GO_Biological_Process_2021	LmDAmod1
cell-cell junction assembly (GO:0007043)	1/66	0.169195	0.265805	0	0	5.56056	9.87946	CTNNA1	GO_Biological_Process_2021	LmDAmod1
positive regulation of catabolic process (GO:0009896)	1/67	0.171529	0.267853	0	0	5.47603	9.65425	GSK3B	GO_Biological_Process_2021	LmDAmod1
peptidyl-threonine modification (GO:0018210)	1/67	0.171529	0.267853	0	0	5.47603	9.65425	GSK3B	GO_Biological_Process_2021	LmDAmod1
canonical Wnt signaling pathway (GO:0060070)	1/68	0.173857	0.270675	0	0	5.39403	9.43698	GSK3B	GO_Biological_Process_2021	LmDAmod1
positive regulation of MAP kinase activity (GO:0043406)	1/69	0.176178	0.271847	0	0	5.31444	9.22725	IRAK1	GO_Biological_Process_2021	LmDAmod1
synapse assembly (GO:0007416)	1/69	0.176178	0.271847	0	0	5.31444	9.22725	DSCAM	GO_Biological_Process_2021	LmDAmod1
positive regulation of protein polymerization (GO:0032273)	1/69	0.176178	0.271847	0	0	5.31444	9.22725	SLAIN2	GO_Biological_Process_2021	LmDAmod1
establishment of protein localization to membrane (GO:0090150)	1/70	0.178493	0.272601	0	0	5.23715	9.02471	RAB3GAP2	GO_Biological_Process_2021	LmDAmod1
positive regulation of cell-substrate adhesion (GO:0010811)	1/70	0.178493	0.272601	0	0	5.23715	9.02471	GSK3B	GO_Biological_Process_2021	LmDAmod1
regulation of plasma membrane bounded cell projection assembly (GO:0120032)	1/70	0.178493	0.272601	0	0	5.23715	9.02471	GAP43	GO_Biological_Process_2021	LmDAmod1
inorganic cation transmembrane transport (GO:0098662)	2/274	0.178763	0.272601	0	0	2.67865	4.61181	SCN3A;KCNK2	GO_Biological_Process_2021	LmDAmod1
positive regulation of cellular protein localization (GO:1903829)	1/71	0.180801	0.274664	0	0	5.16208	8.82901	GSK3B	GO_Biological_Process_2021	LmDAmod1
extrinsic apoptotic signaling pathway (GO:0097191)	1/72	0.183103	0.274664	0	0	5.08912	8.63983	GSK3B	GO_Biological_Process_2021	LmDAmod1
cell morphogenesis involved in differentiation (GO:0000904)	1/72	0.183103	0.274664	0	0	5.08912	8.63983	NTN4	GO_Biological_Process_2021	LmDAmod1
negative regulation of supramolecular fiber organization (GO:1902904)	1/72	0.183103	0.274664	0	0	5.08912	8.63983	MAP2	GO_Biological_Process_2021	LmDAmod1
regulation of Rho protein signal transduction (GO:0035023)	1/73	0.185398	0.274664	0	0	5.01818	8.45688	DLC1	GO_Biological_Process_2021	LmDAmod1
negative regulation of cell adhesion (GO:0007162)	1/73	0.185398	0.274664	0	0	5.01818	8.45688	DSCAM	GO_Biological_Process_2021	LmDAmod1
regulation of actin filament-based process (GO:0032970)	1/73	0.185398	0.274664	0	0	5.01818	8.45688	DLC1	GO_Biological_Process_2021	LmDAmod1
response to molecule of bacterial origin (GO:0002237)	1/73	0.185398	0.274664	0	0	5.01818	8.45688	IRAK1	GO_Biological_Process_2021	LmDAmod1
insulin receptor signaling pathway (GO:0008286)	1/73	0.185398	0.274664	0	0	5.01818	8.45688	GSK3B	GO_Biological_Process_2021	LmDAmod1
neurotransmitter transport (GO:0006836)	1/73	0.185398	0.274664	0	0	5.01818	8.45688	SLC38A1	GO_Biological_Process_2021	LmDAmod1
regulation of stress fiber assembly (GO:0051492)	1/74	0.187688	0.274923	0	0	4.94919	8.27988	DLC1	GO_Biological_Process_2021	LmDAmod1
regulation of cytokine-mediated signaling pathway (GO:0001959)	1/74	0.187688	0.274923	0	0	4.94919	8.27988	IRAK1	GO_Biological_Process_2021	LmDAmod1
NIK/NF-kappaB signaling (GO:0038061)	1/74	0.187688	0.274923	0	0	4.94919	8.27988	IRAK1	GO_Biological_Process_2021	LmDAmod1
mitotic nuclear division (GO:0140014)	1/74	0.187688	0.274923	0	0	4.94919	8.27988	ZWINT	GO_Biological_Process_2021	LmDAmod1
positive regulation of programmed cell death (GO:0043068)	2/286	0.190861	0.278786	0	0	2.5639	4.24636	HRK;RYBP	GO_Biological_Process_2021	LmDAmod1
regulation of RNA splicing (GO:0043484)	1/76	0.192247	0.279242	0	0	4.81673	7.94266	MBNL2	GO_Biological_Process_2021	LmDAmod1
regulation of BMP signaling pathway (GO:0030510)	1/76	0.192247	0.279242	0	0	4.81673	7.94266	PCSK6	GO_Biological_Process_2021	LmDAmod1
import into nucleus (GO:0051170)	1/77	0.194517	0.28097	0	0	4.75311	7.78195	BACH2	GO_Biological_Process_2021	LmDAmod1
positive regulation of type I interferon production (GO:0032481)	1/77	0.194517	0.28097	0	0	4.75311	7.78195	IRAK1	GO_Biological_Process_2021	LmDAmod1
regulation of cellular response to heat (GO:1900034)	1/79	0.199039	0.283563	0	0	4.63077	7.47523	GSK3B	GO_Biological_Process_2021	LmDAmod1
negative regulation of NF-kappaB transcription factor activity (GO:0032088)	1/79	0.199039	0.283563	0	0	4.63077	7.47523	IRAK1	GO_Biological_Process_2021	LmDAmod1
positive regulation of proteasomal ubiquitin-dependent protein catabolic process (GO:0032436)	1/79	0.199039	0.283563	0	0	4.63077	7.47523	GSK3B	GO_Biological_Process_2021	LmDAmod1
positive regulation of ubiquitin-dependent protein catabolic process (GO:2000060)	1/79	0.199039	0.283563	0	0	4.63077	7.47523	GSK3B	GO_Biological_Process_2021	LmDAmod1
regulation of neuron differentiation (GO:0045664)	1/79	0.199039	0.283563	0	0	4.63077	7.47523	MMD2	GO_Biological_Process_2021	LmDAmod1
negative regulation of cellular component organization (GO:0051129)	1/80	0.201291	0.284433	0	0	4.57192	7.32881	GSK3B	GO_Biological_Process_2021	LmDAmod1
negative regulation of extrinsic apoptotic signaling pathway (GO:2001237)	1/80	0.201291	0.284433	0	0	4.57192	7.32881	GSK3B	GO_Biological_Process_2021	LmDAmod1
regulation of NIK/NF-kappaB signaling (GO:1901222)	1/80	0.201291	0.284433	0	0	4.57192	7.32881	IRAK1	GO_Biological_Process_2021	LmDAmod1
activation of cysteine-type endopeptidase activity involved in apoptotic process (GO:0006919)	1/81	0.203536	0.28528	0	0	4.51455	7.18676	DLC1	GO_Biological_Process_2021	LmDAmod1
positive regulation of cellular amide metabolic process (GO:0034250)	1/81	0.203536	0.28528	0	0	4.51455	7.18676	PRR16	GO_Biological_Process_2021	LmDAmod1
negative regulation of protein modification process (GO:0031400)	1/81	0.203536	0.28528	0	0	4.51455	7.18676	GSK3B	GO_Biological_Process_2021	LmDAmod1
cell-cell junction organization (GO:0045216)	1/82	0.205775	0.287643	0	0	4.45859	7.04889	CTNNA1	GO_Biological_Process_2021	LmDAmod1
regulation of Notch signaling pathway (GO:0008593)	1/83	0.208008	0.289985	0	0	4.40399	6.91504	MAML3	GO_Biological_Process_2021	LmDAmod1
vascular transport (GO:0010232)	1/84	0.210235	0.292306	0	0	4.35071	6.78506	SLC38A1	GO_Biological_Process_2021	LmDAmod1
positive regulation of protein catabolic process (GO:0045732)	1/85	0.212456	0.294535	0	0	4.2987	6.65878	GSK3B	GO_Biological_Process_2021	LmDAmod1
response to interleukin-1 (GO:0070555)	1/86	0.21467	0.294535	0	0	4.24791	6.53606	IRAK1	GO_Biological_Process_2021	LmDAmod1
positive regulation of proteasomal protein catabolic process (GO:1901800)	1/86	0.21467	0.294535	0	0	4.24791	6.53606	GSK3B	GO_Biological_Process_2021	LmDAmod1
transport across blood-brain barrier (GO:0150104)	1/86	0.21467	0.294535	0	0	4.24791	6.53606	SLC38A1	GO_Biological_Process_2021	LmDAmod1
regulation of neuron death (GO:1901214)	1/86	0.21467	0.294535	0	0	4.24791	6.53606	GSK3B	GO_Biological_Process_2021	LmDAmod1
sodium ion transmembrane transport (GO:0035725)	1/87	0.216879	0.296782	0	0	4.19831	6.41676	SCN3A	GO_Biological_Process_2021	LmDAmod1
negative regulation of binding (GO:0051100)	1/88	0.219081	0.297447	0	0	4.14984	6.30076	GSK3B	GO_Biological_Process_2021	LmDAmod1
retrograde transport, endosome to Golgi (GO:0042147)	1/88	0.219081	0.297447	0	0	4.14984	6.30076	DENND5A	GO_Biological_Process_2021	LmDAmod1
sensory perception of mechanical stimulus (GO:0050954)	1/88	0.219081	0.297447	0	0	4.14984	6.30076	WHRN	GO_Biological_Process_2021	LmDAmod1
regulation of type I interferon production (GO:0032479)	1/89	0.221277	0.298572	0	0	4.10248	6.18793	IRAK1	GO_Biological_Process_2021	LmDAmod1
regulation of cation channel activity (GO:2001257)	1/89	0.221277	0.298572	0	0	4.10248	6.18793	SHISA9	GO_Biological_Process_2021	LmDAmod1
positive regulation of autophagy (GO:0010508)	1/90	0.223468	0.298572	0	0	4.05618	6.07814	GSK3B	GO_Biological_Process_2021	LmDAmod1
positive regulation of binding (GO:0051099)	1/90	0.223468	0.298572	0	0	4.05618	6.07814	GSK3B	GO_Biological_Process_2021	LmDAmod1
sodium ion transport (GO:0006814)	1/90	0.223468	0.298572	0	0	4.05618	6.07814	SCN3A	GO_Biological_Process_2021	LmDAmod1
regulation of actin cytoskeleton organization (GO:0032956)	1/91	0.225652	0.298572	0	0	4.01091	5.97129	DLC1	GO_Biological_Process_2021	LmDAmod1
sensory perception of sound (GO:0007605)	1/91	0.225652	0.298572	0	0	4.01091	5.97129	WHRN	GO_Biological_Process_2021	LmDAmod1
toll-like receptor signaling pathway (GO:0002224)	1/91	0.225652	0.298572	0	0	4.01091	5.97129	IRAK1	GO_Biological_Process_2021	LmDAmod1
positive regulation of supramolecular fiber organization (GO:1902905)	1/91	0.225652	0.298572	0	0	4.01091	5.97129	SLAIN2	GO_Biological_Process_2021	LmDAmod1
positive regulation of transport (GO:0051050)	1/91	0.225652	0.298572	0	0	4.01091	5.97129	GSK3B	GO_Biological_Process_2021	LmDAmod1
Wnt signaling pathway (GO:0016055)	1/92	0.22783	0.300689	0	0	3.96663	5.86727	GSK3B	GO_Biological_Process_2021	LmDAmod1
negative regulation of cell death (GO:0060548)	1/94	0.232168	0.304867	0	0	3.88094	5.66731	GSK3B	GO_Biological_Process_2021	LmDAmod1
interleukin-1-mediated signaling pathway (GO:0070498)	1/94	0.232168	0.304867	0	0	3.88094	5.66731	IRAK1	GO_Biological_Process_2021	LmDAmod1
sensory perception of light stimulus (GO:0050953)	1/95	0.234328	0.306928	0	0	3.83946	5.57118	WHRN	GO_Biological_Process_2021	LmDAmod1
protein maturation (GO:0051604)	1/97	0.23863	0.310997	0	0	3.75909	5.38618	PCSK6	GO_Biological_Process_2021	LmDAmod1
regulation of MAP kinase activity (GO:0043405)	1/97	0.23863	0.310997	0	0	3.75909	5.38618	IRAK1	GO_Biological_Process_2021	LmDAmod1
negative regulation of neuron death (GO:1901215)	1/98	0.240772	0.312224	0	0	3.72015	5.29713	GSK3B	GO_Biological_Process_2021	LmDAmod1
RNA splicing (GO:0008380)	1/98	0.240772	0.312224	0	0	3.72015	5.29713	CELF3	GO_Biological_Process_2021	LmDAmod1
cell-matrix adhesion (GO:0007160)	1/100	0.245039	0.315397	0	0	3.64463	5.12558	DLC1	GO_Biological_Process_2021	LmDAmod1
positive regulation of translation (GO:0045727)	1/100	0.245039	0.315397	0	0	3.64463	5.12558	PRR16	GO_Biological_Process_2021	LmDAmod1
organic acid transport (GO:0015849)	1/100	0.245039	0.315397	0	0	3.64463	5.12558	SLC38A1	GO_Biological_Process_2021	LmDAmod1
protein O-linked glycosylation (GO:0006493)	1/102	0.249282	0.316163	0	0	3.5721	4.96225	TMTC4	GO_Biological_Process_2021	LmDAmod1
positive regulation of cell growth (GO:0030307)	1/102	0.249282	0.316163	0	0	3.5721	4.96225	ITSN2	GO_Biological_Process_2021	LmDAmod1
positive regulation of cellular protein metabolic process (GO:0032270)	1/102	0.249282	0.316163	0	0	3.5721	4.96225	PRR16	GO_Biological_Process_2021	LmDAmod1
cell junction assembly (GO:0034329)	1/102	0.249282	0.316163	0	0	3.5721	4.96225	DSCAM	GO_Biological_Process_2021	LmDAmod1
mitotic sister chromatid segregation (GO:0000070)	1/102	0.249282	0.316163	0	0	3.5721	4.96225	ZWINT	GO_Biological_Process_2021	LmDAmod1
regulation of protein catabolic process (GO:0042176)	1/102	0.249282	0.316163	0	0	3.5721	4.96225	GSK3B	GO_Biological_Process_2021	LmDAmod1
cellular response to organonitrogen compound (GO:0071417)	1/103	0.251395	0.318067	0	0	3.5369	4.8835	CTNNA1	GO_Biological_Process_2021	LmDAmod1
activation of GTPase activity (GO:0090630)	1/105	0.255603	0.322606	0	0	3.46853	4.73153	RALGAPA1	GO_Biological_Process_2021	LmDAmod1
protein processing (GO:0016485)	1/106	0.257698	0.322899	0	0	3.43532	4.65818	PCSK6	GO_Biological_Process_2021	LmDAmod1
small GTPase mediated signal transduction (GO:0007264)	1/106	0.257698	0.322899	0	0	3.43532	4.65818	RAPGEF6	GO_Biological_Process_2021	LmDAmod1
positive regulation of protein serine/threonine kinase activity (GO:0071902)	1/106	0.257698	0.322899	0	0	3.43532	4.65818	IRAK1	GO_Biological_Process_2021	LmDAmod1
response to endoplasmic reticulum stress (GO:0034976)	1/110	0.266022	0.33173	0	0	3.30859	4.38116	GSK3B	GO_Biological_Process_2021	LmDAmod1
regulation of protein kinase activity (GO:0045859)	1/110	0.266022	0.33173	0	0	3.30859	4.38116	MMD2	GO_Biological_Process_2021	LmDAmod1
activation of protein kinase activity (GO:0032147)	1/114	0.274254	0.338746	0	0	3.19083	4.12798	IRAK1	GO_Biological_Process_2021	LmDAmod1
negative regulation of cell motility (GO:2000146)	1/114	0.274254	0.338746	0	0	3.19083	4.12798	DLC1	GO_Biological_Process_2021	LmDAmod1
response to lipid (GO:0033993)	1/114	0.274254	0.338746	0	0	3.19083	4.12798	IRAK1	GO_Biological_Process_2021	LmDAmod1
positive regulation of kinase activity (GO:0033674)	1/114	0.274254	0.338746	0	0	3.19083	4.12798	MMD2	GO_Biological_Process_2021	LmDAmod1
cellular response to molecule of bacterial origin (GO:0071219)	1/115	0.276297	0.339656	0	0	3.16268	4.06808	IRAK1	GO_Biological_Process_2021	LmDAmod1
positive regulation of protein metabolic process (GO:0051247)	1/115	0.276297	0.339656	0	0	3.16268	4.06808	GSK3B	GO_Biological_Process_2021	LmDAmod1
cytosolic transport (GO:0016482)	1/116	0.278336	0.341355	0	0	3.13502	4.00946	DENND5A	GO_Biological_Process_2021	LmDAmod1
regulation of cellular response to stress (GO:0080135)	1/118	0.282395	0.3439	0	0	3.08112	3.89592	GSK3B	GO_Biological_Process_2021	LmDAmod1
negative regulation of response to external stimulus (GO:0032102)	1/118	0.282395	0.3439	0	0	3.08112	3.89592	AJAP1	GO_Biological_Process_2021	LmDAmod1
regulation of protein binding (GO:0043393)	1/118	0.282395	0.3439	0	0	3.08112	3.89592	GSK3B	GO_Biological_Process_2021	LmDAmod1
positive regulation of cysteine-type endopeptidase activity involved in apoptotic process (GO:0043280)	1/119	0.284416	0.345552	0	0	3.05485	3.84092	DLC1	GO_Biological_Process_2021	LmDAmod1
cellular response to lipopolysaccharide (GO:0071222)	1/120	0.286432	0.34719	0	0	3.02903	3.78706	IRAK1	GO_Biological_Process_2021	LmDAmod1
negative regulation of programmed cell death (GO:0043069)	2/381	0.289048	0.349546	0	0	1.91195	2.37304	GSK3B;IRAK1	GO_Biological_Process_2021	LmDAmod1
potassium ion transport (GO:0006813)	1/122	0.290446	0.350422	0	0	2.97866	3.68263	KCNK2	GO_Biological_Process_2021	LmDAmod1
regulation of anatomical structure morphogenesis (GO:0022603)	1/123	0.292445	0.352017	0	0	2.9541	3.632	GSK3B	GO_Biological_Process_2021	LmDAmod1
regulation of phosphorylation (GO:0042325)	1/125	0.296426	0.355986	0	0	2.90616	3.53376	DSCAM	GO_Biological_Process_2021	LmDAmod1
negative regulation of cell growth (GO:0030308)	1/126	0.298409	0.356719	0	0	2.88276	3.4861	MAP2	GO_Biological_Process_2021	LmDAmod1
circulatory system development (GO:0072359)	1/126	0.298409	0.356719	0	0	2.88276	3.4861	PDLIM7	GO_Biological_Process_2021	LmDAmod1
microtubule cytoskeleton organization involved in mitosis (GO:1902850)	1/128	0.302357	0.360609	0	0	2.83708	3.39356	ZWINT	GO_Biological_Process_2021	LmDAmod1
positive regulation of macromolecule biosynthetic process (GO:0010557)	1/129	0.304323	0.361297	0	0	2.81477	3.34864	PRR16	GO_Biological_Process_2021	LmDAmod1
cellular response to insulin stimulus (GO:0032869)	1/129	0.304323	0.361297	0	0	2.81477	3.34864	GSK3B	GO_Biological_Process_2021	LmDAmod1
phosphorylation (GO:0016310)	2/400	0.308772	0.365743	0	0	1.81891	2.1375	GSK3B;IRAK1	GO_Biological_Process_2021	LmDAmod1
regulation of cell adhesion (GO:0030155)	1/133	0.312133	0.368884	0	0	2.72893	3.17736	DSCAM	GO_Biological_Process_2021	LmDAmod1
protein localization to plasma membrane (GO:0072659)	1/136	0.317933	0.374039	0	0	2.66788	3.05716	RAPGEF6	GO_Biological_Process_2021	LmDAmod1
ribonucleoprotein complex assembly (GO:0022618)	1/136	0.317933	0.374039	0	0	2.66788	3.05716	CELF3	GO_Biological_Process_2021	LmDAmod1
potassium ion transmembrane transport (GO:0071805)	1/139	0.323686	0.379092	0	0	2.60949	2.94345	KCNK2	GO_Biological_Process_2021	LmDAmod1
protein dephosphorylation (GO:0006470)	1/139	0.323686	0.379092	0	0	2.60949	2.94345	PTPRF	GO_Biological_Process_2021	LmDAmod1
protein localization to cell periphery (GO:1990778)	1/140	0.325593	0.379615	0	0	2.59058	2.90691	RAPGEF6	GO_Biological_Process_2021	LmDAmod1
enzyme linked receptor protein signaling pathway (GO:0007167)	1/140	0.325593	0.379615	0	0	2.59058	2.90691	PTPRF	GO_Biological_Process_2021	LmDAmod1
regulation of small GTPase mediated signal transduction (GO:0051056)	1/141	0.327495	0.380128	0	0	2.57195	2.87102	DLC1	GO_Biological_Process_2021	LmDAmod1
positive regulation of cellular catabolic process (GO:0031331)	1/141	0.327495	0.380128	0	0	2.57195	2.87102	GSK3B	GO_Biological_Process_2021	LmDAmod1
Ras protein signal transduction (GO:0007265)	1/142	0.329391	0.381121	0	0	2.55358	2.83577	RAPGEF6	GO_Biological_Process_2021	LmDAmod1
receptor-mediated endocytosis (GO:0006898)	1/143	0.331282	0.381121	0	0	2.53547	2.80115	PDLIM7	GO_Biological_Process_2021	LmDAmod1
negative regulation of DNA-binding transcription factor activity (GO:0043433)	1/143	0.331282	0.381121	0	0	2.53547	2.80115	IRAK1	GO_Biological_Process_2021	LmDAmod1
nitrogen compound transport (GO:0071705)	1/143	0.331282	0.381121	0	0	2.53547	2.80115	SLC38A1	GO_Biological_Process_2021	LmDAmod1
negative regulation of cell migration (GO:0030336)	1/144	0.333168	0.382445	0	0	2.51761	2.76713	DLC1	GO_Biological_Process_2021	LmDAmod1
positive regulation of intracellular protein transport (GO:0090316)	1/148	0.340659	0.390183	0	0	2.44861	2.63684	GSK3B	GO_Biological_Process_2021	LmDAmod1
response to cytokine (GO:0034097)	1/150	0.344374	0.39357	0	0	2.4155	2.57498	IRAK1	GO_Biological_Process_2021	LmDAmod1
regulation of intracellular signal transduction (GO:1902531)	2/437	0.346869	0.395552	0	0	1.66105	1.75873	DLC1;GNAI1	GO_Biological_Process_2021	LmDAmod1
dephosphorylation (GO:0016311)	1/153	0.349908	0.398144	0	0	2.36746	2.48604	PTPRF	GO_Biological_Process_2021	LmDAmod1
positive regulation of protein kinase activity (GO:0045860)	1/154	0.351742	0.399358	0	0	2.35187	2.45737	MMD2	GO_Biological_Process_2021	LmDAmod1
cellular response to interleukin-1 (GO:0071347)	1/155	0.353571	0.399689	0	0	2.33648	2.42917	IRAK1	GO_Biological_Process_2021	LmDAmod1
positive regulation of NF-kappaB transcription factor activity (GO:0051092)	1/155	0.353571	0.399689	0	0	2.33648	2.42917	IRAK1	GO_Biological_Process_2021	LmDAmod1
peptidyl-serine phosphorylation (GO:0018105)	1/156	0.355395	0.40088	0	0	2.32129	2.40143	GSK3B	GO_Biological_Process_2021	LmDAmod1
mitotic spindle organization (GO:0007052)	1/157	0.357214	0.402059	0	0	2.30629	2.37414	ZWINT	GO_Biological_Process_2021	LmDAmod1
response to lipopolysaccharide (GO:0032496)	1/159	0.360837	0.40526	0	0	2.27687	2.32088	IRAK1	GO_Biological_Process_2021	LmDAmod1
adenylate cyclase-modulating G protein-coupled receptor signaling pathway (GO:0007188)	1/165	0.371587	0.416433	0	0	2.1929	2.17092	GNAI1	GO_Biological_Process_2021	LmDAmod1
DNA-templated transcription, initiation (GO:0006352)	1/168	0.376894	0.421473	0	0	2.15318	2.10106	MAML3	GO_Biological_Process_2021	LmDAmod1
peptidyl-serine modification (GO:0018209)	1/169	0.378654	0.422532	0	0	2.14026	2.07848	GSK3B	GO_Biological_Process_2021	LmDAmod1
positive regulation of I-kappaB kinase/NF-kappaB signaling (GO:0043123)	1/171	0.382158	0.42553	0	0	2.11487	2.03433	IRAK1	GO_Biological_Process_2021	LmDAmod1
cation transport (GO:0006812)	1/174	0.387378	0.43042	0	0	2.07788	1.97056	SCN3A	GO_Biological_Process_2021	LmDAmod1
positive regulation of gene expression (GO:0010628)	2/482	0.392294	0.434027	0	0	1.50185	1.40535	GSK3B;PRR16	GO_Biological_Process_2021	LmDAmod1
cellular response to cytokine stimulus (GO:0071345)	2/482	0.392294	0.434027	0	0	1.50185	1.40535	GSK3B;IRAK1	GO_Biological_Process_2021	LmDAmod1
regulation of translation (GO:0006417)	1/178	0.394271	0.435289	0	0	2.03051	1.88983	PRR16	GO_Biological_Process_2021	LmDAmod1
negative regulation of apoptotic process (GO:0043066)	2/485	0.395277	0.43533	0	0	1.49229	1.3851	GSK3B;IRAK1	GO_Biological_Process_2021	LmDAmod1
RNA processing (GO:0006396)	1/179	0.395982	0.43533	0	0	2.019	1.87037	CELF3	GO_Biological_Process_2021	LmDAmod1
positive regulation of cellular biosynthetic process (GO:0031328)	1/180	0.397689	0.436283	0	0	2.00762	1.85119	PRR16	GO_Biological_Process_2021	LmDAmod1
protein phosphorylation (GO:0006468)	2/496	0.406159	0.444637	0	0	1.45824	1.31389	GSK3B;IRAK1	GO_Biological_Process_2021	LmDAmod1
protein localization to membrane (GO:0072657)	1/195	0.422726	0.461801	0	0	1.85098	1.59376	RAPGEF6	GO_Biological_Process_2021	LmDAmod1
regulation of signal transduction (GO:0009966)	1/198	0.427609	0.465181	0	0	1.82252	1.54831	IRAK1	GO_Biological_Process_2021	LmDAmod1
negative regulation of intracellular signal transduction (GO:1902532)	1/198	0.427609	0.465181	0	0	1.82252	1.54831	PDE10A	GO_Biological_Process_2021	LmDAmod1
negative regulation of multicellular organismal process (GO:0051241)	1/214	0.452976	0.491748	0	0	1.68425	1.33379	GSK3B	GO_Biological_Process_2021	LmDAmod1
regulation of I-kappaB kinase/NF-kappaB signaling (GO:0043122)	1/224	0.468266	0.507288	0	0	1.60791	1.21995	IRAK1	GO_Biological_Process_2021	LmDAmod1
negative regulation of cellular process (GO:0048523)	2/566	0.473128	0.511489	0	0	1.27266	0.952443	DSCAM;DLC1	GO_Biological_Process_2021	LmDAmod1
apoptotic process (GO:0006915)	1/231	0.478718	0.51539	0	0	1.55842	1.148	DLC1	GO_Biological_Process_2021	LmDAmod1
regulation of autophagy (GO:0010506)	1/231	0.478718	0.51539	0	0	1.55842	1.148	GSK3B	GO_Biological_Process_2021	LmDAmod1
positive regulation of DNA-binding transcription factor activity (GO:0051091)	1/246	0.500441	0.537664	0	0	1.46189	1.01202	IRAK1	GO_Biological_Process_2021	LmDAmod1
positive regulation of signal transduction (GO:0009967)	1/252	0.50888	0.545603	0	0	1.42651	0.963671	MAML3	GO_Biological_Process_2021	LmDAmod1
positive regulation of phosphorylation (GO:0042327)	1/253	0.510272	0.54597	0	0	1.42078	0.955916	DSCAM	GO_Biological_Process_2021	LmDAmod1
protein-containing complex assembly (GO:0065003)	1/267	0.529367	0.565238	0	0	1.34504	0.855546	GSK3B	GO_Biological_Process_2021	LmDAmod1
positive regulation of MAPK cascade (GO:0043410)	1/274	0.538639	0.573959	0	0	1.31009	0.810566	IRAK1	GO_Biological_Process_2021	LmDAmod1
plasma membrane bounded cell projection assembly (GO:0120031)	1/278	0.543856	0.578333	0	0	1.29091	0.786255	RAPGEF6	GO_Biological_Process_2021	LmDAmod1
cellular protein modification process (GO:0006464)	3/1025	0.552689	0.586527	0	0	1.048	0.621422	GSK3B;IRAK1;PTPRF	GO_Biological_Process_2021	LmDAmod1
proteolysis (GO:0006508)	1/287	0.555383	0.588186	0	0	1.24971	0.734952	PCSK6	GO_Biological_Process_2021	LmDAmod1
innate immune response (GO:0045087)	1/302	0.573963	0.606628	0	0	1.18653	0.658749	IRAK1	GO_Biological_Process_2021	LmDAmod1
regulation of gene expression (GO:0010468)	3/1079	0.588161	0.620372	0	0	0.992565	0.526809	GSK3B;MBNL2;RYBP	GO_Biological_Process_2021	LmDAmod1
transcription by RNA polymerase II (GO:0006366)	1/320	0.595255	0.626584	0	0	1.11855	0.580266	MAML3	GO_Biological_Process_2021	LmDAmod1
cellular response to oxygen-containing compound (GO:1901701)	1/323	0.5987	0.628938	0	0	1.10796	0.568378	IRAK1	GO_Biological_Process_2021	LmDAmod1
cellular protein localization (GO:0034613)	1/329	0.605505	0.634804	0	0	1.08736	0.545521	RAB3GAP2	GO_Biological_Process_2021	LmDAmod1
positive regulation of cytokine production (GO:0001819)	1/335	0.612197	0.640395	0	0	1.0675	0.523825	IRAK1	GO_Biological_Process_2021	LmDAmod1
intracellular protein transport (GO:0006886)	1/336	0.613301	0.640395	0	0	1.06426	0.520317	RAB3GAP2	GO_Biological_Process_2021	LmDAmod1
supramolecular fiber organization (GO:0097435)	1/351	0.6295	0.655992	0	0	1.01787	0.4711	SLAIN2	GO_Biological_Process_2021	LmDAmod1
protein transport (GO:0015031)	1/369	0.648061	0.673984	0	0	0.967194	0.41954	RAB3GAP2	GO_Biological_Process_2021	LmDAmod1
positive regulation of protein phosphorylation (GO:0001934)	1/371	0.650066	0.674719	0	0	0.961867	0.414258	MMD2	GO_Biological_Process_2021	LmDAmod1
negative regulation of cell population proliferation (GO:0008285)	1/379	0.657975	0.681568	0	0	0.941126	0.393944	DLC1	GO_Biological_Process_2021	LmDAmod1
positive regulation of macromolecule metabolic process (GO:0010604)	1/384	0.662828	0.68523	0	0	0.928602	0.381877	GSK3B	GO_Biological_Process_2021	LmDAmod1
transmembrane receptor protein tyrosine kinase signaling pathway (GO:0007169)	1/404	0.681575	0.703213	0	0	0.881615	0.337966	GSK3B	GO_Biological_Process_2021	LmDAmod1
regulation of cell migration (GO:0030334)	1/408	0.6852	0.705552	0	0	0.872772	0.329947	DLC1	GO_Biological_Process_2021	LmDAmod1
regulation of nucleic acid-templated transcription (GO:1903506)	1/430	0.704422	0.723912	0	0	0.827082	0.289791	RYBP	GO_Biological_Process_2021	LmDAmod1
nervous system development (GO:0007399)	1/447	0.718482	0.736905	0	0	0.794863	0.262794	DSCAM	GO_Biological_Process_2021	LmDAmod1
regulation of cellular macromolecule biosynthetic process (GO:2000112)	1/468	0.734946	0.752306	0	0	0.758303	0.233526	RYBP	GO_Biological_Process_2021	LmDAmod1
neutrophil degranulation (GO:0043312)	1/481	0.744659	0.760752	0	0	0.737273	0.217369	ATP11A	GO_Biological_Process_2021	LmDAmod1
neutrophil activation involved in immune response (GO:0002283)	1/485	0.747577	0.762236	0	0	0.731029	0.212669	ATP11A	GO_Biological_Process_2021	LmDAmod1
neutrophil mediated immunity (GO:0002446)	1/488	0.749744	0.762949	0	0	0.726414	0.209224	ATP11A	GO_Biological_Process_2021	LmDAmod1
positive regulation of nucleic acid-templated transcription (GO:1903508)	1/511	0.765761	0.777726	0	0	0.692834	0.184907	RYBP	GO_Biological_Process_2021	LmDAmod1
positive regulation of intracellular signal transduction (GO:1902533)	1/546	0.788222	0.79804	0	0	0.647173	0.154011	IRAK1	GO_Biological_Process_2021	LmDAmod1
negative regulation of cellular macromolecule biosynthetic process (GO:2000113)	1/547	0.788831	0.79804	0	0	0.645954	0.153222	GSK3B	GO_Biological_Process_2021	LmDAmod1
cytokine-mediated signaling pathway (GO:0019221)	1/621	0.829468	0.837521	0	0	0.566686	0.105954	IRAK1	GO_Biological_Process_2021	LmDAmod1
positive regulation of transcription, DNA-templated (GO:0045893)	2/1183	0.851669	0.858271	0	0	0.588422	0.0944752	RYBP;MAML3	GO_Biological_Process_2021	LmDAmod1
regulation of cell population proliferation (GO:0042127)	1/764	0.88743	0.89258	0	0	0.457071	0.0545859	DLC1	GO_Biological_Process_2021	LmDAmod1
positive regulation of transcription by RNA polymerase II (GO:0045944)	1/908	0.926139	0.929715	0	0	0.381618	0.0292819	MAML3	GO_Biological_Process_2021	LmDAmod1
regulation of transcription by RNA polymerase II (GO:0006357)	3/2206	0.954762	0.956602	0	0	0.455836	0.0211021	TFCP2L1;MAML3;BACH2	GO_Biological_Process_2021	LmDAmod1
regulation of transcription, DNA-templated (GO:0006355)	3/2244	0.958524	0.958524	0	0	0.447147	0.0189414	RYBP;TFCP2L1;BACH2	GO_Biological_Process_2021	LmDAmod1
heterotrimeric G-protein complex (GO:0005834)	2/33	0.00384548	0.146864	0	0	23.7909	132.298	GNB4;GNAI1	GO_Cellular_Component_2021	LmDAmod1
adherens junction (GO:0005912)	3/132	0.0060362	0.146864	0	0	8.6946	44.4293	CTNNA1;PDLIM7;AJAP1	GO_Cellular_Component_2021	LmDAmod1
dendrite (GO:0030425)	4/270	0.00688318	0.146864	0	0	5.69057	28.3315	GSK3B;DSCAM;MAP2;ZWINT	GO_Cellular_Component_2021	LmDAmod1
filopodium (GO:0030175)	2/58	0.011513	0.146864	0	0	13.1534	58.7206	GAP43;MAP2	GO_Cellular_Component_2021	LmDAmod1
apicolateral plasma membrane (GO:0016327)	1/5	0.0139231	0.146864	0	0	90.6364	387.399	MPDZ	GO_Cellular_Component_2021	LmDAmod1
external side of apical plasma membrane (GO:0098591)	1/5	0.0139231	0.146864	0	0	90.6364	387.399	SLC38A1	GO_Cellular_Component_2021	LmDAmod1
integral component of plasma membrane (GO:0005887)	9/1454	0.0188708	0.146864	0	0	2.45146	9.73264	SLC38A1;TSPAN13;TACR3;ATP11A;SHISA9;SCN3A;KCNK2;PTPRF;AJAP1	GO_Cellular_Component_2021	LmDAmod1
neuron projection (GO:0043005)	5/556	0.0194535	0.146864	0	0	3.45059	13.5944	GSK3B;DSCAM;MAP2;SCN3A;ZWINT	GO_Cellular_Component_2021	LmDAmod1
axon (GO:0030424)	3/204	0.01951	0.146864	0	0	5.55984	21.8881	GSK3B;DSCAM;SCN3A	GO_Cellular_Component_2021	LmDAmod1
dendritic spine membrane (GO:0032591)	1/8	0.0221854	0.146864	0	0	51.7844	197.212	SHISA9	GO_Cellular_Component_2021	LmDAmod1
apical dendrite (GO:0097440)	1/10	0.0276558	0.146864	0	0	40.2727	144.495	MAP2	GO_Cellular_Component_2021	LmDAmod1
dendrite cytoplasm (GO:0032839)	1/11	0.0303797	0.146864	0	0	36.2436	126.635	MAP2	GO_Cellular_Component_2021	LmDAmod1
cell cortex region (GO:0099738)	1/11	0.0303797	0.146864	0	0	36.2436	126.635	GNAI1	GO_Cellular_Component_2021	LmDAmod1
intracellular vesicle (GO:0097708)	1/11	0.0303797	0.146864	0	0	36.2436	126.635	ITSN2	GO_Cellular_Component_2021	LmDAmod1
filopodium membrane (GO:0031527)	1/12	0.0330961	0.146864	0	0	32.9471	112.295	GAP43	GO_Cellular_Component_2021	LmDAmod1
neuron projection cytoplasm (GO:0120111)	1/12	0.0330961	0.146864	0	0	32.9471	112.295	MAP2	GO_Cellular_Component_2021	LmDAmod1
spanning component of plasma membrane (GO:0044214)	1/13	0.0358051	0.149539	0	0	30.2	100.556	AJAP1	GO_Cellular_Component_2021	LmDAmod1
lytic vacuole membrane (GO:0098852)	3/267	0.0388396	0.150614	0	0	4.21955	13.7064	GNB4;ATP11A;GNAI1	GO_Cellular_Component_2021	LmDAmod1
cell-cell junction (GO:0005911)	3/271	0.0403051	0.150614	0	0	4.15573	13.3452	CTNNA1;PDLIM7;AJAP1	GO_Cellular_Component_2021	LmDAmod1
voltage-gated sodium channel complex (GO:0001518)	1/17	0.0465665	0.165311	0	0	22.6455	69.4507	SCN3A	GO_Cellular_Component_2021	LmDAmod1
asymmetric synapse (GO:0032279)	2/133	0.0535407	0.168425	0	0	5.60164	16.3978	GAP43;SHISA9	GO_Cellular_Component_2021	LmDAmod1
AMPA glutamate receptor complex (GO:0032281)	1/20	0.0545601	0.168425	0	0	19.067	55.4554	SHISA9	GO_Cellular_Component_2021	LmDAmod1
spanning component of membrane (GO:0089717)	1/20	0.0545601	0.168425	0	0	19.067	55.4554	AJAP1	GO_Cellular_Component_2021	LmDAmod1
postsynaptic density (GO:0014069)	2/138	0.0571541	0.169081	0	0	5.39434	15.4386	GAP43;SHISA9	GO_Cellular_Component_2021	LmDAmod1
lysosomal membrane (GO:0005765)	3/330	0.0650834	0.178123	0	0	3.39571	9.27736	GNB4;ATP11A;GNAI1	GO_Cellular_Component_2021	LmDAmod1
basolateral plasma membrane (GO:0016323)	2/151	0.0669309	0.178123	0	0	4.92046	13.3054	SLC38A1;AJAP1	GO_Cellular_Component_2021	LmDAmod1
sodium channel complex (GO:0034706)	1/25	0.0677367	0.178123	0	0	15.0909	40.6266	SCN3A	GO_Cellular_Component_2021	LmDAmod1
synaptic membrane (GO:0097060)	1/26	0.0703503	0.178388	0	0	14.4865	38.4512	SHISA9	GO_Cellular_Component_2021	LmDAmod1
dendrite membrane (GO:0032590)	1/29	0.078148	0.179244	0	0	12.9325	32.9668	SHISA9	GO_Cellular_Component_2021	LmDAmod1
secretory vesicle (GO:0099503)	1/29	0.078148	0.179244	0	0	12.9325	32.9668	SYTL5	GO_Cellular_Component_2021	LmDAmod1
exocytic vesicle (GO:0070382)	1/30	0.080733	0.179244	0	0	12.4859	31.4221	SYTL5	GO_Cellular_Component_2021	LmDAmod1
catenin complex (GO:0016342)	1/31	0.0833108	0.179244	0	0	12.0691	29.9938	CTNNA1	GO_Cellular_Component_2021	LmDAmod1
transcription factor TFIID complex (GO:0005669)	1/31	0.0833108	0.179244	0	0	12.0691	29.9938	TAF7L	GO_Cellular_Component_2021	LmDAmod1
ionotropic glutamate receptor complex (GO:0008328)	1/32	0.0858815	0.179341	0	0	11.6792	28.6699	SHISA9	GO_Cellular_Component_2021	LmDAmod1
ion channel complex (GO:0034702)	1/35	0.0935512	0.18588	0	0	10.6471	25.2255	SHISA9	GO_Cellular_Component_2021	LmDAmod1
focal adhesion (GO:0005925)	3/387	0.0942489	0.18588	0	0	2.88325	6.80972	DLC1;CTNNA1;PDLIM7	GO_Cellular_Component_2021	LmDAmod1
cell-substrate junction (GO:0030055)	3/394	0.0981519	0.188346	0	0	2.83062	6.57055	DLC1;CTNNA1;PDLIM7	GO_Cellular_Component_2021	LmDAmod1
cortical actin cytoskeleton (GO:0030864)	1/42	0.111202	0.207773	0	0	8.82616	19.3858	DLC1	GO_Cellular_Component_2021	LmDAmod1
cell-cell contact zone (GO:0044291)	1/47	0.123603	0.225021	0	0	7.86482	16.4428	AJAP1	GO_Cellular_Component_2021	LmDAmod1
cytoplasmic side of plasma membrane (GO:0009898)	1/55	0.143092	0.248153	0	0	6.69697	13.0207	AJAP1	GO_Cellular_Component_2021	LmDAmod1
trans-Golgi network (GO:0005802)	2/239	0.144317	0.248153	0	0	3.0797	5.96151	DENND5A;ATP11A	GO_Cellular_Component_2021	LmDAmod1
lysosome (GO:0005764)	3/477	0.149028	0.248153	0	0	2.32505	4.42603	GNB4;ATP11A;GNAI1	GO_Cellular_Component_2021	LmDAmod1
cortical cytoskeleton (GO:0030863)	1/58	0.15029	0.248153	0	0	6.34354	12.0222	DLC1	GO_Cellular_Component_2021	LmDAmod1
caveola (GO:0005901)	1/60	0.155055	0.250203	0	0	6.12789	11.4222	DLC1	GO_Cellular_Component_2021	LmDAmod1
glutamatergic synapse (GO:0098978)	1/69	0.176178	0.277969	0	0	5.31444	9.22725	GSK3B	GO_Cellular_Component_2021	LmDAmod1
cation channel complex (GO:0034703)	1/73	0.185398	0.28007	0	0	5.01818	8.45688	SHISA9	GO_Cellular_Component_2021	LmDAmod1
tertiary granule membrane (GO:0070821)	1/73	0.185398	0.28007	0	0	5.01818	8.45688	ATP11A	GO_Cellular_Component_2021	LmDAmod1
lipid droplet (GO:0005811)	1/77	0.194517	0.287724	0	0	4.75311	7.78195	IRAK1	GO_Cellular_Component_2021	LmDAmod1
plasma membrane raft (GO:0044853)	1/82	0.205775	0.298164	0	0	4.45859	7.04889	DLC1	GO_Cellular_Component_2021	LmDAmod1
actin cytoskeleton (GO:0015629)	2/316	0.221547	0.311075	0	0	2.3154	3.48959	DLC1;PDLIM7	GO_Cellular_Component_2021	LmDAmod1
specific granule membrane (GO:0035579)	1/91	0.225652	0.311075	0	0	4.01091	5.97129	ATP11A	GO_Cellular_Component_2021	LmDAmod1
cell projection membrane (GO:0031253)	1/92	0.22783	0.311075	0	0	3.96663	5.86727	GAP43	GO_Cellular_Component_2021	LmDAmod1
Golgi lumen (GO:0005796)	1/100	0.245039	0.32826	0	0	3.64463	5.12558	PCSK6	GO_Cellular_Component_2021	LmDAmod1
recycling endosome (GO:0055037)	1/145	0.335049	0.440527	0	0	2.5	2.7337	ATP11A	GO_Cellular_Component_2021	LmDAmod1
specific granule (GO:0042581)	1/160	0.362641	0.460637	0	0	2.26244	2.29488	ATP11A	GO_Cellular_Component_2021	LmDAmod1
membrane raft (GO:0045121)	1/163	0.368023	0.460637	0	0	2.2202	2.21933	DLC1	GO_Cellular_Component_2021	LmDAmod1
tertiary granule (GO:0070820)	1/164	0.369808	0.460637	0	0	2.20647	2.19494	ATP11A	GO_Cellular_Component_2021	LmDAmod1
endocytic vesicle (GO:0030139)	1/189	0.412836	0.505368	0	0	1.91064	1.69035	RAPGEF6	GO_Cellular_Component_2021	LmDAmod1
vesicle (GO:0031982)	1/226	0.471273	0.567125	0	0	1.59345	1.19878	ITSN2	GO_Cellular_Component_2021	LmDAmod1
cytoskeleton (GO:0005856)	2/600	0.50405	0.596459	0	0	1.19819	0.820857	SLAIN2;PDLIM7	GO_Cellular_Component_2021	LmDAmod1
secretory granule membrane (GO:0030667)	1/274	0.538639	0.62694	0	0	1.31009	0.810566	ATP11A	GO_Cellular_Component_2021	LmDAmod1
endoplasmic reticulum membrane (GO:0005789)	2/712	0.597519	0.674221	0	0	1.00334	0.516688	RAB3GAP2;EXTL3	GO_Cellular_Component_2021	LmDAmod1
endosome membrane (GO:0010008)	1/325	0.600981	0.674221	0	0	1.10101	0.560625	IRAK1	GO_Cellular_Component_2021	LmDAmod1
microtubule cytoskeleton (GO:0015630)	1/331	0.607748	0.674221	0	0	1.08066	0.538164	SLAIN2	GO_Cellular_Component_2021	LmDAmod1
collagen-containing extracellular matrix (GO:0062023)	1/380	0.658951	0.708872	0	0	0.938594	0.391493	PCSK6	GO_Cellular_Component_2021	LmDAmod1
cytoplasmic vesicle membrane (GO:0030659)	1/380	0.658951	0.708872	0	0	0.938594	0.391493	IRAK1	GO_Cellular_Component_2021	LmDAmod1
bounding membrane of organelle (GO:0098588)	1/767	0.888411	0.933475	0	0	0.45521	0.0538611	IRAK1	GO_Cellular_Component_2021	LmDAmod1
intracellular membrane-bounded organelle (GO:0043231)	11/5192	0.894033	0.933475	0	0	0.696532	0.0780206	ITSN2;GSK3B;RYBP;IRAK1;RALGAPA1;DLC1;CELF3;CTNNA1;TFCP2L1;ATP11A;MAML3	GO_Cellular_Component_2021	LmDAmod1
intracellular organelle lumen (GO:0070013)	1/848	0.911928	0.938361	0	0	0.409939	0.0377938	PCSK6	GO_Cellular_Component_2021	LmDAmod1
nucleus (GO:0005634)	8/4484	0.953975	0.964731	0	0	0.575961	0.0271381	GSK3B;RYBP;IRAK1;RALGAPA1;DLC1;CELF3;TFCP2L1;MAML3	GO_Cellular_Component_2021	LmDAmod1
intracellular non-membrane-bounded organelle (GO:0043232)	1/1158	0.964731	0.964731	0	0	0.295231	0.0106006	IRAK1	GO_Cellular_Component_2021	LmDAmod1
GTPase activator activity (GO:0005096)	5/336	0.0024607	0.155552	0	0	5.80919	34.8976	RALGAPA1;DLC1;RAB3GAP2;DENND5A;RAPGEF6	GO_Molecular_Function_2021	LmDAmod1
tau protein binding (GO:0048156)	2/40	0.00561009	0.155552	0	0	19.4016	100.562	GSK3B;MAP2	GO_Molecular_Function_2021	LmDAmod1
guanyl-nucleotide exchange factor activity (GO:0005085)	3/149	0.00841877	0.155552	0	0	7.67563	36.6687	RAB3GAP2;DENND5A;RAPGEF6	GO_Molecular_Function_2021	LmDAmod1
nerve growth factor binding (GO:0048406)	1/5	0.0139231	0.155552	0	0	90.6364	387.399	PCSK6	GO_Molecular_Function_2021	LmDAmod1
phosphatidylserine flippase activity (GO:0140346)	1/5	0.0139231	0.155552	0	0	90.6364	387.399	ATP11A	GO_Molecular_Function_2021	LmDAmod1
G protein-coupled serotonin receptor binding (GO:0031821)	1/6	0.0166848	0.155552	0	0	72.5055	296.784	GNAI1	GO_Molecular_Function_2021	LmDAmod1
phosphatidylethanolamine flippase activity (GO:0090555)	1/6	0.0166848	0.155552	0	0	72.5055	296.784	ATP11A	GO_Molecular_Function_2021	LmDAmod1
organic acid:sodium symporter activity (GO:0005343)	1/7	0.0194389	0.155552	0	0	60.4182	238.077	SLC38A1	GO_Molecular_Function_2021	LmDAmod1
aminophospholipid flippase activity (GO:0015247)	1/7	0.0194389	0.155552	0	0	60.4182	238.077	ATP11A	GO_Molecular_Function_2021	LmDAmod1
L-glutamine transmembrane transporter activity (GO:0015186)	1/8	0.0221854	0.155552	0	0	51.7844	197.212	SLC38A1	GO_Molecular_Function_2021	LmDAmod1
neurotrophin binding (GO:0043121)	1/8	0.0221854	0.155552	0	0	51.7844	197.212	PCSK6	GO_Molecular_Function_2021	LmDAmod1
GTPase regulator activity (GO:0030695)	3/233	0.0275248	0.155552	0	0	4.85168	17.4305	RALGAPA1;DLC1;RAB3GAP2	GO_Molecular_Function_2021	LmDAmod1
outward rectifier potassium channel activity (GO:0015271)	1/11	0.0303797	0.155552	0	0	36.2436	126.635	KCNK2	GO_Molecular_Function_2021	LmDAmod1
vinculin binding (GO:0017166)	1/11	0.0303797	0.155552	0	0	36.2436	126.635	CTNNA1	GO_Molecular_Function_2021	LmDAmod1
amino acid:sodium symporter activity (GO:0005283)	1/11	0.0303797	0.155552	0	0	36.2436	126.635	SLC38A1	GO_Molecular_Function_2021	LmDAmod1
cGMP binding (GO:0030553)	1/11	0.0303797	0.155552	0	0	36.2436	126.635	PDE10A	GO_Molecular_Function_2021	LmDAmod1
cAMP binding (GO:0030552)	1/12	0.0330961	0.155552	0	0	32.9471	112.295	PDE10A	GO_Molecular_Function_2021	LmDAmod1
glycerophospholipid flippase activity (GO:0140333)	1/12	0.0330961	0.155552	0	0	32.9471	112.295	ATP11A	GO_Molecular_Function_2021	LmDAmod1
dynactin binding (GO:0034452)	1/12	0.0330961	0.155552	0	0	32.9471	112.295	GSK3B	GO_Molecular_Function_2021	LmDAmod1
neurexin family protein binding (GO:0042043)	1/12	0.0330961	0.155552	0	0	32.9471	112.295	SYTL5	GO_Molecular_Function_2021	LmDAmod1
protein kinase A catalytic subunit binding (GO:0034236)	1/13	0.0358051	0.158669	0	0	30.2	100.556	GSK3B	GO_Molecular_Function_2021	LmDAmod1
kinase activity (GO:0016301)	2/112	0.0393411	0.158669	0	0	6.67811	21.6069	GSK3B;IRAK1	GO_Molecular_Function_2021	LmDAmod1
muscle alpha-actinin binding (GO:0051371)	1/15	0.0412006	0.158669	0	0	25.8831	82.5491	PDLIM7	GO_Molecular_Function_2021	LmDAmod1
transmembrane receptor protein phosphatase activity (GO:0019198)	1/16	0.0438873	0.158669	0	0	24.1564	75.516	PTPRF	GO_Molecular_Function_2021	LmDAmod1
potassium ion leak channel activity (GO:0022841)	1/16	0.0438873	0.158669	0	0	24.1564	75.516	KCNK2	GO_Molecular_Function_2021	LmDAmod1
transmembrane receptor protein tyrosine phosphatase activity (GO:0005001)	1/16	0.0438873	0.158669	0	0	24.1564	75.516	PTPRF	GO_Molecular_Function_2021	LmDAmod1
phosphatidic acid binding (GO:0070300)	1/19	0.0519029	0.170025	0	0	20.1273	59.5441	RAPGEF6	GO_Molecular_Function_2021	LmDAmod1
leak channel activity (GO:0022840)	1/19	0.0519029	0.170025	0	0	20.1273	59.5441	KCNK2	GO_Molecular_Function_2021	LmDAmod1
tau-protein kinase activity (GO:0050321)	1/20	0.0545601	0.170025	0	0	19.067	55.4554	GSK3B	GO_Molecular_Function_2021	LmDAmod1
3',5'-cyclic-nucleotide phosphodiesterase activity (GO:0004114)	1/21	0.05721	0.170025	0	0	18.1127	51.821	PDE10A	GO_Molecular_Function_2021	LmDAmod1
mannosyltransferase activity (GO:0000030)	1/22	0.0598526	0.170025	0	0	17.2494	48.5719	TMTC4	GO_Molecular_Function_2021	LmDAmod1
voltage-gated sodium channel activity (GO:0005248)	1/22	0.0598526	0.170025	0	0	17.2494	48.5719	SCN3A	GO_Molecular_Function_2021	LmDAmod1
cyclic nucleotide binding (GO:0030551)	1/23	0.0624879	0.170025	0	0	16.4645	45.6524	PDE10A	GO_Molecular_Function_2021	LmDAmod1
cyclic-nucleotide phosphodiesterase activity (GO:0004112)	1/23	0.0624879	0.170025	0	0	16.4645	45.6524	PDE10A	GO_Molecular_Function_2021	LmDAmod1
alpha-actinin binding (GO:0051393)	1/24	0.0651159	0.170025	0	0	15.7478	43.0165	PDLIM7	GO_Molecular_Function_2021	LmDAmod1
cell adhesion mediator activity (GO:0098631)	1/24	0.0651159	0.170025	0	0	15.7478	43.0165	DSCAM	GO_Molecular_Function_2021	LmDAmod1
NF-kappaB binding (GO:0051059)	1/25	0.0677367	0.172088	0	0	15.0909	40.6266	GSK3B	GO_Molecular_Function_2021	LmDAmod1
pre-mRNA binding (GO:0036002)	1/29	0.078148	0.193126	0	0	12.9325	32.9668	CELF3	GO_Molecular_Function_2021	LmDAmod1
neuropeptide receptor activity (GO:0008188)	1/30	0.080733	0.193126	0	0	12.4859	31.4221	TACR3	GO_Molecular_Function_2021	LmDAmod1
SH2 domain binding (GO:0042169)	1/32	0.0858815	0.193126	0	0	11.6792	28.6699	DLC1	GO_Molecular_Function_2021	LmDAmod1
neutral amino acid transmembrane transporter activity (GO:0015175)	1/32	0.0858815	0.193126	0	0	11.6792	28.6699	SLC38A1	GO_Molecular_Function_2021	LmDAmod1
small GTPase binding (GO:0031267)	2/175	0.0862901	0.193126	0	0	4.23271	10.3703	RAB3GAP2;RAPGEF6	GO_Molecular_Function_2021	LmDAmod1
protein heterodimerization activity (GO:0046982)	2/188	0.0974007	0.212923	0	0	3.93429	9.16265	IRAK1;RALGAPA1	GO_Molecular_Function_2021	LmDAmod1
sodium channel activity (GO:0005272)	1/38	0.101158	0.21611	0	0	9.78231	22.412	SCN3A	GO_Molecular_Function_2021	LmDAmod1
GTPase binding (GO:0051020)	2/201	0.108894	0.227239	0	0	3.67486	8.14854	RAB3GAP2;RAPGEF6	GO_Molecular_Function_2021	LmDAmod1
cell-cell adhesion mediator activity (GO:0098632)	1/42	0.111202	0.227239	0	0	8.82616	19.3858	DSCAM	GO_Molecular_Function_2021	LmDAmod1
guanyl ribonucleotide binding (GO:0032561)	2/214	0.120731	0.241461	0	0	3.44724	7.28813	PDE10A;GNAI1	GO_Molecular_Function_2021	LmDAmod1
cation transmembrane transporter activity (GO:0008324)	1/48	0.126063	0.24654	0	0	7.6971	15.9405	SLC38A1	GO_Molecular_Function_2021	LmDAmod1
amino acid transmembrane transporter activity (GO:0015171)	1/49	0.128516	0.24654	0	0	7.53636	15.4624	SLC38A1	GO_Molecular_Function_2021	LmDAmod1
L-amino acid transmembrane transporter activity (GO:0015179)	1/53	0.13826	0.259929	0	0	6.95524	13.7618	SLC38A1	GO_Molecular_Function_2021	LmDAmod1
carboxylic acid transmembrane transporter activity (GO:0046943)	1/57	0.147897	0.272595	0	0	6.45714	12.3411	SLC38A1	GO_Molecular_Function_2021	LmDAmod1
GDP binding (GO:0019003)	1/67	0.171529	0.310072	0	0	5.47603	9.65425	GNAI1	GO_Molecular_Function_2021	LmDAmod1
ATPase binding (GO:0051117)	1/73	0.185398	0.326715	0	0	5.01818	8.45688	TMTC4	GO_Molecular_Function_2021	LmDAmod1
protein tyrosine phosphatase activity (GO:0004725)	1/74	0.187688	0.326715	0	0	4.94919	8.27988	PTPRF	GO_Molecular_Function_2021	LmDAmod1
voltage-gated potassium channel activity (GO:0005249)	1/82	0.205775	0.351689	0	0	4.45859	7.04889	KCNK2	GO_Molecular_Function_2021	LmDAmod1
potassium channel activity (GO:0005267)	1/91	0.225652	0.375719	0	0	4.01091	5.97129	KCNK2	GO_Molecular_Function_2021	LmDAmod1
phosphatidylinositol binding (GO:0035091)	1/92	0.22783	0.375719	0	0	3.96663	5.86727	GAP43	GO_Molecular_Function_2021	LmDAmod1
phosphatidylinositol phosphate binding (GO:1901981)	1/102	0.249282	0.399181	0	0	3.5721	4.96225	GAP43	GO_Molecular_Function_2021	LmDAmod1
protein serine/threonine kinase activity (GO:0004674)	2/344	0.25055	0.399181	0	0	2.12281	2.93817	GSK3B;IRAK1	GO_Molecular_Function_2021	LmDAmod1
serine-type endopeptidase activity (GO:0004252)	1/105	0.255603	0.400445	0	0	3.46853	4.73153	PCSK6	GO_Molecular_Function_2021	LmDAmod1
double-stranded DNA binding (GO:0003690)	3/651	0.27459	0.423139	0	0	1.68553	2.17851	MBNL2;TFCP2L1;BACH2	GO_Molecular_Function_2021	LmDAmod1
protease binding (GO:0002020)	1/118	0.282395	0.424367	0	0	3.08112	3.89592	GSK3B	GO_Molecular_Function_2021	LmDAmod1
hexosyltransferase activity (GO:0016758)	1/119	0.284416	0.424367	0	0	3.05485	3.84092	TMTC4	GO_Molecular_Function_2021	LmDAmod1
serine-type peptidase activity (GO:0008236)	1/125	0.296426	0.435376	0	0	2.90616	3.53376	PCSK6	GO_Molecular_Function_2021	LmDAmod1
sequence-specific DNA binding (GO:0043565)	3/707	0.31765	0.457912	0	0	1.54696	1.77406	MBNL2;TFCP2L1;BACH2	GO_Molecular_Function_2021	LmDAmod1
sequence-specific double-stranded DNA binding (GO:1990837)	3/712	0.321513	0.457912	0	0	1.53565	1.74253	MBNL2;TFCP2L1;BACH2	GO_Molecular_Function_2021	LmDAmod1
G protein-coupled receptor binding (GO:0001664)	1/143	0.331282	0.458998	0	0	2.53547	2.80115	GNAI1	GO_Molecular_Function_2021	LmDAmod1
organic anion transmembrane transporter activity (GO:0008514)	1/144	0.333168	0.458998	0	0	2.51761	2.76713	SLC38A1	GO_Molecular_Function_2021	LmDAmod1
magnesium ion binding (GO:0000287)	1/146	0.336924	0.458998	0	0	2.48263	2.70085	GNAI1	GO_Molecular_Function_2021	LmDAmod1
kinase binding (GO:0019900)	2/461	0.371246	0.49853	0	0	1.57226	1.55794	GSK3B;IRAK1	GO_Molecular_Function_2021	LmDAmod1
actin binding (GO:0003779)	1/177	0.392555	0.519721	0	0	2.04215	1.90957	PDLIM7	GO_Molecular_Function_2021	LmDAmod1
GTP binding (GO:0005525)	1/189	0.412836	0.5284	0	0	1.91064	1.69035	GNAI1	GO_Molecular_Function_2021	LmDAmod1
RNA polymerase II-specific DNA-binding transcription factor binding (GO:0061629)	1/190	0.414496	0.5284	0	0	1.90043	1.6737	GSK3B	GO_Molecular_Function_2021	LmDAmod1
protein kinase binding (GO:0019901)	2/506	0.415974	0.5284	0	0	1.42857	1.25304	GSK3B;IRAK1	GO_Molecular_Function_2021	LmDAmod1
DNA-binding transcription factor binding (GO:0140297)	1/208	0.443595	0.555973	0	0	1.7336	1.40914	GSK3B	GO_Molecular_Function_2021	LmDAmod1
GTPase activity (GO:0003924)	1/216	0.456068	0.564084	0	0	1.66841	1.3099	GNAI1	GO_Molecular_Function_2021	LmDAmod1
microtubule binding (GO:0008017)	1/232	0.480195	0.586212	0	0	1.55159	1.13819	MAP2	GO_Molecular_Function_2021	LmDAmod1
mRNA binding (GO:0003729)	1/263	0.523987	0.626688	0	0	1.36586	0.882736	CELF3	GO_Molecular_Function_2021	LmDAmod1
ubiquitin protein ligase binding (GO:0031625)	1/265	0.526685	0.626688	0	0	1.35537	0.869	GSK3B	GO_Molecular_Function_2021	LmDAmod1
nucleoside-triphosphatase activity (GO:0017111)	1/278	0.543856	0.637129	0	0	1.29091	0.786255	GNAI1	GO_Molecular_Function_2021	LmDAmod1
ubiquitin-like protein ligase binding (GO:0044389)	1/282	0.549015	0.637129	0	0	1.27227	0.762893	GSK3B	GO_Molecular_Function_2021	LmDAmod1
RNA binding (GO:0003723)	4/1406	0.561129	0.643246	0	0	1.01734	0.587822	MBNL2;CELF3;CTNNA1;BICC1	GO_Molecular_Function_2021	LmDAmod1
adenyl ribonucleotide binding (GO:0032559)	1/306	0.578788	0.649032	0	0	1.17073	0.640178	PDE10A	GO_Molecular_Function_2021	LmDAmod1
tubulin binding (GO:0015631)	1/307	0.579986	0.649032	0	0	1.16684	0.635641	MAP2	GO_Molecular_Function_2021	LmDAmod1
endopeptidase activity (GO:0004175)	1/315	0.589448	0.65186	0	0	1.13665	0.6008	PCSK6	GO_Molecular_Function_2021	LmDAmod1
cadherin binding (GO:0045296)	1/322	0.597555	0.653142	0	0	1.11147	0.572306	CTNNA1	GO_Molecular_Function_2021	LmDAmod1
DNA-binding transcription activator activity, RNA polymerase II-specific (GO:0001228)	1/333	0.609979	0.659057	0	0	1.07404	0.530933	TFCP2L1	GO_Molecular_Function_2021	LmDAmod1
purine ribonucleoside triphosphate binding (GO:0035639)	1/460	0.728788	0.778478	0	0	0.771836	0.244187	GNAI1	GO_Molecular_Function_2021	LmDAmod1
metal ion binding (GO:0046872)	1/517	0.769771	0.813017	0	0	0.684567	0.179125	GNAI1	GO_Molecular_Function_2021	LmDAmod1
protein homodimerization activity (GO:0042803)	1/636	0.836715	0.858022	0	0	0.55287	0.0985614	IRAK1	GO_Molecular_Function_2021	LmDAmod1
RNA polymerase II cis-regulatory region sequence-specific DNA binding (GO:0000978)	2/1149	0.839767	0.858022	0	0	0.606962	0.105994	TFCP2L1;BACH2	GO_Molecular_Function_2021	LmDAmod1
cis-regulatory region sequence-specific DNA binding (GO:0000987)	2/1149	0.839767	0.858022	0	0	0.606962	0.105994	TFCP2L1;BACH2	GO_Molecular_Function_2021	LmDAmod1
RNA polymerase II transcription regulatory region sequence-specific DNA binding (GO:0000977)	2/1359	0.901536	0.901861	0	0	0.507301	0.0525847	TFCP2L1;BACH2	GO_Molecular_Function_2021	LmDAmod1
DNA binding (GO:0003677)	1/811	0.901861	0.901861	0	0	0.429495	0.0443646	RYBP	GO_Molecular_Function_2021	LmDAmod1
modulation of chemical synaptic transmission (GO:0050804)	8/109	7.37064e-08	6.29452e-05	0	0	17.0461	279.95	CLSTN2;SYT1;CACNA1A;DRD2;SNCAIP;DGKZ;CPLX1;GRM1	GO_Biological_Process_2021	LmDAmod2
axonogenesis (GO:0007409)	8/240	2.75437e-05	0.0117612	0	0	7.37181	77.4021	ROBO2;EPHA4;CNTN6;SEMA6D;LAMA3;PRKCA;CNTN4;DRD2	GO_Biological_Process_2021	LmDAmod2
axon guidance (GO:0007411)	7/203	7.21549e-05	0.0174456	0	0	7.56682	72.1625	ROBO2;EPHA4;CNTN6;SEMA6D;LAMA3;PRKCA;CNTN4	GO_Biological_Process_2021	LmDAmod2
regulation of synaptic transmission, glutamatergic (GO:0051966)	4/46	8.17123e-05	0.0174456	0	0	19.7004	185.426	SYT1;DRD2;DGKZ;GRM1	GO_Biological_Process_2021	LmDAmod2
chemical synaptic transmission (GO:0007268)	8/306	0.000150711	0.0257414	0	0	5.71987	50.3357	SYT1;CACNA1A;APBA1;DRD2;ERC2;CPLX1;CDH8;GRM1	GO_Biological_Process_2021	LmDAmod2
cell-cell adhesion via plasma-membrane adhesion molecules (GO:0098742)	6/170	0.000212734	0.0282363	0	0	7.68137	64.9496	ROBO2;IGSF21;CNTN6;CDH11;CNTN4;CDH8	GO_Biological_Process_2021	LmDAmod2
homophilic cell adhesion via plasma membrane adhesion molecules (GO:0007156)	4/60	0.000231445	0.0282363	0	0	14.7649	123.599	ROBO2;IGSF21;CNTN6;CNTN4	GO_Biological_Process_2021	LmDAmod2
nervous system development (GO:0007399)	9/447	0.000405164	0.0391337	0	0	4.39455	34.3268	ROBO2;PTPRZ1;CNTN6;NRG1;APBA1;CNTN4;SOX6;DRD2;POU3F2	GO_Biological_Process_2021	LmDAmod2
regulation of protein secretion (GO:0050708)	5/125	0.000412416	0.0391337	0	0	8.67544	67.6118	KCNS3;CACNA1A;PRKCA;IGF1;DRD2	GO_Biological_Process_2021	LmDAmod2
neurotransmitter transport (GO:0006836)	4/73	0.000491584	0.039698	0	0	11.9752	91.2259	SYT1;APBA1;CPLX1;SLC6A3	GO_Biological_Process_2021	LmDAmod2
regulation of striated muscle cell differentiation (GO:0051153)	2/7	0.000511333	0.039698	0	0	81.2041	615.404	NRG1;HDAC9	GO_Biological_Process_2021	LmDAmod2
cellular response to amyloid-beta (GO:1904646)	3/35	0.000706716	0.0502946	0	0	19.2023	139.311	EPHA4;CACNA1A;IGF1	GO_Biological_Process_2021	LmDAmod2
positive regulation of potassium ion transport (GO:0043268)	3/38	0.000901066	0.0591931	0	0	17.5538	123.086	KCNJ6;NOS1AP;KCNN3	GO_Biological_Process_2021	LmDAmod2
neuron projection fasciculation (GO:0106030)	2/10	0.00108504	0.0641256	0	0	50.7449	346.392	EPHA4;CNTN4	GO_Biological_Process_2021	LmDAmod2
positive regulation of cation transmembrane transport (GO:1904064)	3/41	0.00112633	0.0641256	0	0	16.1655	109.744	KCNJ6;NOS1AP;KCNN3	GO_Biological_Process_2021	LmDAmod2
response to amyloid-beta (GO:1904645)	3/44	0.00138426	0.0675106	0	0	14.9804	98.6098	EPHA4;CACNA1A;IGF1	GO_Biological_Process_2021	LmDAmod2
positive regulation of potassium ion transmembrane transport (GO:1901381)	3/44	0.00138426	0.0675106	0	0	14.9804	98.6098	KCNJ6;NOS1AP;KCNN3	GO_Biological_Process_2021	LmDAmod2
regulation of astrocyte differentiation (GO:0048710)	2/12	0.00158105	0.0675106	0	0	40.5918	261.804	EPHA4;SERPINE2	GO_Biological_Process_2021	LmDAmod2
axonal fasciculation (GO:0007413)	2/12	0.00158105	0.0675106	0	0	40.5918	261.804	EPHA4;CNTN4	GO_Biological_Process_2021	LmDAmod2
melanocyte differentiation (GO:0030318)	2/12	0.00158105	0.0675106	0	0	40.5918	261.804	LRMDA;MITF	GO_Biological_Process_2021	LmDAmod2
positive regulation of blood vessel endothelial cell migration (GO:0043536)	3/48	0.00178184	0.0702214	0	0	13.646	86.381	PRKCA;PRKD1;HDAC9	GO_Biological_Process_2021	LmDAmod2
cation transport (GO:0006812)	5/174	0.00181998	0.0702214	0	0	6.14481	38.7672	KCNJ6;TRPC6;KCND3;KCNS3;SLC6A3	GO_Biological_Process_2021	LmDAmod2
adherens junction organization (GO:0034332)	3/49	0.00189121	0.0702214	0	0	13.3487	83.7037	CADM2;CDH11;CDH8	GO_Biological_Process_2021	LmDAmod2
central nervous system development (GO:0007417)	6/268	0.00228131	0.0750068	0	0	4.78431	29.103	ROBO2;PTPRZ1;CNTN6;PBX3;CNTN4;SOX6	GO_Biological_Process_2021	LmDAmod2
catecholamine metabolic process (GO:0006584)	2/15	0.00249083	0.0750068	0	0	31.2198	187.167	SNCAIP;DRD2	GO_Biological_Process_2021	LmDAmod2
G protein-coupled glutamate receptor signaling pathway (GO:0007216)	2/15	0.00249083	0.0750068	0	0	31.2198	187.167	HOMER2;GRM1	GO_Biological_Process_2021	LmDAmod2
myoblast differentiation (GO:0045445)	2/15	0.00249083	0.0750068	0	0	31.2198	187.167	NRG1;IGF1	GO_Biological_Process_2021	LmDAmod2
regulation of potassium ion transmembrane transport (GO:1901379)	3/54	0.00250059	0.0750068	0	0	12.037	72.1163	KCNJ6;NOS1AP;KCNN3	GO_Biological_Process_2021	LmDAmod2
inorganic cation transmembrane transport (GO:0098662)	6/274	0.00254707	0.0750068	0	0	4.67577	27.9275	TRPC6;KCND3;KCNS3;CACNA1A;KCNN3;SLC6A3	GO_Biological_Process_2021	LmDAmod2
dendrite self-avoidance (GO:0070593)	2/16	0.00283741	0.0778767	0	0	28.9883	170.013	CNTN6;CNTN4	GO_Biological_Process_2021	LmDAmod2
regulation of neurotransmitter transport (GO:0051588)	2/16	0.00283741	0.0778767	0	0	28.9883	170.013	SNCAIP;CPLX1	GO_Biological_Process_2021	LmDAmod2
cellular response to peptide (GO:1901653)	3/57	0.0029181	0.0778767	0	0	11.3666	66.3446	EPHA4;CACNA1A;IGF1	GO_Biological_Process_2021	LmDAmod2
positive regulation of muscle hypertrophy (GO:0014742)	2/17	0.00320529	0.0787046	0	0	27.0544	155.372	PRKCA;IGF1	GO_Biological_Process_2021	LmDAmod2
regulation of secretion by cell (GO:1903530)	3/59	0.00321884	0.0787046	0	0	10.9595	62.8936	SYT1;SNCAIP;CPLX1	GO_Biological_Process_2021	LmDAmod2
potassium ion transport (GO:0006813)	4/122	0.00329262	0.0787046	0	0	6.98517	39.9277	KCNJ6;KCND3;KCNS3;KCNN3	GO_Biological_Process_2021	LmDAmod2
positive regulation of epithelial cell proliferation (GO:0050679)	4/123	0.00339043	0.0787046	0	0	6.92612	39.3875	PRKCA;PRKD1;IGF1;RREB1	GO_Biological_Process_2021	LmDAmod2
regulation of platelet aggregation (GO:0090330)	2/18	0.00359424	0.0787046	0	0	25.3622	142.749	SERPINE2;PRKCA	GO_Biological_Process_2021	LmDAmod2
positive regulation of cardiac muscle hypertrophy (GO:0010613)	2/18	0.00359424	0.0787046	0	0	25.3622	142.749	PRKCA;IGF1	GO_Biological_Process_2021	LmDAmod2
positive regulation of glial cell differentiation (GO:0045687)	2/18	0.00359424	0.0787046	0	0	25.3622	142.749	SERPINE2;PTPRZ1	GO_Biological_Process_2021	LmDAmod2
extracellular matrix organization (GO:0030198)	6/300	0.00397588	0.0834013	0	0	4.25662	23.5285	ADAMTSL1;COL25A1;LAMA3;NDNF;TLL1;ADAMTS6	GO_Biological_Process_2021	LmDAmod2
dopamine metabolic process (GO:0042417)	2/19	0.00400405	0.0834013	0	0	23.8691	131.768	SNCAIP;DRD2	GO_Biological_Process_2021	LmDAmod2
regulation of cell migration (GO:0030334)	7/408	0.00440085	0.0860696	0	0	3.66002	19.8591	EPHA4;SERPINE2;SEMA6D;MITF;PRKCA;IGF1;DRD2	GO_Biological_Process_2021	LmDAmod2
cell-cell junction assembly (GO:0007043)	3/66	0.00441815	0.0860696	0	0	9.73834	52.8016	CDH11;PRKCA;CDH8	GO_Biological_Process_2021	LmDAmod2
oligodendrocyte differentiation (GO:0048709)	2/20	0.0044345	0.0860696	0	0	22.542	122.14	PTPRZ1;SOX6	GO_Biological_Process_2021	LmDAmod2
potassium ion transmembrane transport (GO:0071805)	4/139	0.00523452	0.0993395	0	0	6.10031	32.0418	KCNJ6;KCND3;KCNS3;KCNN3	GO_Biological_Process_2021	LmDAmod2
regulation of voltage-gated calcium channel activity (GO:1901385)	2/22	0.0053565	0.0994445	0	0	20.2857	106.083	NOS1AP;DRD2	GO_Biological_Process_2021	LmDAmod2
regulation of peptide hormone secretion (GO:0090276)	3/74	0.00608144	0.110501	0	0	8.63758	44.0734	KCNS3;CACNA1A;PRKCA	GO_Biological_Process_2021	LmDAmod2
regulation of cardiac muscle hypertrophy (GO:0010611)	2/24	0.00635855	0.113129	0	0	18.4397	93.2672	PRKCA;IGF1	GO_Biological_Process_2021	LmDAmod2
brain development (GO:0007420)	4/150	0.00683178	0.117665	0	0	5.63756	28.1098	ROBO2;PBX3;CNTN4;SOX6	GO_Biological_Process_2021	LmDAmod2
regulation of dopamine secretion (GO:0014059)	2/25	0.00688907	0.117665	0	0	17.6371	87.7942	SYT1;DRD2	GO_Biological_Process_2021	LmDAmod2
regulation of ion transport (GO:0043269)	3/79	0.00728687	0.122019	0	0	8.06728	39.7046	KCNJ6;SYT1;DRD2	GO_Biological_Process_2021	LmDAmod2
positive regulation of cell adhesion (GO:0045785)	3/80	0.00754367	0.123072	0	0	7.96211	38.9112	EPHA4;PRKCA;NDNF	GO_Biological_Process_2021	LmDAmod2
anterograde trans-synaptic signaling (GO:0098916)	5/244	0.00763793	0.123072	0	0	4.32966	21.1055	SYT1;CACNA1A;APBA1;CPLX1;GRM1	GO_Biological_Process_2021	LmDAmod2
positive regulation of striated muscle cell differentiation (GO:0051155)	2/27	0.00800811	0.124426	0	0	16.2245	78.3205	NRG1;IGF1	GO_Biological_Process_2021	LmDAmod2
cell-cell junction organization (GO:0045216)	3/82	0.00807322	0.124426	0	0	7.75975	37.3958	CADM2;CDH11;CDH8	GO_Biological_Process_2021	LmDAmod2
skeletal system development (GO:0001501)	4/158	0.00817682	0.124426	0	0	5.34253	25.6786	CDH11;TLL1;IGF1;SOX6	GO_Biological_Process_2021	LmDAmod2
regulation of calcineurin-NFAT signaling cascade (GO:0070884)	2/28	0.00859621	0.124426	0	0	15.5997	74.1989	HOMER2;IGF1	GO_Biological_Process_2021	LmDAmod2
positive regulation of cell communication (GO:0010647)	2/28	0.00859621	0.124426	0	0	15.5997	74.1989	CLSTN2;SYT1	GO_Biological_Process_2021	LmDAmod2
positive regulation of cytosolic calcium ion concentration involved in phospholipase C-activating G protein-coupled signaling pathway (GO:0051482)	2/28	0.00859621	0.124426	0	0	15.5997	74.1989	DRD2;GRM1	GO_Biological_Process_2021	LmDAmod2
regulation of catecholamine secretion (GO:0050433)	2/30	0.00982858	0.1376	0	0	14.484	66.9516	SYT1;DRD2	GO_Biological_Process_2021	LmDAmod2
positive regulation of lipid kinase activity (GO:0090218)	2/30	0.00982858	0.1376	0	0	14.484	66.9516	PRKD1;DGKZ	GO_Biological_Process_2021	LmDAmod2
collagen fibril organization (GO:0030199)	3/89	0.0100964	0.139069	0	0	7.12563	32.7464	COL25A1;LAMA3;TLL1	GO_Biological_Process_2021	LmDAmod2
activation of protein kinase B activity (GO:0032148)	2/31	0.0104725	0.14196	0	0	13.9838	63.7523	NRG1;IGF1	GO_Biological_Process_2021	LmDAmod2
negative regulation of chemotaxis (GO:0050922)	2/32	0.0111345	0.144074	0	0	13.517	60.7955	ROBO2;SEMA6D	GO_Biological_Process_2021	LmDAmod2
regulation of cellular biosynthetic process (GO:0031326)	2/32	0.0111345	0.144074	0	0	13.517	60.7955	NOS1AP;MITF	GO_Biological_Process_2021	LmDAmod2
ERBB2 signaling pathway (GO:0038128)	2/32	0.0111345	0.144074	0	0	13.517	60.7955	NRG1;PRKCA	GO_Biological_Process_2021	LmDAmod2
positive regulation of epithelial cell migration (GO:0010634)	3/94	0.0117059	0.146227	0	0	6.73241	29.9435	PRKCA;PRKD1;RREB1	GO_Biological_Process_2021	LmDAmod2
regulation of neurotransmitter secretion (GO:0046928)	2/33	0.0118146	0.146227	0	0	13.0803	58.0559	SNCAIP;CPLX1	GO_Biological_Process_2021	LmDAmod2
muscle cell development (GO:0055001)	2/33	0.0118146	0.146227	0	0	13.0803	58.0559	IGF1;SGCZ	GO_Biological_Process_2021	LmDAmod2
regulation of amyloid-beta formation (GO:1902003)	2/34	0.0125125	0.152652	0	0	12.6709	55.5117	EPHA4;IGF1	GO_Biological_Process_2021	LmDAmod2
calcium-dependent cell-cell adhesion via plasma membrane cell adhesion molecules (GO:0016339)	2/36	0.0139609	0.167924	0	0	11.9244	50.9349	CDH11;CDH8	GO_Biological_Process_2021	LmDAmod2
positive regulation of cell cycle process (GO:0090068)	3/101	0.0141941	0.168358	0	0	6.24932	26.5904	SPAG5;IGF1;DRD2	GO_Biological_Process_2021	LmDAmod2
cell junction assembly (GO:0034329)	3/102	0.0145722	0.169774	0	0	6.18588	26.1579	CDH11;DRD2;CDH8	GO_Biological_Process_2021	LmDAmod2
glutamate receptor signaling pathway (GO:0007215)	2/37	0.0147111	0.169774	0	0	11.5831	48.8708	HOMER2;GRM1	GO_Biological_Process_2021	LmDAmod2
regulation of insulin secretion (GO:0050796)	3/104	0.0153453	0.173927	0	0	6.06277	25.3239	KCNS3;CACNA1A;PRKCA	GO_Biological_Process_2021	LmDAmod2
positive regulation of signaling (GO:0023056)	2/38	0.0154783	0.173927	0	0	11.2608	46.9384	CLSTN2;SYT1	GO_Biological_Process_2021	LmDAmod2
small GTPase mediated signal transduction (GO:0007264)	3/106	0.0161413	0.179021	0	0	5.94445	24.529	PRKD1;IGF1;RREB1	GO_Biological_Process_2021	LmDAmod2
synaptic vesicle exocytosis (GO:0016079)	2/40	0.0170632	0.18549	0	0	10.667	43.4237	SYT1;CPLX1	GO_Biological_Process_2021	LmDAmod2
negative regulation of cell motility (GO:2000146)	3/114	0.0195542	0.18549	0	0	5.51379	21.6944	EPHA4;MITF;DRD2	GO_Biological_Process_2021	LmDAmod2
negative regulation of proteolysis (GO:0045861)	2/43	0.0195638	0.18549	0	0	9.88502	38.8884	EPHA4;SERPINE2	GO_Biological_Process_2021	LmDAmod2
signal release from synapse (GO:0099643)	2/43	0.0195638	0.18549	0	0	9.88502	38.8884	SYT1;CPLX1	GO_Biological_Process_2021	LmDAmod2
neurotransmitter secretion (GO:0007269)	2/44	0.0204295	0.18549	0	0	9.64917	37.5428	SYT1;CPLX1	GO_Biological_Process_2021	LmDAmod2
positive regulation of osteoblast differentiation (GO:0045669)	2/44	0.0204295	0.18549	0	0	9.64917	37.5428	IGF1;PRKD1	GO_Biological_Process_2021	LmDAmod2
positive regulation of cell projection organization (GO:0031346)	3/117	0.020929	0.18549	0	0	5.36788	20.7556	ROBO2;NDNF;PRKD1	GO_Biological_Process_2021	LmDAmod2
neural crest cell development (GO:0014032)	2/45	0.021311	0.18549	0	0	9.4243	36.2697	SEMA6D;NRG1	GO_Biological_Process_2021	LmDAmod2
regulation of synapse assembly (GO:0051963)	2/47	0.0231206	0.18549	0	0	9.00454	33.9204	ROBO2;CLSTN2	GO_Biological_Process_2021	LmDAmod2
extracellular structure organization (GO:0043062)	4/216	0.023212	0.18549	0	0	3.8695	14.5612	ADAMTSL1;LAMA3;NDNF;ADAMTS6	GO_Biological_Process_2021	LmDAmod2
external encapsulating structure organization (GO:0045229)	4/217	0.0235598	0.18549	0	0	3.85113	14.4349	ADAMTSL1;LAMA3;NDNF;ADAMTS6	GO_Biological_Process_2021	LmDAmod2
protein sialylation (GO:1990743)	1/5	0.0247535	0.18549	0	0	50.2424	185.836	ST3GAL1	GO_Biological_Process_2021	LmDAmod2
regulation of adenylate cyclase-activating G protein-coupled receptor signaling pathway (GO:0106070)	1/5	0.0247535	0.18549	0	0	50.2424	185.836	PRKCA	GO_Biological_Process_2021	LmDAmod2
axon choice point recognition (GO:0016198)	1/5	0.0247535	0.18549	0	0	50.2424	185.836	ROBO2	GO_Biological_Process_2021	LmDAmod2
regulation of catecholamine uptake involved in synaptic transmission (GO:0051940)	1/5	0.0247535	0.18549	0	0	50.2424	185.836	DRD2	GO_Biological_Process_2021	LmDAmod2
cardiac endothelial cell differentiation (GO:0003348)	1/5	0.0247535	0.18549	0	0	50.2424	185.836	NRG1	GO_Biological_Process_2021	LmDAmod2
cardiac muscle cell myoblast differentiation (GO:0060379)	1/5	0.0247535	0.18549	0	0	50.2424	185.836	NRG1	GO_Biological_Process_2021	LmDAmod2
negative regulation of plasminogen activation (GO:0010757)	1/5	0.0247535	0.18549	0	0	50.2424	185.836	SERPINE2	GO_Biological_Process_2021	LmDAmod2
negative regulation of smooth muscle cell apoptotic process (GO:0034392)	1/5	0.0247535	0.18549	0	0	50.2424	185.836	IGF1	GO_Biological_Process_2021	LmDAmod2
negative regulation of synapse organization (GO:1905809)	1/5	0.0247535	0.18549	0	0	50.2424	185.836	ROBO2	GO_Biological_Process_2021	LmDAmod2
regulation of metaphase plate congression (GO:0090235)	1/5	0.0247535	0.18549	0	0	50.2424	185.836	SPAG5	GO_Biological_Process_2021	LmDAmod2
peristalsis (GO:0030432)	1/5	0.0247535	0.18549	0	0	50.2424	185.836	DRD2	GO_Biological_Process_2021	LmDAmod2
endocardial cell differentiation (GO:0060956)	1/5	0.0247535	0.18549	0	0	50.2424	185.836	NRG1	GO_Biological_Process_2021	LmDAmod2
fructose 2,6-bisphosphate metabolic process (GO:0006003)	1/5	0.0247535	0.18549	0	0	50.2424	185.836	TIGAR	GO_Biological_Process_2021	LmDAmod2
positive regulation of endothelial cell chemotaxis by VEGF-activated vascular endothelial growth factor receptor signaling pathway (GO:0038033)	1/5	0.0247535	0.18549	0	0	50.2424	185.836	PRKD1	GO_Biological_Process_2021	LmDAmod2
response to cocaine (GO:0042220)	1/5	0.0247535	0.18549	0	0	50.2424	185.836	DRD2	GO_Biological_Process_2021	LmDAmod2
positive regulation of glycoprotein metabolic process (GO:1903020)	1/5	0.0247535	0.18549	0	0	50.2424	185.836	IGF1	GO_Biological_Process_2021	LmDAmod2
response to morphine (GO:0043278)	1/5	0.0247535	0.18549	0	0	50.2424	185.836	DRD2	GO_Biological_Process_2021	LmDAmod2
histone-threonine phosphorylation (GO:0035405)	1/5	0.0247535	0.18549	0	0	50.2424	185.836	PRKCA	GO_Biological_Process_2021	LmDAmod2
positive regulation of ion transport (GO:0043270)	2/50	0.025949	0.18549	0	0	8.44048	30.8214	TRPC6;DRD2	GO_Biological_Process_2021	LmDAmod2
regulation of axonogenesis (GO:0050770)	2/51	0.0269215	0.18549	0	0	8.26781	29.8867	ROBO2;EPHA4	GO_Biological_Process_2021	LmDAmod2
negative regulation of transport (GO:0051051)	2/51	0.0269215	0.18549	0	0	8.26781	29.8867	NRG1;PRKD1	GO_Biological_Process_2021	LmDAmod2
regulation of exocytosis (GO:0017157)	2/52	0.0279086	0.18549	0	0	8.10204	28.9958	SYT1;CPLX1	GO_Biological_Process_2021	LmDAmod2
cardiac muscle tissue development (GO:0048738)	2/53	0.0289101	0.18549	0	0	7.94278	28.1457	NRG1;SGCZ	GO_Biological_Process_2021	LmDAmod2
activation of transmembrane receptor protein tyrosine kinase activity (GO:0007171)	1/6	0.029631	0.18549	0	0	40.1919	141.433	NRG1	GO_Biological_Process_2021	LmDAmod2
negative regulation of cardiac muscle cell differentiation (GO:2000726)	1/6	0.029631	0.18549	0	0	40.1919	141.433	SOX6	GO_Biological_Process_2021	LmDAmod2
negative regulation of cytosolic calcium ion concentration (GO:0051481)	1/6	0.029631	0.18549	0	0	40.1919	141.433	DRD2	GO_Biological_Process_2021	LmDAmod2
axo-dendritic transport (GO:0008088)	1/6	0.029631	0.18549	0	0	40.1919	141.433	APBA1	GO_Biological_Process_2021	LmDAmod2
negative regulation of lipoprotein lipase activity (GO:0051005)	1/6	0.029631	0.18549	0	0	40.1919	141.433	HDAC9	GO_Biological_Process_2021	LmDAmod2
neurotransmitter receptor transport, endosome to postsynaptic membrane (GO:0098887)	1/6	0.029631	0.18549	0	0	40.1919	141.433	GRIP2	GO_Biological_Process_2021	LmDAmod2
norepinephrine transport (GO:0015874)	1/6	0.029631	0.18549	0	0	40.1919	141.433	SLC6A3	GO_Biological_Process_2021	LmDAmod2
regulation of macromolecule biosynthetic process (GO:0010556)	1/6	0.029631	0.18549	0	0	40.1919	141.433	MITF	GO_Biological_Process_2021	LmDAmod2
regulation of nitric oxide mediated signal transduction (GO:0010749)	1/6	0.029631	0.18549	0	0	40.1919	141.433	NOS1AP	GO_Biological_Process_2021	LmDAmod2
regulation of peptidyl-cysteine S-nitrosylation (GO:2000169)	1/6	0.029631	0.18549	0	0	40.1919	141.433	NOS1AP	GO_Biological_Process_2021	LmDAmod2
positive regulation of deacetylase activity (GO:0090045)	1/6	0.029631	0.18549	0	0	40.1919	141.433	PRKD1	GO_Biological_Process_2021	LmDAmod2
positive regulation of growth hormone secretion (GO:0060124)	1/6	0.029631	0.18549	0	0	40.1919	141.433	DRD2	GO_Biological_Process_2021	LmDAmod2
positive regulation of ion transmembrane transport (GO:0034767)	1/6	0.029631	0.18549	0	0	40.1919	141.433	TRPC6	GO_Biological_Process_2021	LmDAmod2
retinal ganglion cell axon guidance (GO:0031290)	1/6	0.029631	0.18549	0	0	40.1919	141.433	ROBO2	GO_Biological_Process_2021	LmDAmod2
sialylation (GO:0097503)	1/6	0.029631	0.18549	0	0	40.1919	141.433	ST3GAL1	GO_Biological_Process_2021	LmDAmod2
prepulse inhibition (GO:0060134)	1/6	0.029631	0.18549	0	0	40.1919	141.433	DRD2	GO_Biological_Process_2021	LmDAmod2
presynaptic active zone organization (GO:1990709)	1/6	0.029631	0.18549	0	0	40.1919	141.433	ERC2	GO_Biological_Process_2021	LmDAmod2
regulation of blood vessel endothelial cell migration (GO:0043535)	2/55	0.0309557	0.18549	0	0	7.64228	26.5584	PRKCA;PRKD1	GO_Biological_Process_2021	LmDAmod2
regulation of calcium ion transport (GO:0051924)	2/58	0.034128	0.18549	0	0	7.23178	24.4263	TRPC6;HOMER2	GO_Biological_Process_2021	LmDAmod2
muscle organ development (GO:0007517)	2/58	0.034128	0.18549	0	0	7.23178	24.4263	IGF1;SOX6	GO_Biological_Process_2021	LmDAmod2
Ras protein signal transduction (GO:0007265)	3/142	0.0344004	0.18549	0	0	4.39687	14.8161	PRKD1;IGF1;RREB1	GO_Biological_Process_2021	LmDAmod2
negative regulation of axon regeneration (GO:0048681)	1/7	0.0344842	0.18549	0	0	33.4916	112.775	EPHA4	GO_Biological_Process_2021	LmDAmod2
negative regulation of cardiocyte differentiation (GO:1905208)	1/7	0.0344842	0.18549	0	0	33.4916	112.775	SOX6	GO_Biological_Process_2021	LmDAmod2
catecholamine uptake (GO:0090493)	1/7	0.0344842	0.18549	0	0	33.4916	112.775	SLC6A3	GO_Biological_Process_2021	LmDAmod2
regulation of glial cell apoptotic process (GO:0034350)	1/7	0.0344842	0.18549	0	0	33.4916	112.775	PRKCA	GO_Biological_Process_2021	LmDAmod2
regulation of glial cell differentiation (GO:0045685)	1/7	0.0344842	0.18549	0	0	33.4916	112.775	EPHA4	GO_Biological_Process_2021	LmDAmod2
regulation of growth hormone secretion (GO:0060123)	1/7	0.0344842	0.18549	0	0	33.4916	112.775	DRD2	GO_Biological_Process_2021	LmDAmod2
regulation of histone deacetylase activity (GO:1901725)	1/7	0.0344842	0.18549	0	0	33.4916	112.775	PRKD1	GO_Biological_Process_2021	LmDAmod2
neurotransmitter receptor transport, endosome to plasma membrane (GO:0099639)	1/7	0.0344842	0.18549	0	0	33.4916	112.775	GRIP2	GO_Biological_Process_2021	LmDAmod2
regulation of mesenchymal stem cell differentiation (GO:2000739)	1/7	0.0344842	0.18549	0	0	33.4916	112.775	SOX6	GO_Biological_Process_2021	LmDAmod2
desmosome organization (GO:0002934)	1/7	0.0344842	0.18549	0	0	33.4916	112.775	PRKCA	GO_Biological_Process_2021	LmDAmod2
dopamine transport (GO:0015872)	1/7	0.0344842	0.18549	0	0	33.4916	112.775	SLC6A3	GO_Biological_Process_2021	LmDAmod2
phospholipase C-activating dopamine receptor signaling pathway (GO:0060158)	1/7	0.0344842	0.18549	0	0	33.4916	112.775	DRD2	GO_Biological_Process_2021	LmDAmod2
positive regulation of aspartic-type endopeptidase activity involved in amyloid precursor protein catabolic process (GO:1902961)	1/7	0.0344842	0.18549	0	0	33.4916	112.775	EPHA4	GO_Biological_Process_2021	LmDAmod2
regulation of vascular associated smooth muscle cell apoptotic process (GO:1905459)	1/7	0.0344842	0.18549	0	0	33.4916	112.775	IGF1	GO_Biological_Process_2021	LmDAmod2
response to alkaloid (GO:0043279)	1/7	0.0344842	0.18549	0	0	33.4916	112.775	DRD2	GO_Biological_Process_2021	LmDAmod2
positive regulation of lamellipodium morphogenesis (GO:2000394)	1/7	0.0344842	0.18549	0	0	33.4916	112.775	RREB1	GO_Biological_Process_2021	LmDAmod2
positive regulation of lipopolysaccharide-mediated signaling pathway (GO:0031666)	1/7	0.0344842	0.18549	0	0	33.4916	112.775	PRKCA	GO_Biological_Process_2021	LmDAmod2
synaptic transmission, dopaminergic (GO:0001963)	1/7	0.0344842	0.18549	0	0	33.4916	112.775	SLC6A3	GO_Biological_Process_2021	LmDAmod2
maintenance of synapse structure (GO:0099558)	1/7	0.0344842	0.18549	0	0	33.4916	112.775	ERC2	GO_Biological_Process_2021	LmDAmod2
vascular wound healing (GO:0061042)	1/7	0.0344842	0.18549	0	0	33.4916	112.775	NDNF	GO_Biological_Process_2021	LmDAmod2
neuron development (GO:0048666)	3/143	0.0350137	0.18549	0	0	4.36524	14.6324	PBX3;CNTN4;POU3F2	GO_Biological_Process_2021	LmDAmod2
negative regulation of cell migration (GO:0030336)	3/144	0.0356326	0.18549	0	0	4.33406	14.4519	EPHA4;MITF;DRD2	GO_Biological_Process_2021	LmDAmod2
peptidyl-threonine phosphorylation (GO:0018107)	2/60	0.0363104	0.18549	0	0	6.9817	23.1489	PRKCA;PRKD1	GO_Biological_Process_2021	LmDAmod2
positive regulation of cytosolic calcium ion concentration (GO:0007204)	3/147	0.0375231	0.18549	0	0	4.24313	13.9293	CACNA1A;DRD2;GRM1	GO_Biological_Process_2021	LmDAmod2
regulation of cytosolic calcium ion concentration (GO:0051480)	3/148	0.0381646	0.18549	0	0	4.21365	13.7611	TRPC6;CACNA1A;DRD2	GO_Biological_Process_2021	LmDAmod2
negative regulation of glial cell apoptotic process (GO:0034351)	1/8	0.0393135	0.18549	0	0	28.7056	92.8968	PRKCA	GO_Biological_Process_2021	LmDAmod2
negative regulation of long-term synaptic potentiation (GO:1900272)	1/8	0.0393135	0.18549	0	0	28.7056	92.8968	EPHA4	GO_Biological_Process_2021	LmDAmod2
negative regulation of muscle cell apoptotic process (GO:0010656)	1/8	0.0393135	0.18549	0	0	28.7056	92.8968	IGF1	GO_Biological_Process_2021	LmDAmod2
negative regulation of neuron projection regeneration (GO:0070571)	1/8	0.0393135	0.18549	0	0	28.7056	92.8968	EPHA4	GO_Biological_Process_2021	LmDAmod2
regulation of dopamine receptor signaling pathway (GO:0060159)	1/8	0.0393135	0.18549	0	0	28.7056	92.8968	DRD2	GO_Biological_Process_2021	LmDAmod2
regulation of dopamine uptake involved in synaptic transmission (GO:0051584)	1/8	0.0393135	0.18549	0	0	28.7056	92.8968	DRD2	GO_Biological_Process_2021	LmDAmod2
neuron fate specification (GO:0048665)	1/8	0.0393135	0.18549	0	0	28.7056	92.8968	POU3F2	GO_Biological_Process_2021	LmDAmod2
regulation of nitric oxide metabolic process (GO:0080164)	1/8	0.0393135	0.18549	0	0	28.7056	92.8968	NOS1AP	GO_Biological_Process_2021	LmDAmod2
peptidyl-lysine deacetylation (GO:0034983)	1/8	0.0393135	0.18549	0	0	28.7056	92.8968	HDAC9	GO_Biological_Process_2021	LmDAmod2
dopamine uptake (GO:0090494)	1/8	0.0393135	0.18549	0	0	28.7056	92.8968	SLC6A3	GO_Biological_Process_2021	LmDAmod2
positive regulation of aspartic-type peptidase activity (GO:1905247)	1/8	0.0393135	0.18549	0	0	28.7056	92.8968	EPHA4	GO_Biological_Process_2021	LmDAmod2
positive regulation of astrocyte differentiation (GO:0048711)	1/8	0.0393135	0.18549	0	0	28.7056	92.8968	SERPINE2	GO_Biological_Process_2021	LmDAmod2
regulation of RNA biosynthetic process (GO:2001141)	1/8	0.0393135	0.18549	0	0	28.7056	92.8968	MITF	GO_Biological_Process_2021	LmDAmod2
regulation of skeletal muscle fiber development (GO:0048742)	1/8	0.0393135	0.18549	0	0	28.7056	92.8968	HDAC9	GO_Biological_Process_2021	LmDAmod2
positive regulation of cell migration by vascular endothelial growth factor signaling pathway (GO:0038089)	1/8	0.0393135	0.18549	0	0	28.7056	92.8968	PRKD1	GO_Biological_Process_2021	LmDAmod2
forebrain neuron development (GO:0021884)	1/8	0.0393135	0.18549	0	0	28.7056	92.8968	ROBO2	GO_Biological_Process_2021	LmDAmod2
regulation of wound healing, spreading of epidermal cells (GO:1903689)	1/8	0.0393135	0.18549	0	0	28.7056	92.8968	RREB1	GO_Biological_Process_2021	LmDAmod2
response to hydroperoxide (GO:0033194)	1/8	0.0393135	0.18549	0	0	28.7056	92.8968	PRKD1	GO_Biological_Process_2021	LmDAmod2
positive regulation of insulin-like growth factor receptor signaling pathway (GO:0043568)	1/8	0.0393135	0.18549	0	0	28.7056	92.8968	IGF1	GO_Biological_Process_2021	LmDAmod2
positive regulation of oligodendrocyte differentiation (GO:0048714)	1/8	0.0393135	0.18549	0	0	28.7056	92.8968	PTPRZ1	GO_Biological_Process_2021	LmDAmod2
macromolecule modification (GO:0043412)	1/8	0.0393135	0.18549	0	0	28.7056	92.8968	ST3GAL1	GO_Biological_Process_2021	LmDAmod2
ventricular cardiac muscle cell membrane repolarization (GO:0099625)	1/8	0.0393135	0.18549	0	0	28.7056	92.8968	KCND3	GO_Biological_Process_2021	LmDAmod2
ventricular trabecula myocardium morphogenesis (GO:0003222)	1/8	0.0393135	0.18549	0	0	28.7056	92.8968	NRG1	GO_Biological_Process_2021	LmDAmod2
monoamine transport (GO:0015844)	1/8	0.0393135	0.18549	0	0	28.7056	92.8968	SLC6A3	GO_Biological_Process_2021	LmDAmod2
positive regulation of cell differentiation (GO:0045597)	4/258	0.0405922	0.190471	0	0	3.22277	10.3263	BRINP1;PRKD1;IGF1;SOX6	GO_Biological_Process_2021	LmDAmod2
ERBB signaling pathway (GO:0038127)	2/66	0.0431674	0.190934	0	0	6.32526	19.8782	NRG1;PRKCA	GO_Biological_Process_2021	LmDAmod2
associative learning (GO:0008306)	1/9	0.0441188	0.190934	0	0	25.1162	78.3842	DRD2	GO_Biological_Process_2021	LmDAmod2
regulation of aspartic-type endopeptidase activity involved in amyloid precursor protein catabolic process (GO:1902959)	1/9	0.0441188	0.190934	0	0	25.1162	78.3842	EPHA4	GO_Biological_Process_2021	LmDAmod2
negative regulation of lipase activity (GO:0060192)	1/9	0.0441188	0.190934	0	0	25.1162	78.3842	HDAC9	GO_Biological_Process_2021	LmDAmod2
negative regulation of platelet aggregation (GO:0090331)	1/9	0.0441188	0.190934	0	0	25.1162	78.3842	SERPINE2	GO_Biological_Process_2021	LmDAmod2
neurotransmitter receptor transport to postsynaptic membrane (GO:0098969)	1/9	0.0441188	0.190934	0	0	25.1162	78.3842	GRIP2	GO_Biological_Process_2021	LmDAmod2
regulation of mammary gland epithelial cell proliferation (GO:0033599)	1/9	0.0441188	0.190934	0	0	25.1162	78.3842	RREB1	GO_Biological_Process_2021	LmDAmod2
regulation of smooth muscle cell apoptotic process (GO:0034391)	1/9	0.0441188	0.190934	0	0	25.1162	78.3842	IGF1	GO_Biological_Process_2021	LmDAmod2
fructose 1,6-bisphosphate metabolic process (GO:0030388)	1/9	0.0441188	0.190934	0	0	25.1162	78.3842	TIGAR	GO_Biological_Process_2021	LmDAmod2
glycerolipid biosynthetic process (GO:0045017)	1/9	0.0441188	0.190934	0	0	25.1162	78.3842	AGK	GO_Biological_Process_2021	LmDAmod2
peptidyl-threonine modification (GO:0018210)	2/67	0.0443538	0.190934	0	0	6.22763	19.4025	PRKCA;PRKD1	GO_Biological_Process_2021	LmDAmod2
cellular response to growth factor stimulus (GO:0071363)	3/158	0.0448856	0.190934	0	0	3.93981	12.2277	NDNF;PRKD1;SOX6	GO_Biological_Process_2021	LmDAmod2
positive regulation of cell migration (GO:0030335)	4/269	0.0460978	0.190934	0	0	3.08726	9.49948	SEMA6D;PRKCA;IGF1;RREB1	GO_Biological_Process_2021	LmDAmod2
cellular response to decreased oxygen levels (GO:0036294)	2/69	0.0467626	0.190934	0	0	6.04112	18.502	TIGAR;NDNF	GO_Biological_Process_2021	LmDAmod2
positive regulation of cell-substrate adhesion (GO:0010811)	2/70	0.0479848	0.190934	0	0	5.95198	18.0754	NDNF;RREB1	GO_Biological_Process_2021	LmDAmod2
wound healing (GO:0042060)	2/70	0.0479848	0.190934	0	0	5.95198	18.0754	NRG1;IGF1	GO_Biological_Process_2021	LmDAmod2
negative regulation of cellular protein catabolic process (GO:1903363)	1/10	0.0489004	0.190934	0	0	22.3244	67.3742	EPHA4	GO_Biological_Process_2021	LmDAmod2
amino sugar metabolic process (GO:0006040)	1/10	0.0489004	0.190934	0	0	22.3244	67.3742	ST3GAL1	GO_Biological_Process_2021	LmDAmod2
arachidonate transport (GO:1903963)	1/10	0.0489004	0.190934	0	0	22.3244	67.3742	DRD2	GO_Biological_Process_2021	LmDAmod2
arachidonic acid secretion (GO:0050482)	1/10	0.0489004	0.190934	0	0	22.3244	67.3742	DRD2	GO_Biological_Process_2021	LmDAmod2
regulation of attachment of spindle microtubules to kinetochore (GO:0051988)	1/10	0.0489004	0.190934	0	0	22.3244	67.3742	SPAG5	GO_Biological_Process_2021	LmDAmod2
negative regulation of glycolytic process (GO:0045820)	1/10	0.0489004	0.190934	0	0	22.3244	67.3742	TIGAR	GO_Biological_Process_2021	LmDAmod2
negative regulation of purine nucleotide metabolic process (GO:1900543)	1/10	0.0489004	0.190934	0	0	22.3244	67.3742	TIGAR	GO_Biological_Process_2021	LmDAmod2
regulation of glycoprotein biosynthetic process (GO:0010559)	1/10	0.0489004	0.190934	0	0	22.3244	67.3742	IGF1	GO_Biological_Process_2021	LmDAmod2
regulation of high voltage-gated calcium channel activity (GO:1901841)	1/10	0.0489004	0.190934	0	0	22.3244	67.3742	NOS1AP	GO_Biological_Process_2021	LmDAmod2
negative regulation of voltage-gated calcium channel activity (GO:1901386)	1/10	0.0489004	0.190934	0	0	22.3244	67.3742	DRD2	GO_Biological_Process_2021	LmDAmod2
defense response to tumor cell (GO:0002357)	1/10	0.0489004	0.190934	0	0	22.3244	67.3742	RBMS3	GO_Biological_Process_2021	LmDAmod2
regulation of store-operated calcium entry (GO:2001256)	1/10	0.0489004	0.190934	0	0	22.3244	67.3742	HOMER2	GO_Biological_Process_2021	LmDAmod2
response to histamine (GO:0034776)	1/10	0.0489004	0.190934	0	0	22.3244	67.3742	DRD2	GO_Biological_Process_2021	LmDAmod2
histone H4 deacetylation (GO:0070933)	1/10	0.0489004	0.190934	0	0	22.3244	67.3742	HDAC9	GO_Biological_Process_2021	LmDAmod2
lipid phosphorylation (GO:0046834)	1/10	0.0489004	0.190934	0	0	22.3244	67.3742	DGKZ	GO_Biological_Process_2021	LmDAmod2
N-acetylneuraminate metabolic process (GO:0006054)	1/10	0.0489004	0.190934	0	0	22.3244	67.3742	ST3GAL1	GO_Biological_Process_2021	LmDAmod2
negative regulation of neuron apoptotic process (GO:0043524)	2/71	0.0492185	0.190934	0	0	5.86542	17.6636	PTPRZ1;NDNF	GO_Biological_Process_2021	LmDAmod2
regulation of glycolytic process (GO:0006110)	2/71	0.0492185	0.190934	0	0	5.86542	17.6636	TIGAR;IGF1	GO_Biological_Process_2021	LmDAmod2
regulation of neuron projection development (GO:0010975)	3/165	0.0499174	0.190934	0	0	3.76823	11.2948	EPHA4;NDNF;PRKD1	GO_Biological_Process_2021	LmDAmod2
positive regulation of neurogenesis (GO:0050769)	2/72	0.0504638	0.190934	0	0	5.78134	17.266	ROBO2;DRD2	GO_Biological_Process_2021	LmDAmod2
positive regulation of synaptic transmission (GO:0050806)	2/73	0.0517203	0.190934	0	0	5.69963	16.8817	CLSTN2;SYT1	GO_Biological_Process_2021	LmDAmod2
transmembrane receptor protein tyrosine kinase signaling pathway (GO:0007169)	5/404	0.0521636	0.190934	0	0	2.57235	7.59711	EPHA4;NRG1;PRKD1;IGF1;ANKS1B	GO_Biological_Process_2021	LmDAmod2
peptidyl-serine modification (GO:0018209)	3/169	0.0529114	0.190934	0	0	3.67669	10.8063	PRKCA;NDNF;PRKD1	GO_Biological_Process_2021	LmDAmod2
sphingolipid biosynthetic process (GO:0030148)	2/74	0.0529881	0.190934	0	0	5.62018	16.5103	AGK;PRKD1	GO_Biological_Process_2021	LmDAmod2
angiogenesis involved in wound healing (GO:0060055)	1/11	0.0536583	0.190934	0	0	20.0909	58.7683	NDNF	GO_Biological_Process_2021	LmDAmod2
negative regulation of homotypic cell-cell adhesion (GO:0034111)	1/11	0.0536583	0.190934	0	0	20.0909	58.7683	SERPINE2	GO_Biological_Process_2021	LmDAmod2
regulation of calcium ion transmembrane transport via high voltage-gated calcium channel (GO:1902514)	1/11	0.0536583	0.190934	0	0	20.0909	58.7683	NOS1AP	GO_Biological_Process_2021	LmDAmod2
regulation of cardiac muscle cell differentiation (GO:2000725)	1/11	0.0536583	0.190934	0	0	20.0909	58.7683	SOX6	GO_Biological_Process_2021	LmDAmod2
cardiac muscle cell membrane repolarization (GO:0099622)	1/11	0.0536583	0.190934	0	0	20.0909	58.7683	KCND3	GO_Biological_Process_2021	LmDAmod2
cell differentiation in spinal cord (GO:0021515)	1/11	0.0536583	0.190934	0	0	20.0909	58.7683	SOX6	GO_Biological_Process_2021	LmDAmod2
negative regulation of protein maturation (GO:1903318)	1/11	0.0536583	0.190934	0	0	20.0909	58.7683	SERPINE2	GO_Biological_Process_2021	LmDAmod2
regulation of inclusion body assembly (GO:0090083)	1/11	0.0536583	0.190934	0	0	20.0909	58.7683	SNCAIP	GO_Biological_Process_2021	LmDAmod2
regulation of lamellipodium morphogenesis (GO:2000392)	1/11	0.0536583	0.190934	0	0	20.0909	58.7683	RREB1	GO_Biological_Process_2021	LmDAmod2
regulation of long-term neuronal synaptic plasticity (GO:0048169)	1/11	0.0536583	0.190934	0	0	20.0909	58.7683	DRD2	GO_Biological_Process_2021	LmDAmod2
positive regulation of bone resorption (GO:0045780)	1/11	0.0536583	0.190934	0	0	20.0909	58.7683	PRKCA	GO_Biological_Process_2021	LmDAmod2
positive regulation of chondrocyte differentiation (GO:0032332)	1/11	0.0536583	0.190934	0	0	20.0909	58.7683	SOX6	GO_Biological_Process_2021	LmDAmod2
glycerolipid metabolic process (GO:0046486)	1/11	0.0536583	0.190934	0	0	20.0909	58.7683	DGKZ	GO_Biological_Process_2021	LmDAmod2
positive regulation of macrophage differentiation (GO:0045651)	1/11	0.0536583	0.190934	0	0	20.0909	58.7683	PRKCA	GO_Biological_Process_2021	LmDAmod2
insulin-like growth factor receptor signaling pathway (GO:0048009)	1/11	0.0536583	0.190934	0	0	20.0909	58.7683	IGF1	GO_Biological_Process_2021	LmDAmod2
positive regulation of neuroblast proliferation (GO:0002052)	1/11	0.0536583	0.190934	0	0	20.0909	58.7683	DRD2	GO_Biological_Process_2021	LmDAmod2
positive regulation of voltage-gated potassium channel activity (GO:1903818)	1/11	0.0536583	0.190934	0	0	20.0909	58.7683	NOS1AP	GO_Biological_Process_2021	LmDAmod2
myotube cell development (GO:0014904)	1/11	0.0536583	0.190934	0	0	20.0909	58.7683	IGF1	GO_Biological_Process_2021	LmDAmod2
integrin-mediated signaling pathway (GO:0007229)	2/75	0.0542669	0.192298	0	0	5.54291	16.1512	LAMA3;PRKD1	GO_Biological_Process_2021	LmDAmod2
cell morphogenesis involved in neuron differentiation (GO:0048667)	2/76	0.0555566	0.194794	0	0	5.46773	15.8037	CNTN4;DRD2	GO_Biological_Process_2021	LmDAmod2
positive regulation of endothelial cell proliferation (GO:0001938)	2/77	0.0568571	0.194794	0	0	5.39456	15.4674	PRKCA;PRKD1	GO_Biological_Process_2021	LmDAmod2
negative regulation of calcineurin-mediated signaling (GO:0106057)	1/12	0.0583926	0.194794	0	0	18.2635	51.8788	HOMER2	GO_Biological_Process_2021	LmDAmod2
negative regulation of calcineurin-NFAT signaling cascade (GO:0070885)	1/12	0.0583926	0.194794	0	0	18.2635	51.8788	HOMER2	GO_Biological_Process_2021	LmDAmod2
regulation of axon regeneration (GO:0048679)	1/12	0.0583926	0.194794	0	0	18.2635	51.8788	EPHA4	GO_Biological_Process_2021	LmDAmod2
negative regulation of hemostasis (GO:1900047)	1/12	0.0583926	0.194794	0	0	18.2635	51.8788	SERPINE2	GO_Biological_Process_2021	LmDAmod2
calcium ion-regulated exocytosis of neurotransmitter (GO:0048791)	1/12	0.0583926	0.194794	0	0	18.2635	51.8788	SYT1	GO_Biological_Process_2021	LmDAmod2
cardiocyte differentiation (GO:0035051)	1/12	0.0583926	0.194794	0	0	18.2635	51.8788	NRG1	GO_Biological_Process_2021	LmDAmod2
phasic smooth muscle contraction (GO:0014821)	1/12	0.0583926	0.194794	0	0	18.2635	51.8788	DRD2	GO_Biological_Process_2021	LmDAmod2
regulation of plasminogen activation (GO:0010755)	1/12	0.0583926	0.194794	0	0	18.2635	51.8788	SERPINE2	GO_Biological_Process_2021	LmDAmod2
hemidesmosome assembly (GO:0031581)	1/12	0.0583926	0.194794	0	0	18.2635	51.8788	LAMA3	GO_Biological_Process_2021	LmDAmod2
mitotic nuclear membrane disassembly (GO:0007077)	1/12	0.0583926	0.194794	0	0	18.2635	51.8788	PRKCA	GO_Biological_Process_2021	LmDAmod2
morphogenesis of a polarized epithelium (GO:0001738)	1/12	0.0583926	0.194794	0	0	18.2635	51.8788	LAMA3	GO_Biological_Process_2021	LmDAmod2
protein import into peroxisome matrix (GO:0016558)	1/12	0.0583926	0.194794	0	0	18.2635	51.8788	PEX5L	GO_Biological_Process_2021	LmDAmod2
protein insertion into mitochondrial inner membrane (GO:0045039)	1/12	0.0583926	0.194794	0	0	18.2635	51.8788	AGK	GO_Biological_Process_2021	LmDAmod2
axon development (GO:0061564)	2/79	0.0594898	0.196916	0	0	5.25391	14.8263	CNTN4;DRD2	GO_Biological_Process_2021	LmDAmod2
regulation of neuron differentiation (GO:0045664)	2/79	0.0594898	0.196916	0	0	5.25391	14.8263	BRINP1;CNTN4	GO_Biological_Process_2021	LmDAmod2
regulated exocytosis (GO:0045055)	3/180	0.0615801	0.198857	0	0	3.44627	9.60619	SYT1;IGF1;CPLX1	GO_Biological_Process_2021	LmDAmod2
phospholipase C-activating G protein-coupled receptor signaling pathway (GO:0007200)	2/81	0.0621639	0.198857	0	0	5.12038	14.2243	DRD2;GRM1	GO_Biological_Process_2021	LmDAmod2
regulation of homotypic cell-cell adhesion (GO:0034110)	1/13	0.0631034	0.198857	0	0	16.7407	46.2543	PRKCA	GO_Biological_Process_2021	LmDAmod2
central nervous system projection neuron axonogenesis (GO:0021952)	1/13	0.0631034	0.198857	0	0	16.7407	46.2543	EPHA4	GO_Biological_Process_2021	LmDAmod2
detection of calcium ion (GO:0005513)	1/13	0.0631034	0.198857	0	0	16.7407	46.2543	SYT1	GO_Biological_Process_2021	LmDAmod2
positive regulation of calcineurin-mediated signaling (GO:0106058)	1/13	0.0631034	0.198857	0	0	16.7407	46.2543	IGF1	GO_Biological_Process_2021	LmDAmod2
positive regulation of calcineurin-NFAT signaling cascade (GO:0070886)	1/13	0.0631034	0.198857	0	0	16.7407	46.2543	IGF1	GO_Biological_Process_2021	LmDAmod2
positive regulation of calcium ion-dependent exocytosis (GO:0045956)	1/13	0.0631034	0.198857	0	0	16.7407	46.2543	SYT1	GO_Biological_Process_2021	LmDAmod2
positive regulation of histone deacetylation (GO:0031065)	1/13	0.0631034	0.198857	0	0	16.7407	46.2543	PRKD1	GO_Biological_Process_2021	LmDAmod2
icosanoid secretion (GO:0032309)	1/13	0.0631034	0.198857	0	0	16.7407	46.2543	DRD2	GO_Biological_Process_2021	LmDAmod2
transport along microtubule (GO:0010970)	1/13	0.0631034	0.198857	0	0	16.7407	46.2543	APBA1	GO_Biological_Process_2021	LmDAmod2
positive regulation of transporter activity (GO:0032411)	1/13	0.0631034	0.198857	0	0	16.7407	46.2543	TRPC6	GO_Biological_Process_2021	LmDAmod2
negative regulation of adenylate cyclase activity (GO:0007194)	1/13	0.0631034	0.198857	0	0	16.7407	46.2543	DRD2	GO_Biological_Process_2021	LmDAmod2
ephrin receptor signaling pathway (GO:0048013)	2/82	0.0635162	0.199422	0	0	5.05612	13.937	EPHA4;ANKS1B	GO_Biological_Process_2021	LmDAmod2
regulation of nucleic acid-templated transcription (GO:1903506)	5/430	0.0646316	0.199633	0	0	2.41176	6.60595	BNC2;MITF;SOX6;RREB1;ELAVL2	GO_Biological_Process_2021	LmDAmod2
regulation of osteoblast differentiation (GO:0045667)	2/83	0.0648784	0.199633	0	0	4.99345	13.6583	PRKD1;IGF1	GO_Biological_Process_2021	LmDAmod2
negative regulation of coagulation (GO:0050819)	1/14	0.0677909	0.199633	0	0	15.4522	41.587	SERPINE2	GO_Biological_Process_2021	LmDAmod2
negative regulation of cyclase activity (GO:0031280)	1/14	0.0677909	0.199633	0	0	15.4522	41.587	DRD2	GO_Biological_Process_2021	LmDAmod2
aorta development (GO:0035904)	1/14	0.0677909	0.199633	0	0	15.4522	41.587	ROBO2	GO_Biological_Process_2021	LmDAmod2
negative regulation of neuroinflammatory response (GO:0150079)	1/14	0.0677909	0.199633	0	0	15.4522	41.587	IGF1	GO_Biological_Process_2021	LmDAmod2
negative regulation of secretion (GO:0051048)	1/14	0.0677909	0.199633	0	0	15.4522	41.587	NRG1	GO_Biological_Process_2021	LmDAmod2
regulation of integrin-mediated signaling pathway (GO:2001044)	1/14	0.0677909	0.199633	0	0	15.4522	41.587	PRKD1	GO_Biological_Process_2021	LmDAmod2
neuron fate commitment (GO:0048663)	1/14	0.0677909	0.199633	0	0	15.4522	41.587	POU3F2	GO_Biological_Process_2021	LmDAmod2
neurotransmitter biosynthetic process (GO:0042136)	1/14	0.0677909	0.199633	0	0	15.4522	41.587	SLC6A3	GO_Biological_Process_2021	LmDAmod2
nuclear membrane disassembly (GO:0051081)	1/14	0.0677909	0.199633	0	0	15.4522	41.587	PRKCA	GO_Biological_Process_2021	LmDAmod2
positive regulation of brown fat cell differentiation (GO:0090336)	1/14	0.0677909	0.199633	0	0	15.4522	41.587	RREB1	GO_Biological_Process_2021	LmDAmod2
positive regulation of glycogen biosynthetic process (GO:0045725)	1/14	0.0677909	0.199633	0	0	15.4522	41.587	IGF1	GO_Biological_Process_2021	LmDAmod2
positive regulation of glycoprotein biosynthetic process (GO:0010560)	1/14	0.0677909	0.199633	0	0	15.4522	41.587	IGF1	GO_Biological_Process_2021	LmDAmod2
heart process (GO:0003015)	1/14	0.0677909	0.199633	0	0	15.4522	41.587	SGCZ	GO_Biological_Process_2021	LmDAmod2
manganese ion transport (GO:0006828)	1/14	0.0677909	0.199633	0	0	15.4522	41.587	TRPC6	GO_Biological_Process_2021	LmDAmod2
membrane repolarization during action potential (GO:0086011)	1/14	0.0677909	0.199633	0	0	15.4522	41.587	KCND3	GO_Biological_Process_2021	LmDAmod2
potassium ion export across plasma membrane (GO:0097623)	1/14	0.0677909	0.199633	0	0	15.4522	41.587	KCND3	GO_Biological_Process_2021	LmDAmod2
positive regulation of endothelial cell migration (GO:0010595)	2/86	0.0690235	0.202564	0	0	4.81438	12.8703	PRKCA;PRKD1	GO_Biological_Process_2021	LmDAmod2
calcium ion transmembrane transport (GO:0070588)	2/87	0.0704243	0.203542	0	0	4.7575	12.6227	TRPC6;CACNA1A	GO_Biological_Process_2021	LmDAmod2
positive regulation of neuron projection development (GO:0010976)	2/88	0.0718344	0.203542	0	0	4.70195	12.3821	NDNF;PRKD1	GO_Biological_Process_2021	LmDAmod2
negative regulation of blood pressure (GO:0045776)	1/15	0.0724552	0.203542	0	0	14.3478	37.6598	DRD2	GO_Biological_Process_2021	LmDAmod2
regulation of endothelial cell chemotaxis (GO:2001026)	1/15	0.0724552	0.203542	0	0	14.3478	37.6598	PRKD1	GO_Biological_Process_2021	LmDAmod2
negative regulation of protein processing (GO:0010955)	1/15	0.0724552	0.203542	0	0	14.3478	37.6598	SERPINE2	GO_Biological_Process_2021	LmDAmod2
regulation of macrophage differentiation (GO:0045649)	1/15	0.0724552	0.203542	0	0	14.3478	37.6598	PRKCA	GO_Biological_Process_2021	LmDAmod2
regulation of secretion (GO:0051046)	1/15	0.0724552	0.203542	0	0	14.3478	37.6598	NRG1	GO_Biological_Process_2021	LmDAmod2
regulation of synaptic transmission, GABAergic (GO:0032228)	1/15	0.0724552	0.203542	0	0	14.3478	37.6598	DRD2	GO_Biological_Process_2021	LmDAmod2
ganglioside biosynthetic process (GO:0001574)	1/15	0.0724552	0.203542	0	0	14.3478	37.6598	ST3GAL1	GO_Biological_Process_2021	LmDAmod2
positive regulation of endothelial cell chemotaxis (GO:2001028)	1/15	0.0724552	0.203542	0	0	14.3478	37.6598	PRKD1	GO_Biological_Process_2021	LmDAmod2
positive regulation of glycogen metabolic process (GO:0070875)	1/15	0.0724552	0.203542	0	0	14.3478	37.6598	IGF1	GO_Biological_Process_2021	LmDAmod2
histone H3 deacetylation (GO:0070932)	1/15	0.0724552	0.203542	0	0	14.3478	37.6598	HDAC9	GO_Biological_Process_2021	LmDAmod2
membrane repolarization during cardiac muscle cell action potential (GO:0086013)	1/15	0.0724552	0.203542	0	0	14.3478	37.6598	KCND3	GO_Biological_Process_2021	LmDAmod2
regulation of endothelial cell migration (GO:0010594)	2/89	0.0732536	0.20444	0	0	4.64767	12.1482	PRKCA;PRKD1	GO_Biological_Process_2021	LmDAmod2
second-messenger-mediated signaling (GO:0019932)	2/89	0.0732536	0.20444	0	0	4.64767	12.1482	RCAN2;NDNF	GO_Biological_Process_2021	LmDAmod2
negative regulation of lyase activity (GO:0051350)	1/16	0.0770964	0.208961	0	0	13.3906	34.316	DRD2	GO_Biological_Process_2021	LmDAmod2
negative regulation of platelet activation (GO:0010544)	1/16	0.0770964	0.208961	0	0	13.3906	34.316	SERPINE2	GO_Biological_Process_2021	LmDAmod2
negative regulation of release of cytochrome c from mitochondria (GO:0090201)	1/16	0.0770964	0.208961	0	0	13.3906	34.316	IGF1	GO_Biological_Process_2021	LmDAmod2
neuron cell-cell adhesion (GO:0007158)	1/16	0.0770964	0.208961	0	0	13.3906	34.316	CNTN4	GO_Biological_Process_2021	LmDAmod2
regulation of phosphate metabolic process (GO:0019220)	1/16	0.0770964	0.208961	0	0	13.3906	34.316	TIGAR	GO_Biological_Process_2021	LmDAmod2
regulation of systemic arterial blood pressure (GO:0003073)	1/16	0.0770964	0.208961	0	0	13.3906	34.316	DRD2	GO_Biological_Process_2021	LmDAmod2
membrane repolarization (GO:0086009)	1/16	0.0770964	0.208961	0	0	13.3906	34.316	KCND3	GO_Biological_Process_2021	LmDAmod2
motor neuron axon guidance (GO:0008045)	1/16	0.0770964	0.208961	0	0	13.3906	34.316	EPHA4	GO_Biological_Process_2021	LmDAmod2
protein localization to microtubule organizing center (GO:1905508)	1/16	0.0770964	0.208961	0	0	13.3906	34.316	SPAG5	GO_Biological_Process_2021	LmDAmod2
regulation of endothelial cell proliferation (GO:0001936)	2/92	0.0775653	0.208961	0	0	4.49206	11.4846	PRKCA;PRKD1	GO_Biological_Process_2021	LmDAmod2
positive regulation of cellular component biogenesis (GO:0044089)	2/92	0.0775653	0.208961	0	0	4.49206	11.4846	NRG1;PRKCA	GO_Biological_Process_2021	LmDAmod2
regulation of epithelial cell proliferation (GO:0050678)	2/93	0.0790201	0.210865	0	0	4.44248	11.2752	PRKD1;IGF1	GO_Biological_Process_2021	LmDAmod2
negative regulation of cell death (GO:0060548)	2/94	0.0804834	0.210865	0	0	4.39397	11.0715	TIGAR;PRKD1	GO_Biological_Process_2021	LmDAmod2
negative regulation of ATP metabolic process (GO:1903579)	1/17	0.0817146	0.210865	0	0	12.553	31.4393	TIGAR	GO_Biological_Process_2021	LmDAmod2
adenylate cyclase-activating adrenergic receptor signaling pathway (GO:0071880)	1/17	0.0817146	0.210865	0	0	12.553	31.4393	DRD2	GO_Biological_Process_2021	LmDAmod2
pulmonary valve morphogenesis (GO:0003184)	1/17	0.0817146	0.210865	0	0	12.553	31.4393	ROBO2	GO_Biological_Process_2021	LmDAmod2
regulation of neuroblast proliferation (GO:1902692)	1/17	0.0817146	0.210865	0	0	12.553	31.4393	DRD2	GO_Biological_Process_2021	LmDAmod2
positive regulation of cardiac muscle tissue growth (GO:0055023)	1/17	0.0817146	0.210865	0	0	12.553	31.4393	IGF1	GO_Biological_Process_2021	LmDAmod2
positive regulation of dendrite extension (GO:1903861)	1/17	0.0817146	0.210865	0	0	12.553	31.4393	SYT1	GO_Biological_Process_2021	LmDAmod2
stem cell development (GO:0048864)	1/17	0.0817146	0.210865	0	0	12.553	31.4393	NRG1	GO_Biological_Process_2021	LmDAmod2
positive regulation of smooth muscle cell migration (GO:0014911)	1/17	0.0817146	0.210865	0	0	12.553	31.4393	IGF1	GO_Biological_Process_2021	LmDAmod2
positive regulation of stem cell differentiation (GO:2000738)	1/17	0.0817146	0.210865	0	0	12.553	31.4393	SOX6	GO_Biological_Process_2021	LmDAmod2
mesonephric tubule development (GO:0072164)	1/17	0.0817146	0.210865	0	0	12.553	31.4393	ROBO2	GO_Biological_Process_2021	LmDAmod2
negative regulation of amyloid-beta formation (GO:1902430)	1/17	0.0817146	0.210865	0	0	12.553	31.4393	IGF1	GO_Biological_Process_2021	LmDAmod2
regulation of vesicle-mediated transport (GO:0060627)	2/96	0.0834354	0.210865	0	0	4.30004	10.6799	SYT1;CPLX1	GO_Biological_Process_2021	LmDAmod2
regulation of cellular macromolecule biosynthetic process (GO:2000112)	5/468	0.0856173	0.210865	0	0	2.2095	5.43067	BNC2;MITF;SOX6;RREB1;ELAVL2	GO_Biological_Process_2021	LmDAmod2
protein O-linked mannosylation (GO:0035269)	1/18	0.08631	0.210865	0	0	11.814	28.9421	TMTC2	GO_Biological_Process_2021	LmDAmod2
pulmonary valve development (GO:0003177)	1/18	0.08631	0.210865	0	0	11.814	28.9421	ROBO2	GO_Biological_Process_2021	LmDAmod2
regulation of brown fat cell differentiation (GO:0090335)	1/18	0.08631	0.210865	0	0	11.814	28.9421	RREB1	GO_Biological_Process_2021	LmDAmod2
regulation of cartilage development (GO:0061035)	1/18	0.08631	0.210865	0	0	11.814	28.9421	SOX6	GO_Biological_Process_2021	LmDAmod2
regulation of delayed rectifier potassium channel activity (GO:1902259)	1/18	0.08631	0.210865	0	0	11.814	28.9421	NOS1AP	GO_Biological_Process_2021	LmDAmod2
regulation of dendrite extension (GO:1903859)	1/18	0.08631	0.210865	0	0	11.814	28.9421	SYT1	GO_Biological_Process_2021	LmDAmod2
nitric oxide mediated signal transduction (GO:0007263)	1/18	0.08631	0.210865	0	0	11.814	28.9421	NDNF	GO_Biological_Process_2021	LmDAmod2
regulation of multicellular organism growth (GO:0040014)	1/18	0.08631	0.210865	0	0	11.814	28.9421	IGF1	GO_Biological_Process_2021	LmDAmod2
positive regulation of amyloid-beta formation (GO:1902004)	1/18	0.08631	0.210865	0	0	11.814	28.9421	EPHA4	GO_Biological_Process_2021	LmDAmod2
positive regulation of cartilage development (GO:0061036)	1/18	0.08631	0.210865	0	0	11.814	28.9421	SOX6	GO_Biological_Process_2021	LmDAmod2
positive regulation of cell migration involved in sprouting angiogenesis (GO:0090050)	1/18	0.08631	0.210865	0	0	11.814	28.9421	HDAC9	GO_Biological_Process_2021	LmDAmod2
positive regulation of CREB transcription factor activity (GO:0032793)	1/18	0.08631	0.210865	0	0	11.814	28.9421	PRKD1	GO_Biological_Process_2021	LmDAmod2
regulation of ventricular cardiac muscle cell membrane repolarization (GO:0060307)	1/18	0.08631	0.210865	0	0	11.814	28.9421	NOS1AP	GO_Biological_Process_2021	LmDAmod2
positive regulation of nitric-oxide synthase activity (GO:0051000)	1/18	0.08631	0.210865	0	0	11.814	28.9421	NOS1AP	GO_Biological_Process_2021	LmDAmod2
synaptic transmission, glutamatergic (GO:0035249)	1/18	0.08631	0.210865	0	0	11.814	28.9421	CDH8	GO_Biological_Process_2021	LmDAmod2
protein localization to centrosome (GO:0071539)	1/18	0.08631	0.210865	0	0	11.814	28.9421	SPAG5	GO_Biological_Process_2021	LmDAmod2
negative regulation of neuron death (GO:1901215)	2/98	0.0864202	0.210865	0	0	4.21003	10.3084	PTPRZ1;NDNF	GO_Biological_Process_2021	LmDAmod2
regulation of neuron apoptotic process (GO:0043523)	2/98	0.0864202	0.210865	0	0	4.21003	10.3084	PTPRZ1;NDNF	GO_Biological_Process_2021	LmDAmod2
negative regulation of nervous system development (GO:0051961)	1/19	0.0908825	0.212814	0	0	11.1571	26.7569	ROBO2	GO_Biological_Process_2021	LmDAmod2
negative regulation of striated muscle cell differentiation (GO:0051154)	1/19	0.0908825	0.212814	0	0	11.1571	26.7569	SOX6	GO_Biological_Process_2021	LmDAmod2
negative regulation of T cell receptor signaling pathway (GO:0050860)	1/19	0.0908825	0.212814	0	0	11.1571	26.7569	DGKZ	GO_Biological_Process_2021	LmDAmod2
regulation of insulin-like growth factor receptor signaling pathway (GO:0043567)	1/19	0.0908825	0.212814	0	0	11.1571	26.7569	IGF1	GO_Biological_Process_2021	LmDAmod2
neural crest cell differentiation (GO:0014033)	1/19	0.0908825	0.212814	0	0	11.1571	26.7569	NRG1	GO_Biological_Process_2021	LmDAmod2
regulation of neuroinflammatory response (GO:0150077)	1/19	0.0908825	0.212814	0	0	11.1571	26.7569	IGF1	GO_Biological_Process_2021	LmDAmod2
regulation of oligodendrocyte differentiation (GO:0048713)	1/19	0.0908825	0.212814	0	0	11.1571	26.7569	PTPRZ1	GO_Biological_Process_2021	LmDAmod2
excitatory postsynaptic potential (GO:0060079)	1/19	0.0908825	0.212814	0	0	11.1571	26.7569	DRD2	GO_Biological_Process_2021	LmDAmod2
positive regulation of G protein-coupled receptor signaling pathway (GO:0045745)	1/19	0.0908825	0.212814	0	0	11.1571	26.7569	PRKCA	GO_Biological_Process_2021	LmDAmod2
heart trabecula morphogenesis (GO:0061384)	1/19	0.0908825	0.212814	0	0	11.1571	26.7569	NRG1	GO_Biological_Process_2021	LmDAmod2
striated muscle cell differentiation (GO:0051146)	1/19	0.0908825	0.212814	0	0	11.1571	26.7569	NRG1	GO_Biological_Process_2021	LmDAmod2
mesenchymal cell development (GO:0014031)	1/19	0.0908825	0.212814	0	0	11.1571	26.7569	NRG1	GO_Biological_Process_2021	LmDAmod2
ureteric bud development (GO:0001657)	1/19	0.0908825	0.212814	0	0	11.1571	26.7569	ROBO2	GO_Biological_Process_2021	LmDAmod2
negative regulation of amyloid precursor protein catabolic process (GO:1902992)	1/19	0.0908825	0.212814	0	0	11.1571	26.7569	IGF1	GO_Biological_Process_2021	LmDAmod2
cellular response to chemical stress (GO:0062197)	2/101	0.090957	0.212814	0	0	4.08184	9.78567	PRKD1;ETV5	GO_Biological_Process_2021	LmDAmod2
protein O-linked glycosylation (GO:0006493)	2/102	0.0924847	0.214625	0	0	4.04082	9.62002	TMTC2;ST3GAL1	GO_Biological_Process_2021	LmDAmod2
positive regulation of cell growth (GO:0030307)	2/102	0.0924847	0.214625	0	0	4.04082	9.62002	SYT1;IGF1	GO_Biological_Process_2021	LmDAmod2
positive regulation of vasculature development (GO:1904018)	2/102	0.0924847	0.214625	0	0	4.04082	9.62002	PRKCA;PRKD1	GO_Biological_Process_2021	LmDAmod2
positive regulation of cellular process (GO:0048522)	6/625	0.0932614	0.215841	0	0	1.98821	4.71673	EPHA4;SPAG5;PRKCA;NRG1;IGF1;POU3F2	GO_Biological_Process_2021	LmDAmod2
negative regulation of axon extension involved in axon guidance (GO:0048843)	1/20	0.0954324	0.217913	0	0	10.5694	24.831	SEMA6D	GO_Biological_Process_2021	LmDAmod2
adrenergic receptor signaling pathway (GO:0071875)	1/20	0.0954324	0.217913	0	0	10.5694	24.831	DRD2	GO_Biological_Process_2021	LmDAmod2
neuromuscular synaptic transmission (GO:0007274)	1/20	0.0954324	0.217913	0	0	10.5694	24.831	ERC2	GO_Biological_Process_2021	LmDAmod2
positive regulation of activated T cell proliferation (GO:0042104)	1/20	0.0954324	0.217913	0	0	10.5694	24.831	IGF1	GO_Biological_Process_2021	LmDAmod2
regulation of smooth muscle cell migration (GO:0014910)	1/20	0.0954324	0.217913	0	0	10.5694	24.831	IGF1	GO_Biological_Process_2021	LmDAmod2
positive regulation of cell motility (GO:2000147)	3/221	0.0991227	0.221729	0	0	2.7923	6.45412	SEMA6D;PRKCA;IGF1	GO_Biological_Process_2021	LmDAmod2
supramolecular fiber organization (GO:0097435)	4/351	0.0993699	0.221729	0	0	2.34786	5.421	COL25A1;LAMA3;TLL1;SNCAIP	GO_Biological_Process_2021	LmDAmod2
negative regulation of reproductive process (GO:2000242)	1/21	0.0999598	0.221729	0	0	10.0404	23.1229	IGF1	GO_Biological_Process_2021	LmDAmod2
negative regulation of response to wounding (GO:1903035)	1/21	0.0999598	0.221729	0	0	10.0404	23.1229	EPHA4	GO_Biological_Process_2021	LmDAmod2
regulation of lipopolysaccharide-mediated signaling pathway (GO:0031664)	1/21	0.0999598	0.221729	0	0	10.0404	23.1229	PRKCA	GO_Biological_Process_2021	LmDAmod2
regulation of lipoprotein lipase activity (GO:0051004)	1/21	0.0999598	0.221729	0	0	10.0404	23.1229	HDAC9	GO_Biological_Process_2021	LmDAmod2
positive regulation of glycolytic process (GO:0045821)	1/21	0.0999598	0.221729	0	0	10.0404	23.1229	IGF1	GO_Biological_Process_2021	LmDAmod2
positive regulation of purine nucleotide metabolic process (GO:1900544)	1/21	0.0999598	0.221729	0	0	10.0404	23.1229	IGF1	GO_Biological_Process_2021	LmDAmod2
positive regulation of transcription regulatory region DNA binding (GO:2000679)	1/21	0.0999598	0.221729	0	0	10.0404	23.1229	IGF1	GO_Biological_Process_2021	LmDAmod2
positive regulation of vascular associated smooth muscle cell proliferation (GO:1904707)	1/21	0.0999598	0.221729	0	0	10.0404	23.1229	IGF1	GO_Biological_Process_2021	LmDAmod2
myotube differentiation (GO:0014902)	1/21	0.0999598	0.221729	0	0	10.0404	23.1229	IGF1	GO_Biological_Process_2021	LmDAmod2
protein mannosylation (GO:0035268)	1/22	0.104465	0.226429	0	0	9.56181	21.5992	TMTC2	GO_Biological_Process_2021	LmDAmod2
regulation of adenylate cyclase activity (GO:0045761)	1/22	0.104465	0.226429	0	0	9.56181	21.5992	DRD2	GO_Biological_Process_2021	LmDAmod2
regulation of cardiac muscle cell membrane repolarization (GO:0099623)	1/22	0.104465	0.226429	0	0	9.56181	21.5992	NOS1AP	GO_Biological_Process_2021	LmDAmod2
negative regulation of interleukin-2 production (GO:0032703)	1/22	0.104465	0.226429	0	0	9.56181	21.5992	HOMER2	GO_Biological_Process_2021	LmDAmod2
regulation of platelet activation (GO:0010543)	1/22	0.104465	0.226429	0	0	9.56181	21.5992	PRKCA	GO_Biological_Process_2021	LmDAmod2
positive regulation of amyloid precursor protein catabolic process (GO:1902993)	1/22	0.104465	0.226429	0	0	9.56181	21.5992	EPHA4	GO_Biological_Process_2021	LmDAmod2
positive regulation of DNA-templated transcription, initiation (GO:2000144)	1/22	0.104465	0.226429	0	0	9.56181	21.5992	MITF	GO_Biological_Process_2021	LmDAmod2
positive regulation of neural precursor cell proliferation (GO:2000179)	1/22	0.104465	0.226429	0	0	9.56181	21.5992	DRD2	GO_Biological_Process_2021	LmDAmod2
membrane lipid metabolic process (GO:0006643)	1/22	0.104465	0.226429	0	0	9.56181	21.5992	AGK	GO_Biological_Process_2021	LmDAmod2
artery development (GO:0060840)	1/23	0.108947	0.233185	0	0	9.12672	20.2329	ROBO2	GO_Biological_Process_2021	LmDAmod2
regulation of calcium ion transmembrane transport (GO:1903169)	1/23	0.108947	0.233185	0	0	9.12672	20.2329	NOS1AP	GO_Biological_Process_2021	LmDAmod2
diacylglycerol metabolic process (GO:0046339)	1/23	0.108947	0.233185	0	0	9.12672	20.2329	DGKZ	GO_Biological_Process_2021	LmDAmod2
regulation of neural precursor cell proliferation (GO:2000177)	1/23	0.108947	0.233185	0	0	9.12672	20.2329	PTPRZ1	GO_Biological_Process_2021	LmDAmod2
ERK1 and ERK2 cascade (GO:0070371)	1/23	0.108947	0.233185	0	0	9.12672	20.2329	IGF1	GO_Biological_Process_2021	LmDAmod2
activation of protein kinase activity (GO:0032147)	2/114	0.111373	0.234111	0	0	3.60569	7.91401	NRG1;IGF1	GO_Biological_Process_2021	LmDAmod2
positive regulation of kinase activity (GO:0033674)	2/114	0.111373	0.234111	0	0	3.60569	7.91401	EPHA4;TIGAR	GO_Biological_Process_2021	LmDAmod2
calcium ion transport (GO:0006816)	2/115	0.11299	0.234111	0	0	3.5736	7.79207	TRPC6;CACNA1A	GO_Biological_Process_2021	LmDAmod2
regulation of axon extension involved in axon guidance (GO:0048841)	1/24	0.113408	0.234111	0	0	8.72947	19.002	SEMA6D	GO_Biological_Process_2021	LmDAmod2
cardiac muscle cell differentiation (GO:0055007)	1/24	0.113408	0.234111	0	0	8.72947	19.002	NRG1	GO_Biological_Process_2021	LmDAmod2
negative regulation of neuron differentiation (GO:0045665)	1/24	0.113408	0.234111	0	0	8.72947	19.002	CNTN4	GO_Biological_Process_2021	LmDAmod2
negative regulation of synaptic transmission (GO:0050805)	1/24	0.113408	0.234111	0	0	8.72947	19.002	DRD2	GO_Biological_Process_2021	LmDAmod2
regulation of keratinocyte proliferation (GO:0010837)	1/24	0.113408	0.234111	0	0	8.72947	19.002	PRKD1	GO_Biological_Process_2021	LmDAmod2
regulation of monooxygenase activity (GO:0032768)	1/24	0.113408	0.234111	0	0	8.72947	19.002	NOS1AP	GO_Biological_Process_2021	LmDAmod2
positive regulation of carbohydrate metabolic process (GO:0045913)	1/24	0.113408	0.234111	0	0	8.72947	19.002	IGF1	GO_Biological_Process_2021	LmDAmod2
mammary gland development (GO:0030879)	1/24	0.113408	0.234111	0	0	8.72947	19.002	NRG1	GO_Biological_Process_2021	LmDAmod2
protein insertion into mitochondrial membrane (GO:0051204)	1/24	0.113408	0.234111	0	0	8.72947	19.002	AGK	GO_Biological_Process_2021	LmDAmod2
protein kinase B signaling (GO:0043491)	1/24	0.113408	0.234111	0	0	8.72947	19.002	IGF1	GO_Biological_Process_2021	LmDAmod2
positive regulation of angiogenesis (GO:0045766)	2/116	0.114613	0.234111	0	0	3.54207	7.6728	PRKCA;PRKD1	GO_Biological_Process_2021	LmDAmod2
ion transport (GO:0006811)	2/116	0.114613	0.234111	0	0	3.54207	7.6728	TRPC6;KCNN3	GO_Biological_Process_2021	LmDAmod2
sphingolipid metabolic process (GO:0006665)	2/116	0.114613	0.234111	0	0	3.54207	7.6728	AGK;PRKD1	GO_Biological_Process_2021	LmDAmod2
negative regulation of antigen receptor-mediated signaling pathway (GO:0050858)	1/25	0.117846	0.234111	0	0	8.36532	17.8882	DGKZ	GO_Biological_Process_2021	LmDAmod2
negative regulation of cell junction assembly (GO:1901889)	1/25	0.117846	0.234111	0	0	8.36532	17.8882	ROBO2	GO_Biological_Process_2021	LmDAmod2
negative regulation of cellular carbohydrate metabolic process (GO:0010677)	1/25	0.117846	0.234111	0	0	8.36532	17.8882	TIGAR	GO_Biological_Process_2021	LmDAmod2
negative regulation of endocytosis (GO:0045806)	1/25	0.117846	0.234111	0	0	8.36532	17.8882	PRKD1	GO_Biological_Process_2021	LmDAmod2
regulation of cAMP-mediated signaling (GO:0043949)	1/25	0.117846	0.234111	0	0	8.36532	17.8882	PEX5L	GO_Biological_Process_2021	LmDAmod2
regulation of cardiac muscle cell action potential (GO:0098901)	1/25	0.117846	0.234111	0	0	8.36532	17.8882	NOS1AP	GO_Biological_Process_2021	LmDAmod2
negative regulation of sequestering of calcium ion (GO:0051283)	1/25	0.117846	0.234111	0	0	8.36532	17.8882	DRD2	GO_Biological_Process_2021	LmDAmod2
chemical synaptic transmission, postsynaptic (GO:0099565)	1/25	0.117846	0.234111	0	0	8.36532	17.8882	DRD2	GO_Biological_Process_2021	LmDAmod2
regulation of myotube differentiation (GO:0010830)	1/25	0.117846	0.234111	0	0	8.36532	17.8882	HDAC9	GO_Biological_Process_2021	LmDAmod2
outflow tract septum morphogenesis (GO:0003148)	1/25	0.117846	0.234111	0	0	8.36532	17.8882	ROBO2	GO_Biological_Process_2021	LmDAmod2
divalent inorganic cation homeostasis (GO:0072507)	1/25	0.117846	0.234111	0	0	8.36532	17.8882	TMTC2	GO_Biological_Process_2021	LmDAmod2
regulation of protein processing (GO:0070613)	1/25	0.117846	0.234111	0	0	8.36532	17.8882	SERPINE2	GO_Biological_Process_2021	LmDAmod2
regulation of proteolysis involved in cellular protein catabolic process (GO:1903050)	1/25	0.117846	0.234111	0	0	8.36532	17.8882	EPHA4	GO_Biological_Process_2021	LmDAmod2
regulation of spindle assembly (GO:0090169)	1/25	0.117846	0.234111	0	0	8.36532	17.8882	SPAG5	GO_Biological_Process_2021	LmDAmod2
negative regulation of response to external stimulus (GO:0032102)	2/118	0.117878	0.234111	0	0	3.48065	7.442	EPHA4;DRD2	GO_Biological_Process_2021	LmDAmod2
proteoglycan metabolic process (GO:0006029)	1/26	0.122262	0.236226	0	0	8.0303	16.8764	IGF1	GO_Biological_Process_2021	LmDAmod2
negative regulation of cell development (GO:0010721)	1/26	0.122262	0.236226	0	0	8.0303	16.8764	IGF1	GO_Biological_Process_2021	LmDAmod2
negative regulation of interleukin-1 beta production (GO:0032691)	1/26	0.122262	0.236226	0	0	8.0303	16.8764	IGF1	GO_Biological_Process_2021	LmDAmod2
regulation of chondrocyte differentiation (GO:0032330)	1/26	0.122262	0.236226	0	0	8.0303	16.8764	SOX6	GO_Biological_Process_2021	LmDAmod2
negative regulation of protein transport (GO:0051224)	1/26	0.122262	0.236226	0	0	8.0303	16.8764	DRD2	GO_Biological_Process_2021	LmDAmod2
negative regulation of proteolysis involved in cellular protein catabolic process (GO:1903051)	1/26	0.122262	0.236226	0	0	8.0303	16.8764	EPHA4	GO_Biological_Process_2021	LmDAmod2
regulation of glycogen biosynthetic process (GO:0005979)	1/26	0.122262	0.236226	0	0	8.0303	16.8764	IGF1	GO_Biological_Process_2021	LmDAmod2
regulation of myelination (GO:0031641)	1/26	0.122262	0.236226	0	0	8.0303	16.8764	PTPRZ1	GO_Biological_Process_2021	LmDAmod2
regulation of synapse organization (GO:0050807)	1/26	0.122262	0.236226	0	0	8.0303	16.8764	EPHA4	GO_Biological_Process_2021	LmDAmod2
positive regulation of glucose import (GO:0046326)	1/26	0.122262	0.236226	0	0	8.0303	16.8764	IGF1	GO_Biological_Process_2021	LmDAmod2
positive regulation of ion transmembrane transporter activity (GO:0032414)	1/26	0.122262	0.236226	0	0	8.0303	16.8764	TRPC6	GO_Biological_Process_2021	LmDAmod2
metanephros development (GO:0001656)	1/26	0.122262	0.236226	0	0	8.0303	16.8764	ROBO2	GO_Biological_Process_2021	LmDAmod2
positive regulation of macromolecule metabolic process (GO:0010604)	4/384	0.126436	0.238248	0	0	2.14035	4.42629	NOS1AP;MITF;IGF1;RBMS3	GO_Biological_Process_2021	LmDAmod2
negative regulation of cation channel activity (GO:2001258)	1/27	0.126657	0.238248	0	0	7.72106	15.9538	DRD2	GO_Biological_Process_2021	LmDAmod2
negative regulation of endothelial cell apoptotic process (GO:2000352)	1/27	0.126657	0.238248	0	0	7.72106	15.9538	NDNF	GO_Biological_Process_2021	LmDAmod2
regulation of blood coagulation (GO:0030193)	1/27	0.126657	0.238248	0	0	7.72106	15.9538	SERPINE2	GO_Biological_Process_2021	LmDAmod2
calcium-ion regulated exocytosis (GO:0017156)	1/27	0.126657	0.238248	0	0	7.72106	15.9538	SYT1	GO_Biological_Process_2021	LmDAmod2
regulation of transcription regulatory region DNA binding (GO:2000677)	1/27	0.126657	0.238248	0	0	7.72106	15.9538	IGF1	GO_Biological_Process_2021	LmDAmod2
release of sequestered calcium ion into cytosol (GO:0051209)	1/27	0.126657	0.238248	0	0	7.72106	15.9538	DRD2	GO_Biological_Process_2021	LmDAmod2
positive regulation of mitotic cell cycle (GO:0045931)	1/27	0.126657	0.238248	0	0	7.72106	15.9538	PRKCA	GO_Biological_Process_2021	LmDAmod2
positive regulation of muscle cell differentiation (GO:0051149)	1/27	0.126657	0.238248	0	0	7.72106	15.9538	NRG1	GO_Biological_Process_2021	LmDAmod2
positive regulation of nitric oxide biosynthetic process (GO:0045429)	1/27	0.126657	0.238248	0	0	7.72106	15.9538	NOS1AP	GO_Biological_Process_2021	LmDAmod2
positive regulation of nuclear division (GO:0051785)	1/27	0.126657	0.238248	0	0	7.72106	15.9538	IGF1	GO_Biological_Process_2021	LmDAmod2
presynaptic endocytosis (GO:0140238)	1/27	0.126657	0.238248	0	0	7.72106	15.9538	SYT1	GO_Biological_Process_2021	LmDAmod2
cellular response to oxidative stress (GO:0034599)	2/125	0.129483	0.240643	0	0	3.2814	6.70786	PRKD1;ETV5	GO_Biological_Process_2021	LmDAmod2
negative regulation of calcium ion transmembrane transporter activity (GO:1901020)	1/28	0.131029	0.240643	0	0	7.43472	15.1098	DRD2	GO_Biological_Process_2021	LmDAmod2
calcium ion import (GO:0070509)	1/28	0.131029	0.240643	0	0	7.43472	15.1098	CACNA1A	GO_Biological_Process_2021	LmDAmod2
regulation of postsynapse organization (GO:0099175)	1/28	0.131029	0.240643	0	0	7.43472	15.1098	EPHA4	GO_Biological_Process_2021	LmDAmod2
positive regulation of fibroblast proliferation (GO:0048146)	1/28	0.131029	0.240643	0	0	7.43472	15.1098	IGF1	GO_Biological_Process_2021	LmDAmod2
positive regulation of monooxygenase activity (GO:0032770)	1/28	0.131029	0.240643	0	0	7.43472	15.1098	NOS1AP	GO_Biological_Process_2021	LmDAmod2
keratan sulfate biosynthetic process (GO:0018146)	1/28	0.131029	0.240643	0	0	7.43472	15.1098	ST3GAL1	GO_Biological_Process_2021	LmDAmod2
positive regulation of nitric oxide metabolic process (GO:1904407)	1/28	0.131029	0.240643	0	0	7.43472	15.1098	NOS1AP	GO_Biological_Process_2021	LmDAmod2
positive regulation of phosphatidylinositol 3-kinase activity (GO:0043552)	1/28	0.131029	0.240643	0	0	7.43472	15.1098	PRKD1	GO_Biological_Process_2021	LmDAmod2
positive regulation of synapse assembly (GO:0051965)	1/28	0.131029	0.240643	0	0	7.43472	15.1098	CLSTN2	GO_Biological_Process_2021	LmDAmod2
ventricular septum morphogenesis (GO:0060412)	1/28	0.131029	0.240643	0	0	7.43472	15.1098	ROBO2	GO_Biological_Process_2021	LmDAmod2
negative regulation of wound healing (GO:0061045)	1/29	0.13538	0.24704	0	0	7.16883	14.3353	SERPINE2	GO_Biological_Process_2021	LmDAmod2
regulation of neuronal synaptic plasticity (GO:0048168)	1/29	0.13538	0.24704	0	0	7.16883	14.3353	DRD2	GO_Biological_Process_2021	LmDAmod2
glial cell differentiation (GO:0010001)	1/29	0.13538	0.24704	0	0	7.16883	14.3353	PTPRZ1	GO_Biological_Process_2021	LmDAmod2
cellular response to hypoxia (GO:0071456)	2/131	0.139633	0.249607	0	0	3.12783	6.15787	TIGAR;NDNF	GO_Biological_Process_2021	LmDAmod2
cellular response to metal ion (GO:0071248)	2/131	0.139633	0.249607	0	0	3.12783	6.15787	TIGAR;SYT1	GO_Biological_Process_2021	LmDAmod2
negative regulation of interleukin-1 production (GO:0032692)	1/30	0.13971	0.249607	0	0	6.92128	13.6224	IGF1	GO_Biological_Process_2021	LmDAmod2
cardiac muscle cell action potential (GO:0086001)	1/30	0.13971	0.249607	0	0	6.92128	13.6224	KCND3	GO_Biological_Process_2021	LmDAmod2
chondroitin sulfate metabolic process (GO:0030204)	1/30	0.13971	0.249607	0	0	6.92128	13.6224	NDNF	GO_Biological_Process_2021	LmDAmod2
regulation of long-term synaptic potentiation (GO:1900271)	1/30	0.13971	0.249607	0	0	6.92128	13.6224	EPHA4	GO_Biological_Process_2021	LmDAmod2
positive regulation of endopeptidase activity (GO:0010950)	1/30	0.13971	0.249607	0	0	6.92128	13.6224	EPHA4	GO_Biological_Process_2021	LmDAmod2
synaptic vesicle cycle (GO:0099504)	1/30	0.13971	0.249607	0	0	6.92128	13.6224	CPLX1	GO_Biological_Process_2021	LmDAmod2
positive regulation of small GTPase mediated signal transduction (GO:0051057)	1/30	0.13971	0.249607	0	0	6.92128	13.6224	IGF1	GO_Biological_Process_2021	LmDAmod2
morphogenesis of an epithelium (GO:0002009)	1/30	0.13971	0.249607	0	0	6.92128	13.6224	LAMA3	GO_Biological_Process_2021	LmDAmod2
phosphorylation (GO:0016310)	4/400	0.140576	0.25063	0	0	2.05219	4.02641	AGK;PRKCA;PRKD1;DGKZ	GO_Biological_Process_2021	LmDAmod2
regulation of cell adhesion (GO:0030155)	2/133	0.143055	0.252548	0	0	3.07976	5.98869	EPHA4;PRKCA	GO_Biological_Process_2021	LmDAmod2
regulation of cell motility (GO:2000145)	2/133	0.143055	0.252548	0	0	3.07976	5.98869	SERPINE2;NRG1	GO_Biological_Process_2021	LmDAmod2
negative regulation of axon extension (GO:0030517)	1/31	0.144017	0.252548	0	0	6.69024	12.9645	SEMA6D	GO_Biological_Process_2021	LmDAmod2
proteoglycan biosynthetic process (GO:0030166)	1/31	0.144017	0.252548	0	0	6.69024	12.9645	IGF1	GO_Biological_Process_2021	LmDAmod2
regulation of calcium ion-dependent exocytosis (GO:0017158)	1/31	0.144017	0.252548	0	0	6.69024	12.9645	SYT1	GO_Biological_Process_2021	LmDAmod2
regulation of developmental growth (GO:0048638)	1/31	0.144017	0.252548	0	0	6.69024	12.9645	IGF1	GO_Biological_Process_2021	LmDAmod2
peptide cross-linking (GO:0018149)	1/31	0.144017	0.252548	0	0	6.69024	12.9645	NDNF	GO_Biological_Process_2021	LmDAmod2
regulation of potassium ion transport (GO:0043266)	1/31	0.144017	0.252548	0	0	6.69024	12.9645	DRD2	GO_Biological_Process_2021	LmDAmod2
positive regulation of peptidyl-tyrosine phosphorylation (GO:0050731)	2/134	0.144772	0.253351	0	0	3.05628	5.90654	EPHA4;IGF1	GO_Biological_Process_2021	LmDAmod2
aortic valve morphogenesis (GO:0003180)	1/32	0.148304	0.254321	0	0	6.4741	12.3558	ROBO2	GO_Biological_Process_2021	LmDAmod2
regulation of cell migration involved in sprouting angiogenesis (GO:0090049)	1/32	0.148304	0.254321	0	0	6.4741	12.3558	HDAC9	GO_Biological_Process_2021	LmDAmod2
regulation of cellular amide metabolic process (GO:0034248)	1/32	0.148304	0.254321	0	0	6.4741	12.3558	TIGAR	GO_Biological_Process_2021	LmDAmod2
regulation of dendritic spine morphogenesis (GO:0061001)	1/32	0.148304	0.254321	0	0	6.4741	12.3558	EPHA4	GO_Biological_Process_2021	LmDAmod2
chondrocyte differentiation (GO:0002062)	1/32	0.148304	0.254321	0	0	6.4741	12.3558	SOX6	GO_Biological_Process_2021	LmDAmod2
endodermal cell differentiation (GO:0035987)	1/32	0.148304	0.254321	0	0	6.4741	12.3558	LAMA3	GO_Biological_Process_2021	LmDAmod2
positive regulation of glucose transmembrane transport (GO:0010828)	1/32	0.148304	0.254321	0	0	6.4741	12.3558	IGF1	GO_Biological_Process_2021	LmDAmod2
positive regulation of lamellipodium organization (GO:1902745)	1/32	0.148304	0.254321	0	0	6.4741	12.3558	RREB1	GO_Biological_Process_2021	LmDAmod2
membrane depolarization (GO:0051899)	1/32	0.148304	0.254321	0	0	6.4741	12.3558	CACNA1A	GO_Biological_Process_2021	LmDAmod2
metal ion export (GO:0070839)	1/32	0.148304	0.254321	0	0	6.4741	12.3558	KCND3	GO_Biological_Process_2021	LmDAmod2
positive regulation of ATP metabolic process (GO:1903580)	1/33	0.152569	0.25955	0	0	6.27146	11.7912	IGF1	GO_Biological_Process_2021	LmDAmod2
keratan sulfate metabolic process (GO:0042339)	1/33	0.152569	0.25955	0	0	6.27146	11.7912	ST3GAL1	GO_Biological_Process_2021	LmDAmod2
primary alcohol metabolic process (GO:0034308)	1/33	0.152569	0.25955	0	0	6.27146	11.7912	IGF1	GO_Biological_Process_2021	LmDAmod2
negative chemotaxis (GO:0050919)	1/33	0.152569	0.25955	0	0	6.27146	11.7912	SEMA6D	GO_Biological_Process_2021	LmDAmod2
neuron projection morphogenesis (GO:0048812)	2/140	0.155166	0.259697	0	0	2.92251	5.44539	CNTN4;DRD2	GO_Biological_Process_2021	LmDAmod2
regulation of activated T cell proliferation (GO:0046006)	1/34	0.156813	0.259697	0	0	6.08111	11.2665	IGF1	GO_Biological_Process_2021	LmDAmod2
autophagosome maturation (GO:0097352)	1/34	0.156813	0.259697	0	0	6.08111	11.2665	LIX1	GO_Biological_Process_2021	LmDAmod2
negative regulation of mitochondrion organization (GO:0010823)	1/34	0.156813	0.259697	0	0	6.08111	11.2665	IGF1	GO_Biological_Process_2021	LmDAmod2
cell-substrate junction assembly (GO:0007044)	1/34	0.156813	0.259697	0	0	6.08111	11.2665	LAMA3	GO_Biological_Process_2021	LmDAmod2
cellular response to vascular endothelial growth factor stimulus (GO:0035924)	1/34	0.156813	0.259697	0	0	6.08111	11.2665	PRKD1	GO_Biological_Process_2021	LmDAmod2
phosphatidylinositol 3-kinase signaling (GO:0014065)	1/34	0.156813	0.259697	0	0	6.08111	11.2665	IGF1	GO_Biological_Process_2021	LmDAmod2
regulation of transmembrane transport (GO:0034762)	1/34	0.156813	0.259697	0	0	6.08111	11.2665	KCNJ6	GO_Biological_Process_2021	LmDAmod2
positive regulation of DNA binding (GO:0043388)	1/34	0.156813	0.259697	0	0	6.08111	11.2665	IGF1	GO_Biological_Process_2021	LmDAmod2
sister chromatid segregation (GO:0000819)	1/34	0.156813	0.259697	0	0	6.08111	11.2665	SPAG5	GO_Biological_Process_2021	LmDAmod2
striated muscle tissue development (GO:0014706)	1/34	0.156813	0.259697	0	0	6.08111	11.2665	SGCZ	GO_Biological_Process_2021	LmDAmod2
synaptic vesicle recycling (GO:0036465)	1/34	0.156813	0.259697	0	0	6.08111	11.2665	SYT1	GO_Biological_Process_2021	LmDAmod2
ventricular cardiac muscle tissue morphogenesis (GO:0055010)	1/34	0.156813	0.259697	0	0	6.08111	11.2665	NRG1	GO_Biological_Process_2021	LmDAmod2
positive regulation of cellular catabolic process (GO:0031331)	2/141	0.156913	0.259697	0	0	2.90134	5.37347	PRKD1;IGF1	GO_Biological_Process_2021	LmDAmod2
regulation of ion transmembrane transport (GO:0034765)	1/35	0.161037	0.261455	0	0	5.90196	10.7777	KCNJ6	GO_Biological_Process_2021	LmDAmod2
regulation of muscle cell differentiation (GO:0051147)	1/35	0.161037	0.261455	0	0	5.90196	10.7777	HDAC9	GO_Biological_Process_2021	LmDAmod2
peptidyl-tyrosine dephosphorylation (GO:0035335)	1/35	0.161037	0.261455	0	0	5.90196	10.7777	PTPRZ1	GO_Biological_Process_2021	LmDAmod2
regulation of phosphatidylinositol 3-kinase activity (GO:0043551)	1/35	0.161037	0.261455	0	0	5.90196	10.7777	PRKD1	GO_Biological_Process_2021	LmDAmod2
regulation of postsynaptic membrane potential (GO:0060078)	1/35	0.161037	0.261455	0	0	5.90196	10.7777	DRD2	GO_Biological_Process_2021	LmDAmod2
regulation of regulated secretory pathway (GO:1903305)	1/35	0.161037	0.261455	0	0	5.90196	10.7777	SYT1	GO_Biological_Process_2021	LmDAmod2
regulation of T cell receptor signaling pathway (GO:0050856)	1/35	0.161037	0.261455	0	0	5.90196	10.7777	DGKZ	GO_Biological_Process_2021	LmDAmod2
regulation of trans-synaptic signaling (GO:0099177)	1/35	0.161037	0.261455	0	0	5.90196	10.7777	CACNA1A	GO_Biological_Process_2021	LmDAmod2
semaphorin-plexin signaling pathway (GO:0071526)	1/35	0.161037	0.261455	0	0	5.90196	10.7777	SEMA6D	GO_Biological_Process_2021	LmDAmod2
muscle cell differentiation (GO:0042692)	1/35	0.161037	0.261455	0	0	5.90196	10.7777	SGCZ	GO_Biological_Process_2021	LmDAmod2
aortic valve development (GO:0003176)	1/36	0.165239	0.264754	0	0	5.73304	10.3216	ROBO2	GO_Biological_Process_2021	LmDAmod2
endoderm formation (GO:0001706)	1/36	0.165239	0.264754	0	0	5.73304	10.3216	LAMA3	GO_Biological_Process_2021	LmDAmod2
regulation of sodium ion transport (GO:0002028)	1/36	0.165239	0.264754	0	0	5.73304	10.3216	DRD2	GO_Biological_Process_2021	LmDAmod2
positive regulation of mitotic nuclear division (GO:0045840)	1/36	0.165239	0.264754	0	0	5.73304	10.3216	IGF1	GO_Biological_Process_2021	LmDAmod2
positive regulation of myeloid leukocyte differentiation (GO:0002763)	1/36	0.165239	0.264754	0	0	5.73304	10.3216	PRKCA	GO_Biological_Process_2021	LmDAmod2
positive regulation of substrate adhesion-dependent cell spreading (GO:1900026)	1/36	0.165239	0.264754	0	0	5.73304	10.3216	RREB1	GO_Biological_Process_2021	LmDAmod2
transition metal ion transport (GO:0000041)	1/36	0.165239	0.264754	0	0	5.73304	10.3216	TRPC6	GO_Biological_Process_2021	LmDAmod2
negative regulation of epithelial cell apoptotic process (GO:1904036)	1/37	0.16942	0.267935	0	0	5.57351	9.89507	NDNF	GO_Biological_Process_2021	LmDAmod2
regulation of glucose import (GO:0046324)	1/37	0.16942	0.267935	0	0	5.57351	9.89507	IGF1	GO_Biological_Process_2021	LmDAmod2
neural crest cell migration (GO:0001755)	1/37	0.16942	0.267935	0	0	5.57351	9.89507	SEMA6D	GO_Biological_Process_2021	LmDAmod2
phospholipid biosynthetic process (GO:0008654)	1/37	0.16942	0.267935	0	0	5.57351	9.89507	AGK	GO_Biological_Process_2021	LmDAmod2
positive regulation of calcium ion transport (GO:0051928)	1/37	0.16942	0.267935	0	0	5.57351	9.89507	TRPC6	GO_Biological_Process_2021	LmDAmod2
positive regulation of cytokinesis (GO:0032467)	1/37	0.16942	0.267935	0	0	5.57351	9.89507	DRD2	GO_Biological_Process_2021	LmDAmod2
regulation of vascular associated smooth muscle cell proliferation (GO:1904705)	1/37	0.16942	0.267935	0	0	5.57351	9.89507	IGF1	GO_Biological_Process_2021	LmDAmod2
regulation of gene expression (GO:0010468)	8/1079	0.171822	0.271231	0	0	1.52876	2.6926	BNC2;NOS1AP;MITF;IGF1;SOX6;RREB1;ELAVL2;RBMS3	GO_Biological_Process_2021	LmDAmod2
connective tissue development (GO:0061448)	1/38	0.173581	0.272496	0	0	5.4226	9.49559	SOX6	GO_Biological_Process_2021	LmDAmod2
synaptic vesicle endocytosis (GO:0048488)	1/38	0.173581	0.272496	0	0	5.4226	9.49559	SYT1	GO_Biological_Process_2021	LmDAmod2
ventricular septum development (GO:0003281)	1/38	0.173581	0.272496	0	0	5.4226	9.49559	ROBO2	GO_Biological_Process_2021	LmDAmod2
regulation of cellular component biogenesis (GO:0044087)	1/39	0.177721	0.273959	0	0	5.27964	9.1208	SNCAIP	GO_Biological_Process_2021	LmDAmod2
negative regulation of protein secretion (GO:0050709)	1/39	0.177721	0.273959	0	0	5.27964	9.1208	DRD2	GO_Biological_Process_2021	LmDAmod2
negative regulation of secretion by cell (GO:1903531)	1/39	0.177721	0.273959	0	0	5.27964	9.1208	DRD2	GO_Biological_Process_2021	LmDAmod2
regulation of heart rate by cardiac conduction (GO:0086091)	1/39	0.177721	0.273959	0	0	5.27964	9.1208	KCND3	GO_Biological_Process_2021	LmDAmod2
regulation of intracellular transport (GO:0032386)	1/39	0.177721	0.273959	0	0	5.27964	9.1208	SPAG5	GO_Biological_Process_2021	LmDAmod2
regulation of ion transmembrane transporter activity (GO:0032412)	1/39	0.177721	0.273959	0	0	5.27964	9.1208	TRPC6	GO_Biological_Process_2021	LmDAmod2
regulation of nitric-oxide synthase activity (GO:0050999)	1/39	0.177721	0.273959	0	0	5.27964	9.1208	NOS1AP	GO_Biological_Process_2021	LmDAmod2
regulation of protein tyrosine kinase activity (GO:0061097)	1/39	0.177721	0.273959	0	0	5.27964	9.1208	EPHA4	GO_Biological_Process_2021	LmDAmod2
response to peptide (GO:1901652)	1/39	0.177721	0.273959	0	0	5.27964	9.1208	CACNA1A	GO_Biological_Process_2021	LmDAmod2
positive regulation of intracellular transport (GO:0032388)	1/39	0.177721	0.273959	0	0	5.27964	9.1208	SPAG5	GO_Biological_Process_2021	LmDAmod2
negative regulation of blood coagulation (GO:0030195)	1/40	0.18184	0.277306	0	0	5.144	8.76861	SERPINE2	GO_Biological_Process_2021	LmDAmod2
carboxylic acid metabolic process (GO:0019752)	1/40	0.18184	0.277306	0	0	5.144	8.76861	ST3GAL1	GO_Biological_Process_2021	LmDAmod2
negative regulation of protein kinase B signaling (GO:0051898)	1/40	0.18184	0.277306	0	0	5.144	8.76861	DRD2	GO_Biological_Process_2021	LmDAmod2
regulation of nitric oxide biosynthetic process (GO:0045428)	1/40	0.18184	0.277306	0	0	5.144	8.76861	NOS1AP	GO_Biological_Process_2021	LmDAmod2
response to organonitrogen compound (GO:0010243)	1/40	0.18184	0.277306	0	0	5.144	8.76861	DRD2	GO_Biological_Process_2021	LmDAmod2
positive regulation of wound healing (GO:0090303)	1/40	0.18184	0.277306	0	0	5.144	8.76861	RREB1	GO_Biological_Process_2021	LmDAmod2
peptidyl-serine phosphorylation (GO:0018105)	2/156	0.18352	0.279369	0	0	2.61675	4.43652	PRKCA;PRKD1	GO_Biological_Process_2021	LmDAmod2
acylglycerol metabolic process (GO:0006639)	1/41	0.185939	0.280551	0	0	5.01515	8.43717	DGKZ	GO_Biological_Process_2021	LmDAmod2
regulation of cell development (GO:0060284)	1/41	0.185939	0.280551	0	0	5.01515	8.43717	HDAC9	GO_Biological_Process_2021	LmDAmod2
regulation of release of cytochrome c from mitochondria (GO:0090199)	1/41	0.185939	0.280551	0	0	5.01515	8.43717	IGF1	GO_Biological_Process_2021	LmDAmod2
heart contraction (GO:0060047)	1/41	0.185939	0.280551	0	0	5.01515	8.43717	SGCZ	GO_Biological_Process_2021	LmDAmod2
visual system development (GO:0150063)	1/41	0.185939	0.280551	0	0	5.01515	8.43717	PBX3	GO_Biological_Process_2021	LmDAmod2
protein autophosphorylation (GO:0046777)	2/159	0.188921	0.283203	0	0	2.56636	4.27665	EPHA4;PRKD1	GO_Biological_Process_2021	LmDAmod2
calcium ion transmembrane import into cytosol (GO:0097553)	1/42	0.190018	0.283203	0	0	4.89258	8.12481	DRD2	GO_Biological_Process_2021	LmDAmod2
ceramide biosynthetic process (GO:0046513)	1/42	0.190018	0.283203	0	0	4.89258	8.12481	AGK	GO_Biological_Process_2021	LmDAmod2
regulation of nervous system development (GO:0051960)	1/42	0.190018	0.283203	0	0	4.89258	8.12481	PTPRZ1	GO_Biological_Process_2021	LmDAmod2
heterophilic cell-cell adhesion via plasma membrane cell adhesion molecules (GO:0007157)	1/42	0.190018	0.283203	0	0	4.89258	8.12481	IGSF21	GO_Biological_Process_2021	LmDAmod2
positive regulation of protein tyrosine kinase activity (GO:0061098)	1/42	0.190018	0.283203	0	0	4.89258	8.12481	EPHA4	GO_Biological_Process_2021	LmDAmod2
potassium ion import across plasma membrane (GO:1990573)	1/42	0.190018	0.283203	0	0	4.89258	8.12481	KCNJ6	GO_Biological_Process_2021	LmDAmod2
regulation of cell-substrate adhesion (GO:0010810)	1/43	0.194076	0.286254	0	0	4.77585	7.83004	NDNF	GO_Biological_Process_2021	LmDAmod2
cellular response to retinoic acid (GO:0071300)	1/43	0.194076	0.286254	0	0	4.77585	7.83004	BRINP1	GO_Biological_Process_2021	LmDAmod2
positive regulation of axonogenesis (GO:0050772)	1/43	0.194076	0.286254	0	0	4.77585	7.83004	ROBO2	GO_Biological_Process_2021	LmDAmod2
positive regulation of neuron differentiation (GO:0045666)	1/43	0.194076	0.286254	0	0	4.77585	7.83004	BRINP1	GO_Biological_Process_2021	LmDAmod2
positive regulation of peptide hormone secretion (GO:0090277)	1/43	0.194076	0.286254	0	0	4.77585	7.83004	DRD2	GO_Biological_Process_2021	LmDAmod2
lipid modification (GO:0030258)	1/43	0.194076	0.286254	0	0	4.77585	7.83004	DGKZ	GO_Biological_Process_2021	LmDAmod2
heart development (GO:0007507)	2/164	0.197971	0.290205	0	0	2.48652	4.02725	HDAC9;SGCZ	GO_Biological_Process_2021	LmDAmod2
regulation of endothelial cell apoptotic process (GO:2000351)	1/44	0.198114	0.290205	0	0	4.66455	7.55149	NDNF	GO_Biological_Process_2021	LmDAmod2
positive regulation of cell division (GO:0051781)	1/44	0.198114	0.290205	0	0	4.66455	7.55149	DRD2	GO_Biological_Process_2021	LmDAmod2
metal ion homeostasis (GO:0055065)	1/44	0.198114	0.290205	0	0	4.66455	7.55149	TMTC2	GO_Biological_Process_2021	LmDAmod2
regulation of DNA repair (GO:0006282)	1/45	0.202133	0.293075	0	0	4.55831	7.28797	TIGAR	GO_Biological_Process_2021	LmDAmod2
positive regulation of chemotaxis (GO:0050921)	1/45	0.202133	0.293075	0	0	4.55831	7.28797	PRKD1	GO_Biological_Process_2021	LmDAmod2
positive regulation of nervous system development (GO:0051962)	1/45	0.202133	0.293075	0	0	4.55831	7.28797	CLSTN2	GO_Biological_Process_2021	LmDAmod2
positive regulation of Notch signaling pathway (GO:0045747)	1/45	0.202133	0.293075	0	0	4.55831	7.28797	ROBO2	GO_Biological_Process_2021	LmDAmod2
positive regulation of response to biotic stimulus (GO:0002833)	1/45	0.202133	0.293075	0	0	4.55831	7.28797	PRKCA	GO_Biological_Process_2021	LmDAmod2
protein deacetylation (GO:0006476)	1/45	0.202133	0.293075	0	0	4.55831	7.28797	HDAC9	GO_Biological_Process_2021	LmDAmod2
regulation of fibroblast proliferation (GO:0048145)	1/46	0.206131	0.296856	0	0	4.45679	7.03836	IGF1	GO_Biological_Process_2021	LmDAmod2
negative regulation of tumor necrosis factor production (GO:0032720)	1/46	0.206131	0.296856	0	0	4.45679	7.03836	IGF1	GO_Biological_Process_2021	LmDAmod2
positive regulation of organelle assembly (GO:1902117)	1/46	0.206131	0.296856	0	0	4.45679	7.03836	SPAG5	GO_Biological_Process_2021	LmDAmod2
positive regulation of smooth muscle cell proliferation (GO:0048661)	1/46	0.206131	0.296856	0	0	4.45679	7.03836	IGF1	GO_Biological_Process_2021	LmDAmod2
regulation of DNA binding (GO:0051101)	1/47	0.210109	0.301569	0	0	4.35968	6.80166	IGF1	GO_Biological_Process_2021	LmDAmod2
histone deacetylation (GO:0016575)	1/47	0.210109	0.301569	0	0	4.35968	6.80166	HDAC9	GO_Biological_Process_2021	LmDAmod2
neuron projection development (GO:0031175)	2/171	0.210728	0.301949	0	0	2.38268	3.71028	EPHA4;CNTN4	GO_Biological_Process_2021	LmDAmod2
negative regulation of mitotic cell cycle (GO:0045930)	1/48	0.214068	0.304183	0	0	4.26671	6.57696	BRINP1	GO_Biological_Process_2021	LmDAmod2
negative regulation of tumor necrosis factor superfamily cytokine production (GO:1903556)	1/48	0.214068	0.304183	0	0	4.26671	6.57696	IGF1	GO_Biological_Process_2021	LmDAmod2
regulation of interleukin-2 production (GO:0032663)	1/48	0.214068	0.304183	0	0	4.26671	6.57696	HOMER2	GO_Biological_Process_2021	LmDAmod2
phosphatidic acid biosynthetic process (GO:0006654)	1/48	0.214068	0.304183	0	0	4.26671	6.57696	DGKZ	GO_Biological_Process_2021	LmDAmod2
positive regulation of DNA repair (GO:0045739)	1/48	0.214068	0.304183	0	0	4.26671	6.57696	TIGAR	GO_Biological_Process_2021	LmDAmod2
neuron differentiation (GO:0030182)	2/174	0.216222	0.305886	0	0	2.34077	3.58477	PBX3;POU3F2	GO_Biological_Process_2021	LmDAmod2
negative regulation of catabolic process (GO:0009895)	1/49	0.218007	0.305886	0	0	4.17761	6.36345	TIGAR	GO_Biological_Process_2021	LmDAmod2
negative regulation of cell projection organization (GO:0031345)	1/49	0.218007	0.305886	0	0	4.17761	6.36345	EPHA4	GO_Biological_Process_2021	LmDAmod2
regulation of cellular localization (GO:0060341)	1/49	0.218007	0.305886	0	0	4.17761	6.36345	SPAG5	GO_Biological_Process_2021	LmDAmod2
oligosaccharide metabolic process (GO:0009311)	1/49	0.218007	0.305886	0	0	4.17761	6.36345	ST6GAL2	GO_Biological_Process_2021	LmDAmod2
regulation of smooth muscle cell proliferation (GO:0048660)	1/49	0.218007	0.305886	0	0	4.17761	6.36345	IGF1	GO_Biological_Process_2021	LmDAmod2
inner mitochondrial membrane organization (GO:0007007)	1/49	0.218007	0.305886	0	0	4.17761	6.36345	AGK	GO_Biological_Process_2021	LmDAmod2
negative regulation of gene expression (GO:0010629)	3/322	0.218132	0.305886	0	0	1.89843	2.89065	IGF1;HDAC9;RBMS3	GO_Biological_Process_2021	LmDAmod2
positive regulation of gene expression (GO:0010628)	4/482	0.221514	0.307173	0	0	1.69299	2.5518	NOS1AP;MITF;IGF1;RBMS3	GO_Biological_Process_2021	LmDAmod2
positive regulation of developmental process (GO:0051094)	2/177	0.221729	0.307173	0	0	2.30029	3.46493	SOX6;RREB1	GO_Biological_Process_2021	LmDAmod2
glycerophospholipid biosynthetic process (GO:0046474)	2/177	0.221729	0.307173	0	0	2.30029	3.46493	AGK;DGKZ	GO_Biological_Process_2021	LmDAmod2
regulation of cellular component movement (GO:0051270)	1/50	0.221927	0.307173	0	0	4.09215	6.16035	NRG1	GO_Biological_Process_2021	LmDAmod2
regulation of generation of precursor metabolites and energy (GO:0043467)	1/50	0.221927	0.307173	0	0	4.09215	6.16035	TIGAR	GO_Biological_Process_2021	LmDAmod2
neuron migration (GO:0001764)	1/50	0.221927	0.307173	0	0	4.09215	6.16035	NDNF	GO_Biological_Process_2021	LmDAmod2
phosphatidic acid metabolic process (GO:0046473)	1/50	0.221927	0.307173	0	0	4.09215	6.16035	DGKZ	GO_Biological_Process_2021	LmDAmod2
positive regulation of cell morphogenesis involved in differentiation (GO:0010770)	1/50	0.221927	0.307173	0	0	4.09215	6.16035	RREB1	GO_Biological_Process_2021	LmDAmod2
regulation of mitotic cell cycle (GO:0007346)	2/178	0.223567	0.30857	0	0	2.28711	3.42619	BRINP1;PRKCA	GO_Biological_Process_2021	LmDAmod2
negative regulation of apoptotic process (GO:0043066)	4/485	0.224693	0.30857	0	0	1.68217	2.51152	PTPRZ1;PRKCA;NDNF;IGF1	GO_Biological_Process_2021	LmDAmod2
protein stabilization (GO:0050821)	2/179	0.225406	0.30857	0	0	2.27407	3.38802	EPHA4;IGF1	GO_Biological_Process_2021	LmDAmod2
blood circulation (GO:0008015)	1/51	0.225827	0.30857	0	0	4.0101	5.96697	SGCZ	GO_Biological_Process_2021	LmDAmod2
regulation of epithelial cell migration (GO:0010632)	1/51	0.225827	0.30857	0	0	4.0101	5.96697	RREB1	GO_Biological_Process_2021	LmDAmod2
regulation of substrate adhesion-dependent cell spreading (GO:1900024)	1/51	0.225827	0.30857	0	0	4.0101	5.96697	RREB1	GO_Biological_Process_2021	LmDAmod2
positive regulation of fat cell differentiation (GO:0045600)	1/51	0.225827	0.30857	0	0	4.0101	5.96697	RREB1	GO_Biological_Process_2021	LmDAmod2
inositol lipid-mediated signaling (GO:0048017)	1/51	0.225827	0.30857	0	0	4.0101	5.96697	IGF1	GO_Biological_Process_2021	LmDAmod2
positive regulation of cellular biosynthetic process (GO:0031328)	2/180	0.227247	0.310014	0	0	2.26118	3.35043	NOS1AP;IGF1	GO_Biological_Process_2021	LmDAmod2
negative regulation of BMP signaling pathway (GO:0030514)	1/52	0.229708	0.310888	0	0	3.93127	5.7827	VWC2L	GO_Biological_Process_2021	LmDAmod2
ameboidal-type cell migration (GO:0001667)	1/52	0.229708	0.310888	0	0	3.93127	5.7827	SEMA6D	GO_Biological_Process_2021	LmDAmod2
amide biosynthetic process (GO:0043604)	1/52	0.229708	0.310888	0	0	3.93127	5.7827	AGK	GO_Biological_Process_2021	LmDAmod2
cartilage development (GO:0051216)	1/52	0.229708	0.310888	0	0	3.93127	5.7827	SOX6	GO_Biological_Process_2021	LmDAmod2
positive regulation of developmental growth (GO:0048639)	1/52	0.229708	0.310888	0	0	3.93127	5.7827	SYT1	GO_Biological_Process_2021	LmDAmod2
negative regulation of cytokine production (GO:0001818)	2/182	0.230932	0.31205	0	0	2.23583	3.2769	HOMER2;HDAC9	GO_Biological_Process_2021	LmDAmod2
regulation of proteolysis (GO:0030162)	1/54	0.237412	0.320299	0	0	3.78254	5.43914	SERPINE2	GO_Biological_Process_2021	LmDAmod2
protein targeting to mitochondrion (GO:0006626)	1/55	0.241235	0.323922	0	0	3.71231	5.27884	AGK	GO_Biological_Process_2021	LmDAmod2
ceramide metabolic process (GO:0006672)	1/55	0.241235	0.323922	0	0	3.71231	5.27884	AGK	GO_Biological_Process_2021	LmDAmod2
positive regulation of response to DNA damage stimulus (GO:2001022)	1/55	0.241235	0.323922	0	0	3.71231	5.27884	TIGAR	GO_Biological_Process_2021	LmDAmod2
regulation of GTPase activity (GO:0043087)	2/189	0.243858	0.326931	0	0	2.15137	3.03595	EPHA4;RGS6	GO_Biological_Process_2021	LmDAmod2
protein-containing complex disassembly (GO:0032984)	1/56	0.245039	0.326974	0	0	3.64463	5.12558	LIX1	GO_Biological_Process_2021	LmDAmod2
peptidyl-tyrosine modification (GO:0018212)	1/56	0.245039	0.326974	0	0	3.64463	5.12558	EPHA4	GO_Biological_Process_2021	LmDAmod2
sensory organ development (GO:0007423)	1/56	0.245039	0.326974	0	0	3.64463	5.12558	PBX3	GO_Biological_Process_2021	LmDAmod2
regulation of mitotic nuclear division (GO:0007088)	1/57	0.248825	0.330991	0	0	3.57937	4.97892	IGF1	GO_Biological_Process_2021	LmDAmod2
positive regulation of cell junction assembly (GO:1901890)	1/57	0.248825	0.330991	0	0	3.57937	4.97892	CLSTN2	GO_Biological_Process_2021	LmDAmod2
negative regulation of neuron projection development (GO:0010977)	1/58	0.252591	0.334439	0	0	3.51639	4.8385	EPHA4	GO_Biological_Process_2021	LmDAmod2
eye development (GO:0001654)	1/58	0.252591	0.334439	0	0	3.51639	4.8385	PBX3	GO_Biological_Process_2021	LmDAmod2
membrane lipid biosynthetic process (GO:0046467)	1/58	0.252591	0.334439	0	0	3.51639	4.8385	PRKD1	GO_Biological_Process_2021	LmDAmod2
negative regulation of macromolecule metabolic process (GO:0010605)	2/194	0.253111	0.334608	0	0	2.09481	2.87812	IGF1;RBMS3	GO_Biological_Process_2021	LmDAmod2
positive regulation of tyrosine phosphorylation of STAT protein (GO:0042531)	1/59	0.256339	0.338352	0	0	3.45559	4.70394	IGF1	GO_Biological_Process_2021	LmDAmod2
negative regulation of transcription by RNA polymerase II (GO:0000122)	5/684	0.257329	0.339135	0	0	1.48988	2.02237	SATB1;MITF;RREB1;HDAC9;ETV5	GO_Biological_Process_2021	LmDAmod2
adenylate cyclase-inhibiting G protein-coupled receptor signaling pathway (GO:0007193)	1/60	0.260068	0.34169	0	0	3.39685	4.57491	DRD2	GO_Biological_Process_2021	LmDAmod2
response to organic cyclic compound (GO:0014070)	1/60	0.260068	0.34169	0	0	3.39685	4.57491	DRD2	GO_Biological_Process_2021	LmDAmod2
regulation of signal transduction (GO:0009966)	2/198	0.260521	0.341759	0	0	2.05165	2.75961	PRKD1;RGS6	GO_Biological_Process_2021	LmDAmod2
B cell differentiation (GO:0030183)	1/61	0.263779	0.343395	0	0	3.34007	4.45112	HDAC9	GO_Biological_Process_2021	LmDAmod2
regulation of DNA-templated transcription, initiation (GO:2000142)	1/61	0.263779	0.343395	0	0	3.34007	4.45112	MITF	GO_Biological_Process_2021	LmDAmod2
regulation of endocytosis (GO:0030100)	1/61	0.263779	0.343395	0	0	3.34007	4.45112	PRKD1	GO_Biological_Process_2021	LmDAmod2
O-glycan processing (GO:0016266)	1/61	0.263779	0.343395	0	0	3.34007	4.45112	ST3GAL1	GO_Biological_Process_2021	LmDAmod2
response to light stimulus (GO:0009416)	1/61	0.263779	0.343395	0	0	3.34007	4.45112	DRD2	GO_Biological_Process_2021	LmDAmod2
response to retinoic acid (GO:0032526)	1/62	0.267472	0.347672	0	0	3.28515	4.33226	BRINP1	GO_Biological_Process_2021	LmDAmod2
generation of neurons (GO:0048699)	2/202	0.267934	0.347744	0	0	2.0102	2.64747	NDNF;POU3F2	GO_Biological_Process_2021	LmDAmod2
regulation of angiogenesis (GO:0045765)	2/203	0.269787	0.348732	0	0	2.0001	2.62038	PRKCA;PRKD1	GO_Biological_Process_2021	LmDAmod2
amyloid fibril formation (GO:1990000)	1/63	0.271146	0.348732	0	0	3.232	4.21808	SNCAIP	GO_Biological_Process_2021	LmDAmod2
negative regulation of endopeptidase activity (GO:0010951)	1/63	0.271146	0.348732	0	0	3.232	4.21808	SERPINE2	GO_Biological_Process_2021	LmDAmod2
negative regulation of peptidase activity (GO:0010466)	1/63	0.271146	0.348732	0	0	3.232	4.21808	SERPINE2	GO_Biological_Process_2021	LmDAmod2
positive regulation of DNA metabolic process (GO:0051054)	1/63	0.271146	0.348732	0	0	3.232	4.21808	TIGAR	GO_Biological_Process_2021	LmDAmod2
positive regulation of Ras protein signal transduction (GO:0046579)	1/63	0.271146	0.348732	0	0	3.232	4.21808	IGF1	GO_Biological_Process_2021	LmDAmod2
regulation of extrinsic apoptotic signaling pathway (GO:2001236)	1/64	0.274801	0.352903	0	0	3.18054	4.10832	IGF1	GO_Biological_Process_2021	LmDAmod2
regulation of protein kinase B signaling (GO:0051896)	2/207	0.2772	0.355448	0	0	1.96068	2.51558	NRG1;DRD2	GO_Biological_Process_2021	LmDAmod2
regulation of RNA metabolic process (GO:0051252)	1/65	0.278439	0.356502	0	0	3.13068	4.00275	MITF	GO_Biological_Process_2021	LmDAmod2
cellular component disassembly (GO:0022411)	1/66	0.282059	0.358449	0	0	3.08236	3.90116	TLL1	GO_Biological_Process_2021	LmDAmod2
embryonic organ development (GO:0048568)	1/66	0.282059	0.358449	0	0	3.08236	3.90116	PBX3	GO_Biological_Process_2021	LmDAmod2
extracellular matrix disassembly (GO:0022617)	1/66	0.282059	0.358449	0	0	3.08236	3.90116	TLL1	GO_Biological_Process_2021	LmDAmod2
positive regulation of cell cycle (GO:0045787)	1/66	0.282059	0.358449	0	0	3.08236	3.90116	PRKCA	GO_Biological_Process_2021	LmDAmod2
positive regulation of T cell proliferation (GO:0042102)	1/66	0.282059	0.358449	0	0	3.08236	3.90116	IGF1	GO_Biological_Process_2021	LmDAmod2
protein N-linked glycosylation (GO:0006487)	1/67	0.28566	0.361949	0	0	3.03551	3.80335	ST3GAL1	GO_Biological_Process_2021	LmDAmod2
vascular endothelial growth factor receptor signaling pathway (GO:0048010)	1/67	0.28566	0.361949	0	0	3.03551	3.80335	PRKD1	GO_Biological_Process_2021	LmDAmod2
phosphate-containing compound metabolic process (GO:0006796)	2/212	0.28646	0.362425	0	0	1.91351	2.39219	TIGAR;AGK	GO_Biological_Process_2021	LmDAmod2
regulation of tyrosine phosphorylation of STAT protein (GO:0042509)	1/68	0.289244	0.365406	0	0	2.99005	3.70911	IGF1	GO_Biological_Process_2021	LmDAmod2
positive regulation of GTPase activity (GO:0043547)	2/214	0.290161	0.366023	0	0	1.89526	2.34505	RGS6;GARNL3	GO_Biological_Process_2021	LmDAmod2
positive regulation of intracellular signal transduction (GO:1902533)	4/546	0.291516	0.366656	0	0	1.48816	1.8344	NOS1AP;NRG1;PRKD1;IGF1	GO_Biological_Process_2021	LmDAmod2
cellular response to calcium ion (GO:0071277)	1/69	0.29281	0.366656	0	0	2.94593	3.61829	SYT1	GO_Biological_Process_2021	LmDAmod2
peptidyl-tyrosine phosphorylation (GO:0018108)	1/69	0.29281	0.366656	0	0	2.94593	3.61829	EPHA4	GO_Biological_Process_2021	LmDAmod2
synapse assembly (GO:0007416)	1/69	0.29281	0.366656	0	0	2.94593	3.61829	DRD2	GO_Biological_Process_2021	LmDAmod2
positive regulation of protein transport (GO:0051222)	1/69	0.29281	0.366656	0	0	2.94593	3.61829	IGF1	GO_Biological_Process_2021	LmDAmod2
kidney development (GO:0001822)	1/70	0.296358	0.370556	0	0	2.90309	3.5307	ROBO2	GO_Biological_Process_2021	LmDAmod2
regulation of endopeptidase activity (GO:0052548)	1/71	0.299888	0.372787	0	0	2.86147	3.4462	SERPINE2	GO_Biological_Process_2021	LmDAmod2
cholesterol homeostasis (GO:0042632)	1/71	0.299888	0.372787	0	0	2.86147	3.4462	HDAC9	GO_Biological_Process_2021	LmDAmod2
phosphatidylinositol-mediated signaling (GO:0048015)	1/71	0.299888	0.372787	0	0	2.86147	3.4462	IGF1	GO_Biological_Process_2021	LmDAmod2
gland development (GO:0048732)	1/71	0.299888	0.372787	0	0	2.86147	3.4462	NRG1	GO_Biological_Process_2021	LmDAmod2
positive regulation of transcription by RNA polymerase II (GO:0045944)	6/908	0.301806	0.374625	0	0	1.34439	1.61054	MITF;PRKD1;IGF1;POU3F2;RREB1;ETV5	GO_Biological_Process_2021	LmDAmod2
sterol homeostasis (GO:0055092)	1/72	0.303401	0.374971	0	0	2.82103	3.36463	HDAC9	GO_Biological_Process_2021	LmDAmod2
positive regulation of protein secretion (GO:0050714)	1/72	0.303401	0.374971	0	0	2.82103	3.36463	IGF1	GO_Biological_Process_2021	LmDAmod2
positive regulation of secretion by cell (GO:1903532)	1/72	0.303401	0.374971	0	0	2.82103	3.36463	IGF1	GO_Biological_Process_2021	LmDAmod2
regulation of hydrolase activity (GO:0051336)	1/73	0.306897	0.378743	0	0	2.78171	3.28587	EPHA4	GO_Biological_Process_2021	LmDAmod2
cellular response to amino acid starvation (GO:0034198)	1/74	0.310375	0.381931	0	0	2.74346	3.20978	PRKD1	GO_Biological_Process_2021	LmDAmod2
mitotic nuclear division (GO:0140014)	1/74	0.310375	0.381931	0	0	2.74346	3.20978	SPAG5	GO_Biological_Process_2021	LmDAmod2
response to amino acid starvation (GO:1990928)	1/75	0.313836	0.385635	0	0	2.70625	3.13623	PRKD1	GO_Biological_Process_2021	LmDAmod2
regulation of BMP signaling pathway (GO:0030510)	1/76	0.31728	0.388748	0	0	2.67003	3.06512	VWC2L	GO_Biological_Process_2021	LmDAmod2
cellular response to hormone stimulus (GO:0032870)	1/76	0.31728	0.388748	0	0	2.67003	3.06512	ROBO2	GO_Biological_Process_2021	LmDAmod2
inorganic cation import across plasma membrane (GO:0098659)	1/77	0.320707	0.391822	0	0	2.63477	2.99634	KCNJ6	GO_Biological_Process_2021	LmDAmod2
positive regulation of phosphatidylinositol 3-kinase signaling (GO:0014068)	1/77	0.320707	0.391822	0	0	2.63477	2.99634	IGF1	GO_Biological_Process_2021	LmDAmod2
negative regulation of apoptotic signaling pathway (GO:2001234)	1/78	0.324116	0.394858	0	0	2.60042	2.92977	IGF1	GO_Biological_Process_2021	LmDAmod2
protein modification process (GO:0036211)	1/78	0.324116	0.394858	0	0	2.60042	2.92977	ST3GAL1	GO_Biological_Process_2021	LmDAmod2
negative regulation of cell cycle (GO:0045786)	1/80	0.330885	0.400248	0	0	2.53433	2.80293	BRINP1	GO_Biological_Process_2021	LmDAmod2
negative regulation of cellular component organization (GO:0051129)	1/80	0.330885	0.400248	0	0	2.53433	2.80293	PRKD1	GO_Biological_Process_2021	LmDAmod2
negative regulation of cellular response to growth factor stimulus (GO:0090288)	1/80	0.330885	0.400248	0	0	2.53433	2.80293	VWC2L	GO_Biological_Process_2021	LmDAmod2
negative regulation of extrinsic apoptotic signaling pathway (GO:2001237)	1/80	0.330885	0.400248	0	0	2.53433	2.80293	IGF1	GO_Biological_Process_2021	LmDAmod2
glycerophospholipid metabolic process (GO:0006650)	1/80	0.330885	0.400248	0	0	2.53433	2.80293	AGK	GO_Biological_Process_2021	LmDAmod2
positive regulation of cellular amide metabolic process (GO:0034250)	1/81	0.334244	0.40374	0	0	2.50253	2.74248	EPHA4	GO_Biological_Process_2021	LmDAmod2
negative regulation of transcription, DNA-templated (GO:0045892)	6/948	0.337235	0.406054	0	0	1.28459	1.39632	SATB1;MITF;NRG1;RREB1;HDAC9;ETV5	GO_Biological_Process_2021	LmDAmod2
regulation of G protein-coupled receptor signaling pathway (GO:0008277)	1/82	0.337586	0.406054	0	0	2.47151	2.6839	RGS6	GO_Biological_Process_2021	LmDAmod2
positive regulation of cytoskeleton organization (GO:0051495)	1/82	0.337586	0.406054	0	0	2.47151	2.6839	SPAG5	GO_Biological_Process_2021	LmDAmod2
regulation of interleukin-1 beta production (GO:0032651)	1/83	0.340912	0.408329	0	0	2.44124	2.6271	IGF1	GO_Biological_Process_2021	LmDAmod2
epidermis development (GO:0008544)	1/83	0.340912	0.408329	0	0	2.44124	2.6271	LAMA3	GO_Biological_Process_2021	LmDAmod2
glycoprotein biosynthetic process (GO:0009101)	1/83	0.340912	0.408329	0	0	2.44124	2.6271	IGF1	GO_Biological_Process_2021	LmDAmod2
membrane organization (GO:0061024)	2/242	0.341622	0.408607	0	0	1.67177	1.79556	SYT1;SGCZ	GO_Biological_Process_2021	LmDAmod2
regulation of cytokinesis (GO:0032465)	1/84	0.344221	0.409992	0	0	2.41171	2.57202	DRD2	GO_Biological_Process_2021	LmDAmod2
response to insulin (GO:0032868)	1/84	0.344221	0.409992	0	0	2.41171	2.57202	HDAC9	GO_Biological_Process_2021	LmDAmod2
lymphocyte differentiation (GO:0030098)	1/84	0.344221	0.409992	0	0	2.41171	2.57202	HDAC9	GO_Biological_Process_2021	LmDAmod2
B cell activation (GO:0042113)	1/85	0.347513	0.413338	0	0	2.38288	2.51859	HDAC9	GO_Biological_Process_2021	LmDAmod2
negative regulation of cellular amide metabolic process (GO:0034249)	1/86	0.35079	0.414923	0	0	2.35472	2.46673	IGF1	GO_Biological_Process_2021	LmDAmod2
negative regulation of phosphorylation (GO:0042326)	1/86	0.35079	0.414923	0	0	2.35472	2.46673	TIGAR	GO_Biological_Process_2021	LmDAmod2
regulation of Ras protein signal transduction (GO:0046578)	1/86	0.35079	0.414923	0	0	2.35472	2.46673	IGF1	GO_Biological_Process_2021	LmDAmod2
response to interleukin-1 (GO:0070555)	1/86	0.35079	0.414923	0	0	2.35472	2.46673	PRKCA	GO_Biological_Process_2021	LmDAmod2
sodium ion transmembrane transport (GO:0035725)	1/87	0.35405	0.4182	0	0	2.32723	2.4164	SLC6A3	GO_Biological_Process_2021	LmDAmod2
sensory perception of mechanical stimulus (GO:0050954)	1/88	0.357294	0.420867	0	0	2.30036	2.36752	HOMER2	GO_Biological_Process_2021	LmDAmod2
metal ion transport (GO:0030001)	1/88	0.357294	0.420867	0	0	2.30036	2.36752	CACNA1A	GO_Biological_Process_2021	LmDAmod2
positive regulation of signal transduction (GO:0009967)	2/252	0.359751	0.423178	0	0	1.60408	1.63992	PRKCA;IGF1	GO_Biological_Process_2021	LmDAmod2
positive regulation of phosphorylation (GO:0042327)	2/253	0.361554	0.424715	0	0	1.59761	1.62532	EPHA4;IGF1	GO_Biological_Process_2021	LmDAmod2
positive regulation of autophagy (GO:0010508)	1/90	0.363733	0.425518	0	0	2.24844	2.27393	PRKD1	GO_Biological_Process_2021	LmDAmod2
positive regulation of binding (GO:0051099)	1/90	0.363733	0.425518	0	0	2.24844	2.27393	IGF1	GO_Biological_Process_2021	LmDAmod2
sodium ion transport (GO:0006814)	1/90	0.363733	0.425518	0	0	2.24844	2.27393	SLC6A3	GO_Biological_Process_2021	LmDAmod2
sensory perception of sound (GO:0007605)	1/91	0.366929	0.428084	0	0	2.22334	2.2291	HOMER2	GO_Biological_Process_2021	LmDAmod2
positive regulation of transport (GO:0051050)	1/91	0.366929	0.428084	0	0	2.22334	2.2291	SPAG5	GO_Biological_Process_2021	LmDAmod2
cellular response to fibroblast growth factor stimulus (GO:0044344)	1/92	0.370109	0.430617	0	0	2.1988	2.18552	NDNF	GO_Biological_Process_2021	LmDAmod2
regulation of peptidyl-tyrosine phosphorylation (GO:0050730)	1/92	0.370109	0.430617	0	0	2.1988	2.18552	IGF1	GO_Biological_Process_2021	LmDAmod2
positive regulation of peptidyl-serine phosphorylation (GO:0033138)	1/93	0.373273	0.433707	0	0	2.17479	2.14314	PRKD1	GO_Biological_Process_2021	LmDAmod2
negative regulation of cellular protein metabolic process (GO:0032269)	1/94	0.376421	0.436178	0	0	2.1513	2.10192	SERPINE2	GO_Biological_Process_2021	LmDAmod2
regulation of kinase activity (GO:0043549)	1/94	0.376421	0.436178	0	0	2.1513	2.10192	EPHA4	GO_Biological_Process_2021	LmDAmod2
calcium ion homeostasis (GO:0055074)	1/97	0.385772	0.445804	0	0	2.08375	1.98479	TMTC2	GO_Biological_Process_2021	LmDAmod2
glycosaminoglycan biosynthetic process (GO:0006024)	1/97	0.385772	0.445804	0	0	2.08375	1.98479	ST3GAL1	GO_Biological_Process_2021	LmDAmod2
regulation of peptidyl-serine phosphorylation (GO:0033135)	1/98	0.388858	0.448763	0	0	2.06217	1.9478	PRKD1	GO_Biological_Process_2021	LmDAmod2
sensory perception of chemical stimulus (GO:0007606)	1/99	0.391929	0.451697	0	0	2.04102	1.91177	DRD2	GO_Biological_Process_2021	LmDAmod2
positive regulation of MAPK cascade (GO:0043410)	2/274	0.398966	0.459187	0	0	1.47269	1.35322	PRKCA;IGF1	GO_Biological_Process_2021	LmDAmod2
regulation of cell death (GO:0010941)	1/102	0.40105	0.459727	0	0	1.9801	1.80916	PRKD1	GO_Biological_Process_2021	LmDAmod2
calcium-mediated signaling (GO:0019722)	1/102	0.40105	0.459727	0	0	1.9801	1.80916	RCAN2	GO_Biological_Process_2021	LmDAmod2
mitotic sister chromatid segregation (GO:0000070)	1/102	0.40105	0.459727	0	0	1.9801	1.80916	SPAG5	GO_Biological_Process_2021	LmDAmod2
chromatin remodeling (GO:0006338)	1/103	0.40406	0.462557	0	0	1.96059	1.77667	SATB1	GO_Biological_Process_2021	LmDAmod2
activation of GTPase activity (GO:0090630)	1/105	0.410035	0.468769	0	0	1.92269	1.7141	GARNL3	GO_Biological_Process_2021	LmDAmod2
regulation of cell cycle process (GO:0010564)	1/106	0.413001	0.469019	0	0	1.90428	1.68397	SPAG5	GO_Biological_Process_2021	LmDAmod2
cellular response to peptide hormone stimulus (GO:0071375)	1/106	0.413001	0.469019	0	0	1.90428	1.68397	HDAC9	GO_Biological_Process_2021	LmDAmod2
chromosome organization (GO:0051276)	1/106	0.413001	0.469019	0	0	1.90428	1.68397	SATB1	GO_Biological_Process_2021	LmDAmod2
peptidyl-lysine modification (GO:0018205)	1/106	0.413001	0.469019	0	0	1.90428	1.68397	HDAC9	GO_Biological_Process_2021	LmDAmod2
regulation of phosphatidylinositol 3-kinase signaling (GO:0014066)	1/106	0.413001	0.469019	0	0	1.90428	1.68397	IGF1	GO_Biological_Process_2021	LmDAmod2
response to calcium ion (GO:0051592)	1/107	0.415951	0.471743	0	0	1.88622	1.65457	SYT1	GO_Biological_Process_2021	LmDAmod2
negative regulation of transmembrane receptor protein serine/threonine kinase signaling pathway (GO:0090101)	1/108	0.418887	0.474443	0	0	1.8685	1.62588	VWC2L	GO_Biological_Process_2021	LmDAmod2
positive regulation of cell population proliferation (GO:0008284)	3/474	0.423824	0.479399	0	0	1.27579	1.09518	NRG1;IGF1;POU3F2	GO_Biological_Process_2021	LmDAmod2
sensory perception of smell (GO:0007608)	1/111	0.427608	0.483038	0	0	1.81726	1.54385	DRD2	GO_Biological_Process_2021	LmDAmod2
protein-containing complex subunit organization (GO:0043933)	1/112	0.430486	0.485647	0	0	1.8008	1.51779	MITF	GO_Biological_Process_2021	LmDAmod2
sulfur compound biosynthetic process (GO:0044272)	1/113	0.433349	0.488232	0	0	1.78463	1.49233	ST3GAL1	GO_Biological_Process_2021	LmDAmod2
cellular response to transforming growth factor beta stimulus (GO:0071560)	1/114	0.436199	0.489505	0	0	1.76875	1.46746	SOX6	GO_Biological_Process_2021	LmDAmod2
positive regulation of cellular component organization (GO:0051130)	1/114	0.436199	0.489505	0	0	1.76875	1.46746	NRG1	GO_Biological_Process_2021	LmDAmod2
histone modification (GO:0016570)	1/114	0.436199	0.489505	0	0	1.76875	1.46746	HDAC9	GO_Biological_Process_2021	LmDAmod2
cellular amide metabolic process (GO:0043603)	1/115	0.439034	0.49204	0	0	1.75315	1.44315	ST3GAL1	GO_Biological_Process_2021	LmDAmod2
regulation of protein-containing complex assembly (GO:0043254)	1/116	0.441855	0.494553	0	0	1.73781	1.4194	NRG1	GO_Biological_Process_2021	LmDAmod2
adenylate cyclase-activating G protein-coupled receptor signaling pathway (GO:0007189)	1/118	0.447455	0.499512	0	0	1.70793	1.37349	DRD2	GO_Biological_Process_2021	LmDAmod2
positive regulation of protein-containing complex assembly (GO:0031334)	1/118	0.447455	0.499512	0	0	1.70793	1.37349	NRG1	GO_Biological_Process_2021	LmDAmod2
regulation of transcription, DNA-templated (GO:0006355)	12/2244	0.448478	0.49983	0	0	1.07942	0.865584	BNC2;SATB1;PBX3;MITF;NRG1;IGF1;SOX6;POU3F2;RREB1;HDAC9;ELAVL2;ETV5	GO_Biological_Process_2021	LmDAmod2
MAPK cascade (GO:0000165)	2/303	0.448911	0.49983	0	0	1.32884	1.06431	NRG1;IGF1	GO_Biological_Process_2021	LmDAmod2
protein phosphorylation (GO:0006468)	3/496	0.452893	0.503071	0	0	1.21748	0.964364	EPHA4;PRKCA;PRKD1	GO_Biological_Process_2021	LmDAmod2
macroautophagy (GO:0016236)	1/120	0.452999	0.503071	0	0	1.67906	1.32959	LIX1	GO_Biological_Process_2021	LmDAmod2
regulation of mRNA catabolic process (GO:0061013)	1/122	0.458489	0.508505	0	0	1.65114	1.28759	PRKCA	GO_Biological_Process_2021	LmDAmod2
regulation of anatomical structure morphogenesis (GO:0022603)	1/123	0.461213	0.510202	0	0	1.63752	1.26727	EPHA4	GO_Biological_Process_2021	LmDAmod2
cellular response to organic substance (GO:0071310)	1/123	0.461213	0.510202	0	0	1.63752	1.26727	ROBO2	GO_Biological_Process_2021	LmDAmod2
regulation of tumor necrosis factor production (GO:0032680)	1/124	0.463923	0.512536	0	0	1.62413	1.24739	IGF1	GO_Biological_Process_2021	LmDAmod2
platelet degranulation (GO:0002576)	1/125	0.46662	0.51485	0	0	1.61095	1.22793	IGF1	GO_Biological_Process_2021	LmDAmod2
circulatory system development (GO:0072359)	1/126	0.469304	0.516476	0	0	1.59798	1.20888	HDAC9	GO_Biological_Process_2021	LmDAmod2
synapse organization (GO:0050808)	1/126	0.469304	0.516476	0	0	1.59798	1.20888	DRD2	GO_Biological_Process_2021	LmDAmod2
positive regulation of nucleic acid-templated transcription (GO:1903508)	3/511	0.472376	0.519188	0	0	1.18062	0.885439	MITF;IGF1;RREB1	GO_Biological_Process_2021	LmDAmod2
plasma membrane bounded cell projection organization (GO:0120036)	1/128	0.474631	0.520996	0	0	1.57266	1.17197	CNTN4	GO_Biological_Process_2021	LmDAmod2
transcription by RNA polymerase II (GO:0006366)	2/320	0.477108	0.521886	0	0	1.25671	0.929978	RREB1;HDAC9	GO_Biological_Process_2021	LmDAmod2
cellular response to insulin stimulus (GO:0032869)	1/129	0.477275	0.521886	0	0	1.56029	1.15409	HDAC9	GO_Biological_Process_2021	LmDAmod2
positive regulation of macromolecule biosynthetic process (GO:0010557)	1/129	0.477275	0.521886	0	0	1.56029	1.15409	IGF1	GO_Biological_Process_2021	LmDAmod2
Golgi organization (GO:0007030)	1/130	0.479906	0.523422	0	0	1.54812	1.13657	PRKD1	GO_Biological_Process_2021	LmDAmod2
protein glycosylation (GO:0006486)	1/130	0.479906	0.523422	0	0	1.54812	1.13657	ST3GAL1	GO_Biological_Process_2021	LmDAmod2
cellular response to oxygen-containing compound (GO:1901701)	2/323	0.481995	0.52503	0	0	1.24477	0.908462	BRINP1;PRKD1	GO_Biological_Process_2021	LmDAmod2
cellular calcium ion homeostasis (GO:0006874)	1/136	0.495416	0.538277	0	0	1.47886	1.03869	TRPC6	GO_Biological_Process_2021	LmDAmod2
organic substance transport (GO:0071702)	1/136	0.495416	0.538277	0	0	1.47886	1.03869	SLC6A3	GO_Biological_Process_2021	LmDAmod2
regulation of cellular component organization (GO:0051128)	1/139	0.502999	0.544437	0	0	1.44649	0.993983	SNCAIP	GO_Biological_Process_2021	LmDAmod2
positive regulation of response to external stimulus (GO:0032103)	1/139	0.502999	0.544437	0	0	1.44649	0.993983	PRKCA	GO_Biological_Process_2021	LmDAmod2
protein dephosphorylation (GO:0006470)	1/139	0.502999	0.544437	0	0	1.44649	0.993983	PTPRZ1	GO_Biological_Process_2021	LmDAmod2
enzyme linked receptor protein signaling pathway (GO:0007167)	1/140	0.505501	0.545762	0	0	1.43601	0.979656	EPHA4	GO_Biological_Process_2021	LmDAmod2
transcription initiation from RNA polymerase II promoter (GO:0006367)	1/140	0.505501	0.545762	0	0	1.43601	0.979656	HDAC9	GO_Biological_Process_2021	LmDAmod2
chromatin organization (GO:0006325)	1/142	0.510469	0.55043	0	0	1.4155	0.951821	SATB1	GO_Biological_Process_2021	LmDAmod2
nitrogen compound transport (GO:0071705)	1/143	0.512934	0.551695	0	0	1.40546	0.938299	SLC6A3	GO_Biological_Process_2021	LmDAmod2
monocarboxylic acid metabolic process (GO:0032787)	1/143	0.512934	0.551695	0	0	1.40546	0.938299	IGF1	GO_Biological_Process_2021	LmDAmod2
positive regulation of multicellular organismal process (GO:0051240)	2/345	0.516967	0.555333	0	0	1.16362	0.767731	SOX6;RREB1	GO_Biological_Process_2021	LmDAmod2
regulation of mRNA stability (GO:0043488)	1/146	0.520256	0.558164	0	0	1.37618	0.899241	PRKCA	GO_Biological_Process_2021	LmDAmod2
positive regulation of transferase activity (GO:0051347)	1/148	0.525076	0.562629	0	0	1.35731	0.874398	EPHA4	GO_Biological_Process_2021	LmDAmod2
positive regulation of hydrolase activity (GO:0051345)	1/149	0.527469	0.564484	0	0	1.34808	0.862318	RGS6	GO_Biological_Process_2021	LmDAmod2
regulation of cytokine production (GO:0001817)	1/150	0.529849	0.565614	0	0	1.33896	0.850458	HDAC9	GO_Biological_Process_2021	LmDAmod2
response to cytokine (GO:0034097)	1/150	0.529849	0.565614	0	0	1.33896	0.850458	PRKCA	GO_Biological_Process_2021	LmDAmod2
regulation of cell population proliferation (GO:0042127)	4/764	0.534261	0.569612	0	0	1.04934	0.657801	NRG1;IGF1;DRD2;POU3F2	GO_Biological_Process_2021	LmDAmod2
dephosphorylation (GO:0016311)	1/153	0.536919	0.571732	0	0	1.31233	0.81615	PTPRZ1	GO_Biological_Process_2021	LmDAmod2
positive regulation of protein kinase activity (GO:0045860)	1/154	0.539253	0.573501	0	0	1.30369	0.805122	EPHA4	GO_Biological_Process_2021	LmDAmod2
negative regulation of cellular process (GO:0048523)	3/566	0.540965	0.57454	0	0	1.06226	0.652652	BRINP1;PRKD1;DRD2	GO_Biological_Process_2021	LmDAmod2
positive regulation of NF-kappaB transcription factor activity (GO:0051092)	1/155	0.541574	0.57454	0	0	1.29516	0.794289	PRKD1	GO_Biological_Process_2021	LmDAmod2
positive regulation of transcription, DNA-templated (GO:0045893)	6/1183	0.545487	0.577973	0	0	1.01537	0.615389	MITF;PRKD1;IGF1;POU3F2;RREB1;ETV5	GO_Biological_Process_2021	LmDAmod2
cellular response to starvation (GO:0009267)	1/158	0.54847	0.579694	0	0	1.27022	0.762923	PRKD1	GO_Biological_Process_2021	LmDAmod2
organonitrogen compound biosynthetic process (GO:1901566)	1/158	0.54847	0.579694	0	0	1.27022	0.762923	PRKD1	GO_Biological_Process_2021	LmDAmod2
positive regulation of protein kinase B signaling (GO:0051897)	1/161	0.555263	0.586149	0	0	1.24621	0.733164	NRG1	GO_Biological_Process_2021	LmDAmod2
positive regulation of protein phosphorylation (GO:0001934)	2/371	0.556264	0.586481	0	0	1.08019	0.633548	PRKD1;IGF1	GO_Biological_Process_2021	LmDAmod2
negative regulation of canonical Wnt signaling pathway (GO:0090090)	1/165	0.564163	0.594075	0	0	1.21557	0.695808	RBMS3	GO_Biological_Process_2021	LmDAmod2
regulation of MAPK cascade (GO:0043408)	1/166	0.56636	0.595654	0	0	1.20814	0.68686	IGF1	GO_Biological_Process_2021	LmDAmod2
cellular protein-containing complex assembly (GO:0034622)	1/168	0.570722	0.598086	0	0	1.19355	0.669408	NRG1	GO_Biological_Process_2021	LmDAmod2
DNA-templated transcription, initiation (GO:0006352)	1/168	0.570722	0.598086	0	0	1.19355	0.669408	HDAC9	GO_Biological_Process_2021	LmDAmod2
negative regulation of programmed cell death (GO:0043069)	2/381	0.570773	0.598086	0	0	1.05116	0.58945	TIGAR;IGF1	GO_Biological_Process_2021	LmDAmod2
positive regulation of I-kappaB kinase/NF-kappaB signaling (GO:0043123)	1/171	0.577183	0.604062	0	0	1.17231	0.644298	PRKD1	GO_Biological_Process_2021	LmDAmod2
positive regulation of ERK1 and ERK2 cascade (GO:0070374)	1/172	0.579315	0.605551	0	0	1.1654	0.6362	PRKCA	GO_Biological_Process_2021	LmDAmod2
negative regulation of cell differentiation (GO:0045596)	1/191	0.617865	0.64427	0	0	1.04785	0.504523	CNTN4	GO_Biological_Process_2021	LmDAmod2
negative regulation of Wnt signaling pathway (GO:0030178)	1/191	0.617865	0.64427	0	0	1.04785	0.504523	RBMS3	GO_Biological_Process_2021	LmDAmod2
cellular protein metabolic process (GO:0044267)	2/417	0.620172	0.645886	0	0	0.9582	0.457789	IGF1;ST3GAL1	GO_Biological_Process_2021	LmDAmod2
regulation of programmed cell death (GO:0043067)	1/194	0.623624	0.64869	0	0	1.0314	0.487037	TIGAR	GO_Biological_Process_2021	LmDAmod2
negative regulation of intracellular signal transduction (GO:1902532)	1/198	0.631168	0.655739	0	0	1.01025	0.464902	DRD2	GO_Biological_Process_2021	LmDAmod2
endomembrane system organization (GO:0010256)	1/199	0.633031	0.656875	0	0	1.0051	0.459569	PRKD1	GO_Biological_Process_2021	LmDAmod2
regulation of macromolecule metabolic process (GO:0060255)	1/200	0.634884	0.657999	0	0	1	0.454313	IGF1	GO_Biological_Process_2021	LmDAmod2
negative regulation of inflammatory response (GO:0050728)	1/212	0.656413	0.679487	0	0	0.942553	0.396782	IGF1	GO_Biological_Process_2021	LmDAmod2
negative regulation of multicellular organismal process (GO:0051241)	1/214	0.659877	0.681421	0	0	0.933608	0.388102	HDAC9	GO_Biological_Process_2021	LmDAmod2
positive regulation of protein modification process (GO:0031401)	1/214	0.659877	0.681421	0	0	0.933608	0.388102	NOS1AP	GO_Biological_Process_2021	LmDAmod2
cellular response to lipid (GO:0071396)	1/219	0.668387	0.689375	0	0	0.911964	0.36742	BRINP1	GO_Biological_Process_2021	LmDAmod2
transcription, DNA-templated (GO:0006351)	1/221	0.671731	0.691988	0	0	0.903581	0.359532	RREB1	GO_Biological_Process_2021	LmDAmod2
regulation of transcription by RNA polymerase II (GO:0006357)	10/2206	0.676192	0.695414	0	0	0.89577	0.350496	SATB1;PBX3;MITF;PRKD1;IGF1;SOX6;POU3F2;RREB1;HDAC9;ETV5	GO_Biological_Process_2021	LmDAmod2
regulation of I-kappaB kinase/NF-kappaB signaling (GO:0043122)	1/224	0.676685	0.695414	0	0	0.89129	0.348092	PRKD1	GO_Biological_Process_2021	LmDAmod2
negative regulation of nucleic acid-templated transcription (GO:1903507)	2/464	0.678007	0.695935	0	0	0.858645	0.333667	NRG1;HDAC9	GO_Biological_Process_2021	LmDAmod2
inflammatory response (GO:0006954)	1/230	0.686373	0.703676	0	0	0.867672	0.326535	HDAC9	GO_Biological_Process_2021	LmDAmod2
regulation of autophagy (GO:0010506)	1/231	0.687959	0.704457	0	0	0.863856	0.323105	PRKD1	GO_Biological_Process_2021	LmDAmod2
regulation of ERK1 and ERK2 cascade (GO:0070372)	1/238	0.698843	0.714745	0	0	0.838043	0.300295	PRKCA	GO_Biological_Process_2021	LmDAmod2
positive regulation of DNA-binding transcription factor activity (GO:0051091)	1/246	0.710823	0.726128	0	0	0.810348	0.276598	PRKD1	GO_Biological_Process_2021	LmDAmod2
RNA splicing, via transesterification reactions with bulged adenosine as nucleophile (GO:0000377)	1/251	0.718069	0.732654	0	0	0.793939	0.262944	ELAVL2	GO_Biological_Process_2021	LmDAmod2
regulation of canonical Wnt signaling pathway (GO:0060828)	1/253	0.720917	0.734682	0	0	0.787558	0.257713	RBMS3	GO_Biological_Process_2021	LmDAmod2
cellular component assembly (GO:0022607)	1/261	0.732027	0.745115	0	0	0.763015	0.238013	MITF	GO_Biological_Process_2021	LmDAmod2
protein-containing complex assembly (GO:0065003)	1/267	0.740071	0.751511	0	0	0.745576	0.224425	MITF	GO_Biological_Process_2021	LmDAmod2
negative regulation of signal transduction (GO:0009968)	1/267	0.740071	0.751511	0	0	0.745576	0.224425	DRD2	GO_Biological_Process_2021	LmDAmod2
mRNA splicing, via spliceosome (GO:0000398)	1/274	0.749154	0.759831	0	0	0.7262	0.209734	ELAVL2	GO_Biological_Process_2021	LmDAmod2
cellular protein modification process (GO:0006464)	4/1025	0.760221	0.770141	0	0	0.770446	0.211214	PTPRZ1;PRKCA;PRKD1;ST3GAL1	GO_Biological_Process_2021	LmDAmod2
negative regulation of cellular macromolecule biosynthetic process (GO:2000113)	2/547	0.76264	0.771676	0	0	0.724771	0.19639	NRG1;HDAC9	GO_Biological_Process_2021	LmDAmod2
regulation of cell cycle (GO:0051726)	1/296	0.775704	0.783966	0	0	0.671289	0.170497	BRINP1	GO_Biological_Process_2021	LmDAmod2
mRNA processing (GO:0006397)	1/300	0.780223	0.787601	0	0	0.662174	0.164336	ELAVL2	GO_Biological_Process_2021	LmDAmod2
positive regulation of cytokine production (GO:0001819)	1/335	0.816109	0.822853	0	0	0.591726	0.120243	DRD2	GO_Biological_Process_2021	LmDAmod2
cellular response to DNA damage stimulus (GO:0006974)	1/350	0.829652	0.835522	0	0	0.565859	0.105674	TIGAR	GO_Biological_Process_2021	LmDAmod2
negative regulation of cell population proliferation (GO:0008285)	1/379	0.853096	0.85812	0	0	0.521672	0.0828851	DRD2	GO_Biological_Process_2021	LmDAmod2
organelle organization (GO:0006996)	1/420	0.880887	0.885032	0	0	0.469637	0.0595623	PRKD1	GO_Biological_Process_2021	LmDAmod2
regulation of intracellular signal transduction (GO:1902531)	1/437	0.89082	0.893961	0	0	0.450931	0.0521334	PEX5L	GO_Biological_Process_2021	LmDAmod2
cellular response to cytokine stimulus (GO:0071345)	1/482	0.913329	0.915473	0	0	0.407799	0.0369709	PTPRZ1	GO_Biological_Process_2021	LmDAmod2
cytokine-mediated signaling pathway (GO:0019221)	1/621	0.957665	0.958788	0	0	0.314109	0.0135875	PTPRZ1	GO_Biological_Process_2021	LmDAmod2
regulation of apoptotic process (GO:0042981)	1/742	0.977406	0.977406	0	0	0.261168	0.00596863	IGF1	GO_Biological_Process_2021	LmDAmod2
neuron projection (GO:0043005)	11/556	0.000105189	0.011676	0	0	4.38934	40.2053	EPHA4;BRINP1;SV2C;SYT1;SV2B;CNTN6;HOMER2;KCNN3;CNTN4;DRD2;SLC6A3	GO_Cellular_Component_2021	LmDAmod2
axon (GO:0030424)	6/204	0.000562779	0.0312342	0	0	6.35139	47.525	EPHA4;SYT1;CNTN6;CNTN4;DRD2;SLC6A3	GO_Cellular_Component_2021	LmDAmod2
exocytic vesicle membrane (GO:0099501)	3/41	0.00112633	0.0312556	0	0	16.1655	109.744	SV2C;SV2B;SYT1	GO_Cellular_Component_2021	LmDAmod2
synaptic vesicle membrane (GO:0030672)	3/41	0.00112633	0.0312556	0	0	16.1655	109.744	SV2C;SV2B;SYT1	GO_Cellular_Component_2021	LmDAmod2
adherens junction (GO:0005912)	4/132	0.00436114	0.0968174	0	0	6.4362	34.9809	IGSF21;CDH11;FRMD4B;CDH8	GO_Cellular_Component_2021	LmDAmod2
voltage-gated potassium channel complex (GO:0008076)	3/73	0.00585588	0.108334	0	0	8.76141	45.0364	KCNJ6;KCND3;KCNS3	GO_Cellular_Component_2021	LmDAmod2
potassium channel complex (GO:0034705)	3/80	0.00754367	0.116244	0	0	7.96211	38.9112	KCNJ6;KCND3;KCNS3	GO_Cellular_Component_2021	LmDAmod2
secretory vesicle (GO:0099503)	2/29	0.0092031	0.116244	0	0	15.0212	70.4224	SYT1;IGF1	GO_Cellular_Component_2021	LmDAmod2
exocytic vesicle (GO:0070382)	2/30	0.00982858	0.116244	0	0	14.484	66.9516	SYT1;IGF1	GO_Cellular_Component_2021	LmDAmod2
catenin complex (GO:0016342)	2/31	0.0104725	0.116244	0	0	13.9838	63.7523	CDH11;CDH8	GO_Cellular_Component_2021	LmDAmod2
clathrin-sculpted monoamine transport vesicle (GO:0070081)	1/5	0.0247535	0.161622	0	0	50.2424	185.836	SYT1	GO_Cellular_Component_2021	LmDAmod2
clathrin-sculpted monoamine transport vesicle membrane (GO:0070083)	1/5	0.0247535	0.161622	0	0	50.2424	185.836	SYT1	GO_Cellular_Component_2021	LmDAmod2
sarcoglycan complex (GO:0016012)	1/5	0.0247535	0.161622	0	0	50.2424	185.836	SGCZ	GO_Cellular_Component_2021	LmDAmod2
flotillin complex (GO:0016600)	1/5	0.0247535	0.161622	0	0	50.2424	185.836	SLC6A3	GO_Cellular_Component_2021	LmDAmod2
intrinsic component of presynaptic membrane (GO:0098889)	1/5	0.0247535	0.161622	0	0	50.2424	185.836	DRD2	GO_Cellular_Component_2021	LmDAmod2
sarcolemma (GO:0042383)	2/52	0.0279086	0.161622	0	0	8.10204	28.9958	NOS1AP;SGCZ	GO_Cellular_Component_2021	LmDAmod2
dystroglycan complex (GO:0016011)	1/6	0.029631	0.161622	0	0	40.1919	141.433	SGCZ	GO_Cellular_Component_2021	LmDAmod2
postsynaptic density (GO:0014069)	3/138	0.0320043	0.161622	0	0	4.52806	15.5851	HOMER2;KCND3;GRM1	GO_Cellular_Component_2021	LmDAmod2
cytoskeleton of presynaptic active zone (GO:0048788)	1/7	0.0344842	0.161622	0	0	33.4916	112.775	ERC2	GO_Cellular_Component_2021	LmDAmod2
G protein-coupled receptor dimeric complex (GO:0038037)	1/7	0.0344842	0.161622	0	0	33.4916	112.775	GRM1	GO_Cellular_Component_2021	LmDAmod2
integral component of presynaptic membrane (GO:0099056)	1/7	0.0344842	0.161622	0	0	33.4916	112.775	DRD2	GO_Cellular_Component_2021	LmDAmod2
caveola (GO:0005901)	2/60	0.0363104	0.161622	0	0	6.9817	23.1489	NOS1AP;SLC6A3	GO_Cellular_Component_2021	LmDAmod2
clathrin-sculpted gamma-aminobutyric acid transport vesicle (GO:0061200)	1/8	0.0393135	0.161622	0	0	28.7056	92.8968	SYT1	GO_Cellular_Component_2021	LmDAmod2
clathrin-sculpted gamma-aminobutyric acid transport vesicle membrane (GO:0061202)	1/8	0.0393135	0.161622	0	0	28.7056	92.8968	SYT1	GO_Cellular_Component_2021	LmDAmod2
extrinsic component of external side of plasma membrane (GO:0031232)	1/8	0.0393135	0.161622	0	0	28.7056	92.8968	SERPINE2	GO_Cellular_Component_2021	LmDAmod2
inhibitory synapse (GO:0060077)	1/8	0.0393135	0.161622	0	0	28.7056	92.8968	IGSF21	GO_Cellular_Component_2021	LmDAmod2
integral component of synaptic membrane (GO:0099699)	1/8	0.0393135	0.161622	0	0	28.7056	92.8968	DRD2	GO_Cellular_Component_2021	LmDAmod2
dendrite (GO:0030425)	4/270	0.046618	0.174424	0	0	3.0755	9.42877	EPHA4;BRINP1;HOMER2;DRD2	GO_Cellular_Component_2021	LmDAmod2
glutamatergic synapse (GO:0098978)	2/69	0.0467626	0.174424	0	0	6.04112	18.502	NOS1AP;DRD2	GO_Cellular_Component_2021	LmDAmod2
cell-cell junction (GO:0005911)	4/271	0.0471416	0.174424	0	0	3.06383	9.35876	IGSF21;CDH11;FRMD4B;CDH8	GO_Cellular_Component_2021	LmDAmod2
cation channel complex (GO:0034703)	2/73	0.0517203	0.180487	0	0	5.69963	16.8817	TRPC6;VWC2L	GO_Cellular_Component_2021	LmDAmod2
Golgi medial cisterna (GO:0005797)	1/11	0.0536583	0.180487	0	0	20.0909	58.7683	ST3GAL1	GO_Cellular_Component_2021	LmDAmod2
Golgi trans cisterna (GO:0000138)	1/11	0.0536583	0.180487	0	0	20.0909	58.7683	ST3GAL1	GO_Cellular_Component_2021	LmDAmod2
platelet alpha granule (GO:0031091)	2/90	0.0746819	0.243815	0	0	4.59462	11.9208	SERPINE2;IGF1	GO_Cellular_Component_2021	LmDAmod2
dense core granule (GO:0031045)	1/16	0.0770964	0.244506	0	0	13.3906	34.316	SYT1	GO_Cellular_Component_2021	LmDAmod2
trans-Golgi network membrane (GO:0032588)	2/99	0.0879246	0.271101	0	0	4.16642	10.1297	ST3GAL1;CALN1	GO_Cellular_Component_2021	LmDAmod2
AMPA glutamate receptor complex (GO:0032281)	1/20	0.0954324	0.271615	0	0	10.5694	24.831	VWC2L	GO_Cellular_Component_2021	LmDAmod2
anchored component of external side of plasma membrane (GO:0031362)	1/20	0.0954324	0.271615	0	0	10.5694	24.831	IGSF21	GO_Cellular_Component_2021	LmDAmod2
postsynaptic density membrane (GO:0098839)	1/20	0.0954324	0.271615	0	0	10.5694	24.831	GRM1	GO_Cellular_Component_2021	LmDAmod2
postsynaptic specialization membrane (GO:0099634)	1/21	0.0999598	0.277388	0	0	10.0404	23.1229	GRM1	GO_Cellular_Component_2021	LmDAmod2
autophagosome membrane (GO:0000421)	1/22	0.104465	0.282819	0	0	9.56181	21.5992	PRKD1	GO_Cellular_Component_2021	LmDAmod2
integral component of plasma membrane (GO:0005887)	11/1454	0.110029	0.29079	0	0	1.58087	3.48901	EPHA4;KCNJ6;TRPC6;PTPRZ1;KCND3;COL25A1;SEMA6D;KCNS3;DRD2;GRM1;SLC6A3	GO_Cellular_Component_2021	LmDAmod2
intrinsic component of external side of plasma membrane (GO:0031233)	1/24	0.113408	0.29275	0	0	8.72947	19.002	IGSF21	GO_Cellular_Component_2021	LmDAmod2
trans-Golgi network (GO:0005802)	3/239	0.117935	0.297517	0	0	2.57697	5.5086	PRKD1;ST3GAL1;CALN1	GO_Cellular_Component_2021	LmDAmod2
Golgi cisterna membrane (GO:0032580)	1/26	0.122262	0.30158	0	0	8.0303	16.8764	ST3GAL1	GO_Cellular_Component_2021	LmDAmod2
sarcoplasmic reticulum membrane (GO:0033017)	1/28	0.131029	0.309766	0	0	7.43472	15.1098	NOS1AP	GO_Cellular_Component_2021	LmDAmod2
mitochondrial outer membrane (GO:0005741)	2/126	0.131162	0.309766	0	0	3.25477	6.61149	TIGAR;AGK	GO_Cellular_Component_2021	LmDAmod2
asymmetric synapse (GO:0032279)	2/133	0.143055	0.322779	0	0	3.07976	5.98869	HOMER2;KCND3	GO_Cellular_Component_2021	LmDAmod2
ciliary membrane (GO:0060170)	1/31	0.144017	0.322779	0	0	6.69024	12.9645	DRD2	GO_Cellular_Component_2021	LmDAmod2
non-motile cilium (GO:0097730)	1/32	0.148304	0.322779	0	0	6.4741	12.3558	DRD2	GO_Cellular_Component_2021	LmDAmod2
ionotropic glutamate receptor complex (GO:0008328)	1/32	0.148304	0.322779	0	0	6.4741	12.3558	VWC2L	GO_Cellular_Component_2021	LmDAmod2
organelle outer membrane (GO:0031968)	2/142	0.158663	0.337265	0	0	2.88047	5.30286	TIGAR;AGK	GO_Cellular_Component_2021	LmDAmod2
ion channel complex (GO:0034702)	1/35	0.161037	0.337265	0	0	5.90196	10.7777	TRPC6	GO_Cellular_Component_2021	LmDAmod2
neuromuscular junction (GO:0031594)	1/38	0.173581	0.356805	0	0	5.4226	9.49559	SERPINE2	GO_Cellular_Component_2021	LmDAmod2
intrinsic component of mitochondrial inner membrane (GO:0031304)	1/39	0.177721	0.358673	0	0	5.27964	9.1208	AGK	GO_Cellular_Component_2021	LmDAmod2
sarcoplasmic reticulum (GO:0016529)	1/45	0.202133	0.393627	0	0	4.55831	7.28797	NOS1AP	GO_Cellular_Component_2021	LmDAmod2
vacuolar membrane (GO:0005774)	1/45	0.202133	0.393627	0	0	4.55831	7.28797	PRKD1	GO_Cellular_Component_2021	LmDAmod2
anchored component of plasma membrane (GO:0046658)	1/46	0.206131	0.394492	0	0	4.45679	7.03836	IGSF21	GO_Cellular_Component_2021	LmDAmod2
integral component of mitochondrial inner membrane (GO:0031305)	1/51	0.225827	0.417993	0	0	4.0101	5.96697	AGK	GO_Cellular_Component_2021	LmDAmod2
microbody membrane (GO:0031903)	1/52	0.229708	0.417993	0	0	3.93127	5.7827	PEX5L	GO_Cellular_Component_2021	LmDAmod2
basement membrane (GO:0005604)	1/52	0.229708	0.417993	0	0	3.93127	5.7827	LAMA3	GO_Cellular_Component_2021	LmDAmod2
peroxisomal membrane (GO:0005778)	1/53	0.233569	0.418164	0	0	3.85548	5.60693	PEX5L	GO_Cellular_Component_2021	LmDAmod2
extracellular membrane-bounded organelle (GO:0065010)	1/56	0.245039	0.43086	0	0	3.64463	5.12558	SERPINE2	GO_Cellular_Component_2021	LmDAmod2
mitochondrial intermembrane space (GO:0005758)	1/58	0.252591	0.43086	0	0	3.51639	4.8385	AGK	GO_Cellular_Component_2021	LmDAmod2
cortical cytoskeleton (GO:0030863)	1/58	0.252591	0.43086	0	0	3.51639	4.8385	ERC2	GO_Cellular_Component_2021	LmDAmod2
extracellular vesicle (GO:1903561)	1/59	0.256339	0.43086	0	0	3.45559	4.70394	SERPINE2	GO_Cellular_Component_2021	LmDAmod2
transport vesicle membrane (GO:0030658)	1/60	0.260068	0.43086	0	0	3.39685	4.57491	SYT1	GO_Cellular_Component_2021	LmDAmod2
organelle envelope lumen (GO:0031970)	1/64	0.274801	0.448573	0	0	3.18054	4.10832	AGK	GO_Cellular_Component_2021	LmDAmod2
integral component of mitochondrial membrane (GO:0032592)	1/66	0.282059	0.449973	0	0	3.08236	3.90116	AGK	GO_Cellular_Component_2021	LmDAmod2
platelet alpha granule lumen (GO:0031093)	1/67	0.28566	0.449973	0	0	3.03551	3.80335	IGF1	GO_Cellular_Component_2021	LmDAmod2
autophagosome (GO:0005776)	1/69	0.29281	0.449973	0	0	2.94593	3.61829	PRKD1	GO_Cellular_Component_2021	LmDAmod2
clathrin-coated endocytic vesicle membrane (GO:0030669)	1/69	0.29281	0.449973	0	0	2.94593	3.61829	SYT1	GO_Cellular_Component_2021	LmDAmod2
collagen-containing extracellular matrix (GO:0062023)	3/380	0.295928	0.449973	0	0	1.6016	1.95017	SERPINE2;COL25A1;LAMA3	GO_Cellular_Component_2021	LmDAmod2
bicellular tight junction (GO:0005923)	1/78	0.324116	0.486174	0	0	2.60042	2.92977	FRMD4B	GO_Cellular_Component_2021	LmDAmod2
plasma membrane raft (GO:0044853)	1/82	0.337586	0.499627	0	0	2.47151	2.6839	NOS1AP	GO_Cellular_Component_2021	LmDAmod2
clathrin-coated endocytic vesicle (GO:0045334)	1/85	0.347513	0.500961	0	0	2.38288	2.51859	SYT1	GO_Cellular_Component_2021	LmDAmod2
tight junction (GO:0070160)	1/85	0.347513	0.500961	0	0	2.38288	2.51859	FRMD4B	GO_Cellular_Component_2021	LmDAmod2
clathrin-coated vesicle membrane (GO:0030665)	1/90	0.363733	0.51762	0	0	2.24844	2.27393	SYT1	GO_Cellular_Component_2021	LmDAmod2
cell projection membrane (GO:0031253)	1/92	0.370109	0.520026	0	0	2.1988	2.18552	DRD2	GO_Cellular_Component_2021	LmDAmod2
early endosome membrane (GO:0031901)	1/97	0.385772	0.53288	0	0	2.08375	1.98479	EPHA4	GO_Cellular_Component_2021	LmDAmod2
apical junction complex (GO:0043296)	1/98	0.388858	0.53288	0	0	2.06217	1.9478	FRMD4B	GO_Cellular_Component_2021	LmDAmod2
endoplasmic reticulum lumen (GO:0005788)	2/285	0.418166	0.563233	0	0	1.41465	1.2334	ADAMTSL1;COL25A1	GO_Cellular_Component_2021	LmDAmod2
Golgi membrane (GO:0000139)	3/472	0.421156	0.563233	0	0	1.28136	1.10806	ST6GAL2;ST3GAL1;CALN1	GO_Cellular_Component_2021	LmDAmod2
mitotic spindle (GO:0072686)	1/120	0.452999	0.598606	0	0	1.67906	1.32959	SPAG5	GO_Cellular_Component_2021	LmDAmod2
mitochondrial envelope (GO:0005740)	1/127	0.471974	0.612606	0	0	1.58522	1.19023	AGK	GO_Cellular_Component_2021	LmDAmod2
peroxisome (GO:0005777)	1/128	0.474631	0.612606	0	0	1.57266	1.17197	PEX5L	GO_Cellular_Component_2021	LmDAmod2
bounding membrane of organelle (GO:0098588)	4/767	0.537381	0.685624	0	0	1.04505	0.649028	ST6GAL2;NOS1AP;DRD2;ST3GAL1	GO_Cellular_Component_2021	LmDAmod2
endocytic vesicle membrane (GO:0030666)	1/158	0.54847	0.69182	0	0	1.27022	0.762923	SYT1	GO_Cellular_Component_2021	LmDAmod2
membrane raft (GO:0045121)	1/163	0.559735	0.698096	0	0	1.2307	0.714167	SLC6A3	GO_Cellular_Component_2021	LmDAmod2
microtubule (GO:0005874)	1/182	0.600061	0.740076	0	0	1.10045	0.562026	KIF26B	GO_Cellular_Component_2021	LmDAmod2
spindle (GO:0005819)	1/192	0.619794	0.756013	0	0	1.04231	0.498607	SPAG5	GO_Cellular_Component_2021	LmDAmod2
nuclear membrane (GO:0031965)	1/204	0.642205	0.774834	0	0	0.980097	0.434034	NOS1AP	GO_Cellular_Component_2021	LmDAmod2
vesicle (GO:0031982)	1/226	0.679947	0.807377	0	0	0.883277	0.340716	SERPINE2	GO_Cellular_Component_2021	LmDAmod2
mitochondrial membrane (GO:0031966)	2/469	0.683724	0.807377	0	0	0.849233	0.322879	TIGAR;AGK	GO_Cellular_Component_2021	LmDAmod2
cilium (GO:0005929)	1/237	0.697312	0.814754	0	0	0.841637	0.303429	DRD2	GO_Cellular_Component_2021	LmDAmod2
polymeric cytoskeletal fiber (GO:0099513)	1/256	0.725136	0.838439	0	0	0.778174	0.250102	KIF26B	GO_Cellular_Component_2021	LmDAmod2
early endosome (GO:0005769)	1/266	0.738747	0.845371	0	0	0.748428	0.226623	EPHA4	GO_Cellular_Component_2021	LmDAmod2
secretory granule lumen (GO:0034774)	1/316	0.797415	0.892749	0	0	0.628026	0.142173	IGF1	GO_Cellular_Component_2021	LmDAmod2
endosome membrane (GO:0010008)	1/325	0.806493	0.892749	0	0	0.610301	0.131251	EPHA4	GO_Cellular_Component_2021	LmDAmod2
mitochondrial inner membrane (GO:0005743)	1/328	0.809429	0.892749	0	0	0.604609	0.12783	AGK	GO_Cellular_Component_2021	LmDAmod2
microtubule cytoskeleton (GO:0015630)	1/331	0.812321	0.892749	0	0	0.599021	0.124512	KIF26B	GO_Cellular_Component_2021	LmDAmod2
organelle inner membrane (GO:0019866)	1/346	0.82614	0.899035	0	0	0.572537	0.109349	AGK	GO_Cellular_Component_2021	LmDAmod2
focal adhesion (GO:0005925)	1/387	0.858981	0.922088	0	0	0.510651	0.0776235	LPP	GO_Cellular_Component_2021	LmDAmod2
cell-substrate junction (GO:0030055)	1/394	0.863938	0.922088	0	0	0.501375	0.0733283	LPP	GO_Cellular_Component_2021	LmDAmod2
endoplasmic reticulum membrane (GO:0005789)	2/712	0.875604	0.925638	0	0	0.551595	0.073275	NOS1AP;TMTC2	GO_Cellular_Component_2021	LmDAmod2
intracellular organelle lumen (GO:0070013)	2/848	0.929188	0.973018	0	0	0.459642	0.033758	ADAMTSL1;COL25A1	GO_Cellular_Component_2021	LmDAmod2
nucleolus (GO:0005730)	1/733	0.976322	0.997468	0	0	0.264503	0.00633822	SPATS2L	GO_Cellular_Component_2021	LmDAmod2
nuclear lumen (GO:0031981)	1/745	0.977756	0.997468	0	0	0.260074	0.00585048	SPATS2L	GO_Cellular_Component_2021	LmDAmod2
intracellular membrane-bounded organelle (GO:0043231)	16/5192	0.993839	0.997468	0	0	0.541841	0.00334836	TIGAR;BNC2;SATB1;AGK;CACNA1A;MITF;MSI2;DGKZ;HDAC9;ETV5;RCAN2;NOS1AP;SOX6;RREB1;ANKS1B;RBMS3	GO_Cellular_Component_2021	LmDAmod2
nucleus (GO:0005634)	13/4484	0.994123	0.997468	0	0	0.515653	0.00303969	TIGAR;BNC2;SATB1;CACNA1A;MITF;DGKZ;HDAC9;ETV5;RCAN2;NOS1AP;SOX6;RREB1;RBMS3	GO_Cellular_Component_2021	LmDAmod2
intracellular non-membrane-bounded organelle (GO:0043232)	1/1158	0.997468	0.997468	0	0	0.163633	0.000414896	SPATS2L	GO_Cellular_Component_2021	LmDAmod2
amyloid-beta binding (GO:0001540)	4/80	0.000695498	0.0473251	0	0	10.8684	79.023	EPHA4;COL25A1;CACNA1A;APBA1	GO_Molecular_Function_2021	LmDAmod2
voltage-gated potassium channel activity (GO:0005249)	4/82	0.000763307	0.0473251	0	0	10.5887	76.0039	KCNJ6;KCND3;KCNS3;KCNN3	GO_Molecular_Function_2021	LmDAmod2
diacylglycerol kinase activity (GO:0004143)	2/11	0.00132184	0.0546361	0	0	45.1043	298.984	AGK;DGKZ	GO_Molecular_Function_2021	LmDAmod2
protein kinase C activity (GO:0004697)	2/14	0.00216577	0.0599722	0	0	33.8231	207.504	PRKCA;PRKD1	GO_Molecular_Function_2021	LmDAmod2
kinase activity (GO:0016301)	4/112	0.00241824	0.0599722	0	0	7.6358	46.0036	EPHA4;AGK;PRKD1;DGKZ	GO_Molecular_Function_2021	LmDAmod2
syntaxin binding (GO:0019905)	3/62	0.00370447	0.0765591	0	0	10.4007	58.2251	SYT1;CACNA1A;CPLX1	GO_Molecular_Function_2021	LmDAmod2
sialyltransferase activity (GO:0008373)	2/21	0.00488539	0.0776587	0	0	21.3545	113.638	ST6GAL2;ST3GAL1	GO_Molecular_Function_2021	LmDAmod2
syntaxin-1 binding (GO:0017075)	2/22	0.0053565	0.0776587	0	0	20.2857	106.083	SYT1;CPLX1	GO_Molecular_Function_2021	LmDAmod2
cell adhesion mediator activity (GO:0098631)	2/24	0.00635855	0.0776587	0	0	18.4397	93.2672	CNTN6;CNTN4	GO_Molecular_Function_2021	LmDAmod2
chemorepellent activity (GO:0045499)	2/25	0.00688907	0.0776587	0	0	17.6371	87.7942	SEMA6D;NRG1	GO_Molecular_Function_2021	LmDAmod2
inward rectifier potassium channel activity (GO:0005242)	2/25	0.00688907	0.0776587	0	0	17.6371	87.7942	KCNJ6;KCNN3	GO_Molecular_Function_2021	LmDAmod2
voltage-gated cation channel activity (GO:0022843)	3/97	0.0127385	0.131632	0	0	6.51656	28.4326	KCND3;KCNS3;CACNA1A	GO_Molecular_Function_2021	LmDAmod2
cell-cell adhesion mediator activity (GO:0098632)	2/42	0.0187141	0.170524	0	0	10.1327	40.3126	CNTN6;CNTN4	GO_Molecular_Function_2021	LmDAmod2
dopamine neurotransmitter receptor activity (GO:0004952)	1/5	0.0247535	0.170524	0	0	50.2424	185.836	DRD2	GO_Molecular_Function_2021	LmDAmod2
lipid kinase activity (GO:0001727)	1/5	0.0247535	0.170524	0	0	50.2424	185.836	AGK	GO_Molecular_Function_2021	LmDAmod2
ErbB-3 class receptor binding (GO:0043125)	1/5	0.0247535	0.170524	0	0	50.2424	185.836	NRG1	GO_Molecular_Function_2021	LmDAmod2
fructose-2,6-bisphosphate 2-phosphatase activity (GO:0004331)	1/5	0.0247535	0.170524	0	0	50.2424	185.836	TIGAR	GO_Molecular_Function_2021	LmDAmod2
GPI-linked ephrin receptor activity (GO:0005004)	1/5	0.0247535	0.170524	0	0	50.2424	185.836	EPHA4	GO_Molecular_Function_2021	LmDAmod2
peroxisome targeting sequence binding (GO:0000268)	1/6	0.029631	0.185915	0	0	40.1919	141.433	PEX5L	GO_Molecular_Function_2021	LmDAmod2
histone threonine kinase activity (GO:0035184)	1/7	0.0344842	0.185915	0	0	33.4916	112.775	PRKCA	GO_Molecular_Function_2021	LmDAmod2
sugar-phosphatase activity (GO:0050308)	1/7	0.0344842	0.185915	0	0	33.4916	112.775	TIGAR	GO_Molecular_Function_2021	LmDAmod2
transmembrane receptor protein tyrosine kinase activator activity (GO:0030297)	1/7	0.0344842	0.185915	0	0	33.4916	112.775	NRG1	GO_Molecular_Function_2021	LmDAmod2
nitric-oxide synthase binding (GO:0050998)	1/7	0.0344842	0.185915	0	0	33.4916	112.775	NOS1AP	GO_Molecular_Function_2021	LmDAmod2
G protein-coupled glutamate receptor binding (GO:0035256)	1/8	0.0393135	0.195383	0	0	28.7056	92.8968	HOMER2	GO_Molecular_Function_2021	LmDAmod2
adenylate cyclase inhibiting G protein-coupled glutamate receptor activity (GO:0001640)	1/9	0.0441188	0.195383	0	0	25.1162	78.3842	GRM1	GO_Molecular_Function_2021	LmDAmod2
sodium:chloride symporter activity (GO:0015378)	1/9	0.0441188	0.195383	0	0	25.1162	78.3842	SLC6A3	GO_Molecular_Function_2021	LmDAmod2
G protein-coupled glutamate receptor activity (GO:0098988)	1/9	0.0441188	0.195383	0	0	25.1162	78.3842	GRM1	GO_Molecular_Function_2021	LmDAmod2
monoamine transmembrane transporter activity (GO:0008504)	1/9	0.0441188	0.195383	0	0	25.1162	78.3842	SLC6A3	GO_Molecular_Function_2021	LmDAmod2
store-operated calcium channel activity (GO:0015279)	1/10	0.0489004	0.197915	0	0	22.3244	67.3742	TRPC6	GO_Molecular_Function_2021	LmDAmod2
high voltage-gated calcium channel activity (GO:0008331)	1/10	0.0489004	0.197915	0	0	22.3244	67.3742	CACNA1A	GO_Molecular_Function_2021	LmDAmod2
protein tyrosine kinase binding (GO:1990782)	2/72	0.0504638	0.197915	0	0	5.78134	17.266	EPHA4;NRG1	GO_Molecular_Function_2021	LmDAmod2
outward rectifier potassium channel activity (GO:0015271)	1/11	0.0536583	0.197915	0	0	20.0909	58.7683	KCND3	GO_Molecular_Function_2021	LmDAmod2
inositol 1,4,5 trisphosphate binding (GO:0070679)	1/11	0.0536583	0.197915	0	0	20.0909	58.7683	TRPC6	GO_Molecular_Function_2021	LmDAmod2
phosphotransferase activity, alcohol group as acceptor (GO:0016773)	2/75	0.0542669	0.197915	0	0	5.54291	16.1512	AGK;DGKZ	GO_Molecular_Function_2021	LmDAmod2
calcium-activated potassium channel activity (GO:0015269)	1/12	0.0583926	0.20113	0	0	18.2635	51.8788	KCNN3	GO_Molecular_Function_2021	LmDAmod2
voltage-gated potassium channel activity involved in ventricular cardiac muscle cell action potential repolarization (GO:1902282)	1/12	0.0583926	0.20113	0	0	18.2635	51.8788	KCND3	GO_Molecular_Function_2021	LmDAmod2
ligand-gated cation channel activity (GO:0099094)	2/80	0.0608217	0.203835	0	0	5.18629	14.5206	KCNJ6;KCNN3	GO_Molecular_Function_2021	LmDAmod2
metalloendopeptidase activity (GO:0004222)	2/82	0.0635162	0.205026	0	0	5.05612	13.937	ADAMTSL1;ADAMTS6	GO_Molecular_Function_2021	LmDAmod2
calcium channel activity (GO:0005262)	2/84	0.0662504	0.205026	0	0	4.9323	13.3878	TRPC6;CACNA1A	GO_Molecular_Function_2021	LmDAmod2
mRNA 3'-UTR binding (GO:0003730)	2/85	0.0676322	0.205026	0	0	4.87263	13.1253	ELAVL2;RBMS3	GO_Molecular_Function_2021	LmDAmod2
insulin-like growth factor receptor binding (GO:0005159)	1/14	0.0677909	0.205026	0	0	15.4522	41.587	IGF1	GO_Molecular_Function_2021	LmDAmod2
voltage-gated potassium channel activity involved in cardiac muscle cell action potential repolarization (GO:0086008)	1/15	0.0724552	0.211096	0	0	14.3478	37.6598	KCND3	GO_Molecular_Function_2021	LmDAmod2
potassium channel activity (GO:0005267)	2/91	0.0761192	0.211096	0	0	4.54277	11.6997	KCND3;KCNS3	GO_Molecular_Function_2021	LmDAmod2
transmembrane receptor protein phosphatase activity (GO:0019198)	1/16	0.0770964	0.211096	0	0	13.3906	34.316	PTPRZ1	GO_Molecular_Function_2021	LmDAmod2
transmembrane receptor protein tyrosine phosphatase activity (GO:0005001)	1/16	0.0770964	0.211096	0	0	13.3906	34.316	PTPRZ1	GO_Molecular_Function_2021	LmDAmod2
ephrin receptor activity (GO:0005003)	1/17	0.0817146	0.211096	0	0	12.553	31.4393	EPHA4	GO_Molecular_Function_2021	LmDAmod2
transmembrane-ephrin receptor activity (GO:0005005)	1/17	0.0817146	0.211096	0	0	12.553	31.4393	EPHA4	GO_Molecular_Function_2021	LmDAmod2
glutamate receptor binding (GO:0035254)	1/17	0.0817146	0.211096	0	0	12.553	31.4393	HOMER2	GO_Molecular_Function_2021	LmDAmod2
transcription regulatory region nucleic acid binding (GO:0001067)	3/212	0.0902193	0.21672	0	0	2.91388	7.00936	BNC2;SOX6;ETV5	GO_Molecular_Function_2021	LmDAmod2
histone deacetylase activity (GO:0004407)	1/19	0.0908825	0.21672	0	0	11.1571	26.7569	HDAC9	GO_Molecular_Function_2021	LmDAmod2
protein tyrosine kinase activator activity (GO:0030296)	1/19	0.0908825	0.21672	0	0	11.1571	26.7569	NRG1	GO_Molecular_Function_2021	LmDAmod2
glutamate receptor activity (GO:0008066)	1/19	0.0908825	0.21672	0	0	11.1571	26.7569	GRM1	GO_Molecular_Function_2021	LmDAmod2
ephrin receptor binding (GO:0046875)	1/21	0.0999598	0.223338	0	0	10.0404	23.1229	ANKS1B	GO_Molecular_Function_2021	LmDAmod2
postsynaptic neurotransmitter receptor activity (GO:0098960)	1/21	0.0999598	0.223338	0	0	10.0404	23.1229	GRM1	GO_Molecular_Function_2021	LmDAmod2
poly(A) binding (GO:0008143)	1/22	0.104465	0.223338	0	0	9.56181	21.5992	RBMS3	GO_Molecular_Function_2021	LmDAmod2
mannosyltransferase activity (GO:0000030)	1/22	0.104465	0.223338	0	0	9.56181	21.5992	TMTC2	GO_Molecular_Function_2021	LmDAmod2
poly(U) RNA binding (GO:0008266)	1/22	0.104465	0.223338	0	0	9.56181	21.5992	RBMS3	GO_Molecular_Function_2021	LmDAmod2
mRNA 3'-UTR AU-rich region binding (GO:0035925)	1/22	0.104465	0.223338	0	0	9.56181	21.5992	RBMS3	GO_Molecular_Function_2021	LmDAmod2
semaphorin receptor binding (GO:0030215)	1/23	0.108947	0.225158	0	0	9.12672	20.2329	SEMA6D	GO_Molecular_Function_2021	LmDAmod2
low-density lipoprotein particle receptor binding (GO:0050750)	1/23	0.108947	0.225158	0	0	9.12672	20.2329	SYT1	GO_Molecular_Function_2021	LmDAmod2
poly-pyrimidine tract binding (GO:0008187)	1/25	0.117846	0.239556	0	0	8.36532	17.8882	RBMS3	GO_Molecular_Function_2021	LmDAmod2
metallopeptidase activity (GO:0008237)	2/121	0.122818	0.245636	0	0	3.39239	7.114	ADAMTSL1;ADAMTS6	GO_Molecular_Function_2021	LmDAmod2
lipoprotein particle receptor binding (GO:0070325)	1/28	0.131029	0.253869	0	0	7.43472	15.1098	SYT1	GO_Molecular_Function_2021	LmDAmod2
poly-purine tract binding (GO:0070717)	1/28	0.131029	0.253869	0	0	7.43472	15.1098	RBMS3	GO_Molecular_Function_2021	LmDAmod2
transcription cis-regulatory region binding (GO:0000976)	5/549	0.140692	0.268396	0	0	1.87268	3.67267	BNC2;SATB1;SOX6;RREB1;ETV5	GO_Molecular_Function_2021	LmDAmod2
delayed rectifier potassium channel activity (GO:0005251)	1/33	0.152569	0.286645	0	0	6.27146	11.7912	KCNS3	GO_Molecular_Function_2021	LmDAmod2
voltage-gated calcium channel activity (GO:0005245)	1/37	0.16942	0.313554	0	0	5.57351	9.89507	CACNA1A	GO_Molecular_Function_2021	LmDAmod2
E-box binding (GO:0070888)	1/41	0.185939	0.339065	0	0	5.01515	8.43717	MITF	GO_Molecular_Function_2021	LmDAmod2
signal sequence binding (GO:0005048)	1/42	0.190018	0.341481	0	0	4.89258	8.12481	PEX5L	GO_Molecular_Function_2021	LmDAmod2
receptor ligand activity (GO:0048018)	3/307	0.198757	0.352084	0	0	1.99362	3.22104	SEMA6D;NRG1;IGF1	GO_Molecular_Function_2021	LmDAmod2
protein kinase C binding (GO:0005080)	1/45	0.202133	0.35302	0	0	4.55831	7.28797	HDAC9	GO_Molecular_Function_2021	LmDAmod2
potassium channel regulator activity (GO:0015459)	1/50	0.221927	0.376972	0	0	4.09215	6.16035	KCNS3	GO_Molecular_Function_2021	LmDAmod2
calcium-dependent phospholipid binding (GO:0005544)	1/50	0.221927	0.376972	0	0	4.09215	6.16035	SYT1	GO_Molecular_Function_2021	LmDAmod2
inorganic cation transmembrane transporter activity (GO:0022890)	1/51	0.225827	0.378413	0	0	4.0101	5.96697	TRPC6	GO_Molecular_Function_2021	LmDAmod2
DNA-binding transcription activator activity, RNA polymerase II-specific (GO:0001228)	3/333	0.232585	0.384541	0	0	1.83411	2.67505	MITF;RREB1;ETV5	GO_Molecular_Function_2021	LmDAmod2
microtubule motor activity (GO:0003777)	1/56	0.245039	0.388536	0	0	3.64463	5.12558	KIF26B	GO_Molecular_Function_2021	LmDAmod2
receptor tyrosine kinase binding (GO:0030971)	1/56	0.245039	0.388536	0	0	3.64463	5.12558	NRG1	GO_Molecular_Function_2021	LmDAmod2
hydrolase activity, acting on carbon-nitrogen (but not peptide) bonds, in linear amides (GO:0016811)	1/57	0.248825	0.388536	0	0	3.57937	4.97892	HDAC9	GO_Molecular_Function_2021	LmDAmod2
protein phosphatase regulator activity (GO:0019888)	1/57	0.248825	0.388536	0	0	3.57937	4.97892	RCAN2	GO_Molecular_Function_2021	LmDAmod2
calcium ion binding (GO:0005509)	3/348	0.252567	0.388536	0	0	1.75303	2.4123	SYT1;CDH11;CDH8	GO_Molecular_Function_2021	LmDAmod2
serine-type endopeptidase inhibitor activity (GO:0004867)	1/60	0.260068	0.388536	0	0	3.39685	4.57491	SERPINE2	GO_Molecular_Function_2021	LmDAmod2
transmembrane receptor protein kinase activity (GO:0019199)	1/60	0.260068	0.388536	0	0	3.39685	4.57491	EPHA4	GO_Molecular_Function_2021	LmDAmod2
transmembrane receptor protein tyrosine kinase activity (GO:0004714)	1/60	0.260068	0.388536	0	0	3.39685	4.57491	EPHA4	GO_Molecular_Function_2021	LmDAmod2
protein kinase activator activity (GO:0030295)	1/63	0.271146	0.400262	0	0	3.232	4.21808	NRG1	GO_Molecular_Function_2021	LmDAmod2
motor activity (GO:0003774)	1/66	0.282059	0.411474	0	0	3.08236	3.90116	KIF26B	GO_Molecular_Function_2021	LmDAmod2
protein tyrosine phosphatase activity (GO:0004725)	1/74	0.310375	0.447518	0	0	2.74346	3.20978	PTPRZ1	GO_Molecular_Function_2021	LmDAmod2
microtubule binding (GO:0008017)	2/232	0.323342	0.453054	0	0	1.74534	1.97057	SPAG5;KIF26B	GO_Molecular_Function_2021	LmDAmod2
hormone activity (GO:0005179)	1/78	0.324116	0.453054	0	0	2.60042	2.92977	IGF1	GO_Molecular_Function_2021	LmDAmod2
GTPase regulator activity (GO:0030695)	2/233	0.325176	0.453054	0	0	1.7377	1.95211	RGS6;GARNL3	GO_Molecular_Function_2021	LmDAmod2
ion channel activity (GO:0005216)	1/84	0.344221	0.47426	0	0	2.41171	2.57202	TRPC6	GO_Molecular_Function_2021	LmDAmod2
growth factor activity (GO:0008083)	1/87	0.35405	0.482442	0	0	2.32723	2.4164	NRG1	GO_Molecular_Function_2021	LmDAmod2
DNA-binding transcription repressor activity, RNA polymerase II-specific (GO:0001227)	2/256	0.366954	0.492402	0	0	1.5785	1.58248	SATB1;MITF	GO_Molecular_Function_2021	LmDAmod2
phosphatidylinositol binding (GO:0035091)	1/92	0.370109	0.492402	0	0	2.1988	2.18552	SNX24	GO_Molecular_Function_2021	LmDAmod2
histone deacetylase binding (GO:0042826)	1/93	0.373273	0.492402	0	0	2.17479	2.14314	HDAC9	GO_Molecular_Function_2021	LmDAmod2
mRNA binding (GO:0003729)	2/263	0.379484	0.495327	0	0	1.53562	1.48792	ELAVL2;RBMS3	GO_Molecular_Function_2021	LmDAmod2
cation channel activity (GO:0005261)	1/98	0.388858	0.502275	0	0	2.06217	1.9478	TRPC6	GO_Molecular_Function_2021	LmDAmod2
phosphatidylinositol phosphate binding (GO:1901981)	1/102	0.40105	0.512682	0	0	1.9801	1.80916	SNX24	GO_Molecular_Function_2021	LmDAmod2
G protein-coupled receptor activity (GO:0004930)	2/283	0.414697	0.524667	0	0	1.42487	1.25418	DRD2;GRM1	GO_Molecular_Function_2021	LmDAmod2
protein tyrosine kinase activity (GO:0004713)	1/108	0.418887	0.524667	0	0	1.8685	1.62588	EPHA4	GO_Molecular_Function_2021	LmDAmod2
endopeptidase inhibitor activity (GO:0004866)	1/115	0.439034	0.544402	0	0	1.75315	1.44315	SERPINE2	GO_Molecular_Function_2021	LmDAmod2
hexosyltransferase activity (GO:0016758)	1/119	0.450234	0.552762	0	0	1.69337	1.35129	TMTC2	GO_Molecular_Function_2021	LmDAmod2
tubulin binding (GO:0015631)	2/307	0.455621	0.553893	0	0	1.31114	1.03068	SPAG5;KIF26B	GO_Molecular_Function_2021	LmDAmod2
endopeptidase activity (GO:0004175)	2/315	0.468903	0.561941	0	0	1.27711	0.967228	ADAMTSL1;ADAMTS6	GO_Molecular_Function_2021	LmDAmod2
sequence-specific double-stranded DNA binding (GO:1990837)	4/712	0.47871	0.561941	0	0	1.12947	0.832037	BNC2;SOX6;POU3F2;ETV5	GO_Molecular_Function_2021	LmDAmod2
metal ion binding (GO:0046872)	3/517	0.480084	0.561941	0	0	1.16647	0.855951	SYT1;CDH11;CDH8	GO_Molecular_Function_2021	LmDAmod2
cadherin binding (GO:0045296)	2/322	0.480369	0.561941	0	0	1.24872	0.915566	CDH11;CDH8	GO_Molecular_Function_2021	LmDAmod2
GTPase activator activity (GO:0005096)	2/336	0.502846	0.577013	0	0	1.19553	0.821891	RGS6;GARNL3	GO_Molecular_Function_2021	LmDAmod2
G protein-coupled receptor binding (GO:0001664)	1/143	0.512934	0.577013	0	0	1.40546	0.938299	HOMER2	GO_Molecular_Function_2021	LmDAmod2
protein serine/threonine kinase activity (GO:0004674)	2/344	0.515411	0.577013	0	0	1.16708	0.773533	PRKCA;PRKD1	GO_Molecular_Function_2021	LmDAmod2
RNA polymerase II cis-regulatory region sequence-specific DNA binding (GO:0000978)	6/1149	0.51652	0.577013	0	0	1.04747	0.692	SATB1;PBX3;MITF;SOX6;POU3F2;RREB1	GO_Molecular_Function_2021	LmDAmod2
cis-regulatory region sequence-specific DNA binding (GO:0000987)	6/1149	0.51652	0.577013	0	0	1.04747	0.692	SATB1;PBX3;MITF;SOX6;POU3F2;RREB1	GO_Molecular_Function_2021	LmDAmod2
RNA polymerase II transcription regulatory region sequence-specific DNA binding (GO:0000977)	7/1359	0.523897	0.580029	0	0	1.03261	0.667539	SATB1;PBX3;MITF;SOX6;POU3F2;RREB1;ETV5	GO_Molecular_Function_2021	LmDAmod2
cytokine activity (GO:0005125)	1/173	0.581437	0.631482	0	0	1.15856	0.628234	NRG1	GO_Molecular_Function_2021	LmDAmod2
DNA binding (GO:0003677)	4/811	0.581913	0.631482	0	0	0.985801	0.533746	SATB1;SOX6;POU3F2;ETV5	GO_Molecular_Function_2021	LmDAmod2
small GTPase binding (GO:0031267)	1/175	0.585649	0.631482	0	0	1.14513	0.612685	PEX5L	GO_Molecular_Function_2021	LmDAmod2
double-stranded DNA binding (GO:0003690)	3/651	0.636337	0.674823	0	0	0.918862	0.415351	SATB1;POU3F2;ETV5	GO_Molecular_Function_2021	LmDAmod2
GTPase binding (GO:0051020)	1/201	0.636728	0.674823	0	0	0.994949	0.449133	PEX5L	GO_Molecular_Function_2021	LmDAmod2
DNA-binding transcription factor binding (GO:0140297)	1/208	0.64938	0.6824	0	0	0.960962	0.414883	HDAC9	GO_Molecular_Function_2021	LmDAmod2
sequence-specific DNA binding (GO:0043565)	3/707	0.6913	0.720346	0	0	0.843311	0.311334	SATB1;POU3F2;ETV5	GO_Molecular_Function_2021	LmDAmod2
protein kinase binding (GO:0019901)	2/506	0.723512	0.747629	0	0	0.78539	0.254182	EPHA4;HDAC9	GO_Molecular_Function_2021	LmDAmod2
ubiquitin protein ligase binding (GO:0031625)	1/265	0.737417	0.7557	0	0	0.751301	0.228848	SNCAIP	GO_Molecular_Function_2021	LmDAmod2
ubiquitin-like protein ligase binding (GO:0044389)	1/282	0.75915	0.771595	0	0	0.705237	0.194332	SNCAIP	GO_Molecular_Function_2021	LmDAmod2
protein homodimerization activity (GO:0042803)	2/636	0.831511	0.838271	0	0	0.620164	0.114427	TRPC6;SOX6	GO_Molecular_Function_2021	LmDAmod2
RNA binding (GO:0003723)	4/1406	0.927586	0.927586	0	0	0.54975	0.0413246	SPATS2L;MSI2;ELAVL2;RBMS3	GO_Molecular_Function_2021	LmDAmod2
chemical synaptic transmission (GO:0007268)	13/306	4.21726e-09	2.90569e-06	0	0	9.99925	192.826	UNC13C;GABRB1;GRID2;KCND2;GRIK2;SYN3;SHISA6;GLRA2;DLG2;GRM7;NOVA1;SLC17A6;HAP1	GO_Biological_Process_2021	LmDAmod3
heterophilic cell-cell adhesion via plasma membrane cell adhesion molecules (GO:0007157)	6/42	6.08752e-08	1.69279e-05	0	0	35.2199	585.158	TENM1;GRID2;TENM3;ALCAM;CADM1;IL1RAPL1	GO_Biological_Process_2021	LmDAmod3
modulation of chemical synaptic transmission (GO:0050804)	8/109	7.37064e-08	1.69279e-05	0	0	17.0461	279.95	RIMS2;GRID2;CDH2;GRM7;GRM8;GRIK2;SYN3;BAIAP3	GO_Biological_Process_2021	LmDAmod3
cell-cell adhesion via plasma-membrane adhesion molecules (GO:0098742)	9/170	1.83708e-07	3.16437e-05	0	0	12.1255	188.066	TENM1;GRID2;ALCAM;TENM3;CDH2;CADM1;IL1RAPL1;UNC5D;ADGRL3	GO_Biological_Process_2021	LmDAmod3
regulation of synaptic transmission, GABAergic (GO:0032228)	4/15	7.69772e-07	0.000106075	0	0	75.3371	1060.53	HAP1;SYN3;ADRA1A;BAIAP3	GO_Biological_Process_2021	LmDAmod3
glutamate receptor signaling pathway (GO:0007215)	5/37	1.08453e-06	0.000124541	0	0	32.6776	448.806	GRID2;GRIN3A;GRM7;GRM8;GRIK2	GO_Biological_Process_2021	LmDAmod3
synaptic transmission, glutamatergic (GO:0035249)	4/18	1.70588e-06	0.000150166	0	0	59.1845	786.055	UNC13C;GRID2;SLC17A6;GRIK2	GO_Biological_Process_2021	LmDAmod3
positive regulation of synaptic transmission (GO:0050806)	6/73	1.74359e-06	0.000150166	0	0	18.8946	250.534	RIMS2;GRIK2;HAP1;ADRA1A;CACNG4;BAIAP3	GO_Biological_Process_2021	LmDAmod3
retinal ganglion cell axon guidance (GO:0031290)	3/6	2.3993e-06	0.000183679	0	0	205.124	2654.37	NRP1;ALCAM;EPHB1	GO_Biological_Process_2021	LmDAmod3
anterograde trans-synaptic signaling (GO:0098916)	9/244	3.74431e-06	0.000257983	0	0	8.27613	103.412	UNC13C;GABRB1;GLRA2;DLG2;GRM7;KCND2;NOVA1;GRIK2;HAP1	GO_Biological_Process_2021	LmDAmod3
regulation of cation channel activity (GO:2001257)	6/89	5.58086e-06	0.000349565	0	0	15.2399	184.345	DLG2;FGF14;KCNAB1;ANK3;CACNG4;SHISA6	GO_Biological_Process_2021	LmDAmod3
axon extension involved in axon guidance (GO:0048846)	3/8	6.66935e-06	0.000353476	0	0	123.062	1466.65	NRP1;NRP2;ALCAM	GO_Biological_Process_2021	LmDAmod3
neuron projection extension involved in neuron projection guidance (GO:1902284)	3/8	6.66935e-06	0.000353476	0	0	123.062	1466.65	NRP1;NRP2;ALCAM	GO_Biological_Process_2021	LmDAmod3
axon guidance (GO:0007411)	8/203	8.21398e-06	0.000404245	0	0	8.78707	102.894	NRP1;NRP2;ALCAM;TNR;GFRA1;PLXNC1;UNC5D;EPHB1	GO_Biological_Process_2021	LmDAmod3
nervous system development (GO:0007399)	11/447	1.45765e-05	0.000669548	0	0	5.51758	61.4443	AHI1;TENM1;CDH2;NAV3;CRIM1;GFRA1;HAP1;LY6H;EPHB1;TEAD1;ADGRL3	GO_Biological_Process_2021	LmDAmod3
semaphorin-plexin signaling pathway involved in neuron projection guidance (GO:1902285)	3/13	3.34477e-05	0.00144034	0	0	61.5155	633.949	NRP1;NRP2;PLXNC1	GO_Biological_Process_2021	LmDAmod3
regulation of synaptic transmission, glutamatergic (GO:0051966)	4/46	8.17123e-05	0.00331175	0	0	19.7004	185.426	CDH2;GRM7;GRM8;CACNG4	GO_Biological_Process_2021	LmDAmod3
regulation of exocytosis (GO:0017157)	4/52	0.000132484	0.00507121	0	0	17.2326	153.871	RIMS2;IL1RAPL1;HAP1;STXBP5L	GO_Biological_Process_2021	LmDAmod3
positive regulation of cell junction assembly (GO:1901890)	4/57	0.000189645	0.00687712	0	0	15.603	133.723	NRP1;GRID2;IL1RAPL1;EPHB1	GO_Biological_Process_2021	LmDAmod3
axonogenesis (GO:0007409)	7/240	0.000203791	0.00702059	0	0	6.35327	53.9927	NRP1;NRP2;TNR;GFRA1;ANK3;UNC5D;EPHB1	GO_Biological_Process_2021	LmDAmod3
axon extension (GO:0048675)	3/24	0.000227436	0.00746208	0	0	29.2769	245.593	NRP1;NRP2;ALCAM	GO_Biological_Process_2021	LmDAmod3
actin cytoskeleton reorganization (GO:0031532)	4/63	0.000279497	0.00875335	0	0	14.012	114.653	NRP1;THSD7B;PHACTR1;TNIK	GO_Biological_Process_2021	LmDAmod3
positive regulation of cell communication (GO:0010647)	3/28	0.000362821	0.010416	0	0	24.5876	194.773	RIMS2;GRIK2;ANK3	GO_Biological_Process_2021	LmDAmod3
positive regulation of synapse assembly (GO:0051965)	3/28	0.000362821	0.010416	0	0	24.5876	194.773	GRID2;IL1RAPL1;EPHB1	GO_Biological_Process_2021	LmDAmod3
regulation of potassium ion transport (GO:0043266)	3/31	0.000492444	0.0130485	0	0	21.9499	167.174	KCNIP1;KCNAB1;ANK3	GO_Biological_Process_2021	LmDAmod3
positive regulation of synaptic transmission, GABAergic (GO:0032230)	2/7	0.000511333	0.0130485	0	0	81.2041	615.404	HAP1;ADRA1A	GO_Biological_Process_2021	LmDAmod3
dendrite arborization (GO:0140059)	2/7	0.000511333	0.0130485	0	0	81.2041	615.404	NRP1;PHACTR1	GO_Biological_Process_2021	LmDAmod3
neuron projection extension (GO:1990138)	3/33	0.00059341	0.0146021	0	0	20.4845	152.192	NRP1;NRP2;ALCAM	GO_Biological_Process_2021	LmDAmod3
sympathetic ganglion development (GO:0061549)	2/9	0.000870867	0.0206906	0	0	57.9971	408.649	NRP1;NRP2	GO_Biological_Process_2021	LmDAmod3
negative regulation of delayed rectifier potassium channel activity (GO:1902260)	2/10	0.00108504	0.0249197	0	0	50.7449	346.392	KCNAB1;ANK3	GO_Biological_Process_2021	LmDAmod3
negative regulation of voltage-gated potassium channel activity (GO:1903817)	2/11	0.00132184	0.029379	0	0	45.1043	298.984	KCNAB1;ANK3	GO_Biological_Process_2021	LmDAmod3
regulation of vesicle-mediated transport (GO:0060627)	4/96	0.00137449	0.0295946	0	0	8.97101	59.116	RIMS2;NRP1;HAP1;STXBP5L	GO_Biological_Process_2021	LmDAmod3
positive regulation of nervous system development (GO:0051962)	3/45	0.00147779	0.0308544	0	0	14.623	95.301	GRID2;IL1RAPL1;EPHB1	GO_Biological_Process_2021	LmDAmod3
ganglion development (GO:0061548)	2/12	0.00158105	0.031124	0	0	40.5918	261.804	NRP1;NRP2	GO_Biological_Process_2021	LmDAmod3
calcium ion-regulated exocytosis of neurotransmitter (GO:0048791)	2/12	0.00158105	0.031124	0	0	40.5918	261.804	RIMS2;UNC13C	GO_Biological_Process_2021	LmDAmod3
regulation of synapse assembly (GO:0051963)	3/47	0.00167652	0.0320867	0	0	13.9569	89.199	GRID2;IL1RAPL1;EPHB1	GO_Biological_Process_2021	LmDAmod3
regulation of short-term neuronal synaptic plasticity (GO:0048172)	2/13	0.00186243	0.0346814	0	0	36.8998	231.948	GRIK2;SHISA6	GO_Biological_Process_2021	LmDAmod3
neuron migration (GO:0001764)	3/50	0.00200468	0.0363479	0	0	13.064	81.1574	NRP1;ASTN1;ADGRL3	GO_Biological_Process_2021	LmDAmod3
G protein-coupled glutamate receptor signaling pathway (GO:0007216)	2/15	0.00249083	0.0429046	0	0	31.2198	187.167	GRM7;GRM8	GO_Biological_Process_2021	LmDAmod3
response to ethanol (GO:0045471)	2/15	0.00249083	0.0429046	0	0	31.2198	187.167	GLRA2;GRIN3A	GO_Biological_Process_2021	LmDAmod3
retrograde axonal transport (GO:0008090)	2/16	0.00283741	0.0454646	0	0	28.9883	170.013	DLG2;HAP1	GO_Biological_Process_2021	LmDAmod3
sympathetic nervous system development (GO:0048485)	2/16	0.00283741	0.0454646	0	0	28.9883	170.013	NRP1;NRP2	GO_Biological_Process_2021	LmDAmod3
platelet-derived growth factor receptor signaling pathway (GO:0048008)	2/16	0.00283741	0.0454646	0	0	28.9883	170.013	NRP1;PDGFD	GO_Biological_Process_2021	LmDAmod3
regulation of neurotransmitter receptor activity (GO:0099601)	3/58	0.0030662	0.0480139	0	0	11.1593	64.5826	DLG2;CACNG4;SHISA6	GO_Biological_Process_2021	LmDAmod3
regulation of secretion by cell (GO:1903530)	3/59	0.00321884	0.049284	0	0	10.9595	62.8936	RIMS2;HAP1;STXBP5L	GO_Biological_Process_2021	LmDAmod3
potassium ion transport (GO:0006813)	4/122	0.00329262	0.0493178	0	0	6.98517	39.9277	KCNH5;KCND2;KCNH7;KCNAB1	GO_Biological_Process_2021	LmDAmod3
homophilic cell adhesion via plasma membrane adhesion molecules (GO:0007156)	3/60	0.00337607	0.0494918	0	0	10.7667	61.2737	TENM3;CDH2;CADM1	GO_Biological_Process_2021	LmDAmod3
generation of neurons (GO:0048699)	5/202	0.00346795	0.0495286	0	0	5.26396	29.8161	NRP1;LMX1A;IL1RAPL1;ASTN1;ADGRL3	GO_Biological_Process_2021	LmDAmod3
regulation of delayed rectifier potassium channel activity (GO:1902259)	2/18	0.00359424	0.0495286	0	0	25.3622	142.749	KCNAB1;ANK3	GO_Biological_Process_2021	LmDAmod3
positive chemotaxis (GO:0050918)	2/18	0.00359424	0.0495286	0	0	25.3622	142.749	NRP1;SCG2	GO_Biological_Process_2021	LmDAmod3
synapse organization (GO:0050808)	4/126	0.00369568	0.0499279	0	0	6.75478	37.8308	UNC13C;CDH2;ANK3;ADGRL3	GO_Biological_Process_2021	LmDAmod3
neuropeptide signaling pathway (GO:0007218)	3/63	0.00387572	0.0513533	0	0	10.2268	56.7897	GLRA2;SORCS1;SORCS3	GO_Biological_Process_2021	LmDAmod3
heparan sulfate proteoglycan biosynthetic process (GO:0015012)	2/19	0.00400405	0.0520526	0	0	23.8691	131.768	EXT1;HS6ST2	GO_Biological_Process_2021	LmDAmod3
transmembrane receptor protein tyrosine kinase signaling pathway (GO:0007169)	7/404	0.00417208	0.0532326	0	0	3.69765	20.2607	AHI1;NRP1;NRP2;PDGFD;HAP1;EPHB1;PRLR	GO_Biological_Process_2021	LmDAmod3
heparan sulfate proteoglycan metabolic process (GO:0030201)	2/21	0.00488539	0.0601077	0	0	21.3545	113.638	EXT1;HS6ST2	GO_Biological_Process_2021	LmDAmod3
regulation of dendritic spine development (GO:0060998)	2/21	0.00488539	0.0601077	0	0	21.3545	113.638	GRIN3A;TANC2	GO_Biological_Process_2021	LmDAmod3
synapse assembly (GO:0007416)	3/69	0.0050044	0.0604918	0	0	9.29428	49.2359	GRID2;CDH2;ADGRL3	GO_Biological_Process_2021	LmDAmod3
potassium ion transmembrane transport (GO:0071805)	4/139	0.00523452	0.0621825	0	0	6.10031	32.0418	KCNH5;KCND2;KCNH7;KCNAB1	GO_Biological_Process_2021	LmDAmod3
neuron projection morphogenesis (GO:0048812)	4/140	0.00536814	0.062689	0	0	6.05515	31.6519	ALCAM;ANK3;TNIK;EPHB1	GO_Biological_Process_2021	LmDAmod3
neuromuscular junction development (GO:0007528)	2/24	0.00635855	0.0730173	0	0	18.4397	93.2672	UNC13C;ANK3	GO_Biological_Process_2021	LmDAmod3
positive regulation of endothelial cell proliferation (GO:0001938)	3/77	0.00678906	0.0741652	0	0	8.28615	41.3681	NRP1;NRP2;SCG2	GO_Biological_Process_2021	LmDAmod3
brain development (GO:0007420)	4/150	0.00683178	0.0741652	0	0	5.63756	28.1098	CDH2;NNAT;HAP1;ADGRL3	GO_Biological_Process_2021	LmDAmod3
regulation of AMPA receptor activity (GO:2000311)	2/25	0.00688907	0.0741652	0	0	17.6371	87.7942	CACNG4;SHISA6	GO_Biological_Process_2021	LmDAmod3
outflow tract septum morphogenesis (GO:0003148)	2/25	0.00688907	0.0741652	0	0	17.6371	87.7942	NRP1;NRP2	GO_Biological_Process_2021	LmDAmod3
positive regulation of filopodium assembly (GO:0051491)	2/26	0.00743899	0.0788533	0	0	16.9014	82.8339	NRP1;TENM1	GO_Biological_Process_2021	LmDAmod3
regulation of postsynapse organization (GO:0099175)	2/28	0.00859621	0.0897392	0	0	15.5997	74.1989	IL1RAPL1;TANC2	GO_Biological_Process_2021	LmDAmod3
regulation of neuronal synaptic plasticity (GO:0048168)	2/29	0.0092031	0.0946408	0	0	15.0212	70.4224	GRIK2;SHISA6	GO_Biological_Process_2021	LmDAmod3
regulation of neuron projection development (GO:0010975)	4/165	0.00948739	0.0961296	0	0	5.10844	23.794	TENM3;CDH2;IL1RAPL1;TANC2	GO_Biological_Process_2021	LmDAmod3
regulation of cation transmembrane transport (GO:1904062)	2/30	0.00982858	0.0981433	0	0	14.484	66.9516	KCNIP1;KCNAB1	GO_Biological_Process_2021	LmDAmod3
regulation of endothelial cell proliferation (GO:0001936)	3/92	0.0110455	0.106842	0	0	6.8844	31.0193	NRP1;NRP2;SCG2	GO_Biological_Process_2021	LmDAmod3
regulation of dendrite morphogenesis (GO:0048814)	2/32	0.0111345	0.106842	0	0	13.517	60.7955	IL1RAPL1;TNIK	GO_Biological_Process_2021	LmDAmod3
central nervous system development (GO:0007417)	5/268	0.0111649	0.106842	0	0	3.92976	17.6642	AHI1;CDH2;NNAT;HAP1;ADGRL3	GO_Biological_Process_2021	LmDAmod3
neuron differentiation (GO:0030182)	4/174	0.0113639	0.107256	0	0	4.83578	21.6513	TENM1;TENM3;LMX1A;IL1RAPL1	GO_Biological_Process_2021	LmDAmod3
regulation of neurotransmitter secretion (GO:0046928)	2/33	0.0118146	0.110003	0	0	13.0803	58.0559	RIMS2;BAIAP3	GO_Biological_Process_2021	LmDAmod3
inorganic cation transmembrane transport (GO:0098662)	5/274	0.0121953	0.112034	0	0	3.84093	16.9258	KCNH5;KCND2;KCNH7;KCNAB1;TRPM3	GO_Biological_Process_2021	LmDAmod3
central nervous system neuron differentiation (GO:0021953)	2/34	0.0125125	0.113436	0	0	12.6709	55.5117	GRID2;LMX1A	GO_Biological_Process_2021	LmDAmod3
glycosaminoglycan biosynthetic process (GO:0006024)	3/97	0.0127385	0.113985	0	0	6.51656	28.4326	EXT1;CHSY3;HS6ST2	GO_Biological_Process_2021	LmDAmod3
regulation of trans-synaptic signaling (GO:0099177)	2/35	0.013228	0.115368	0	0	12.2863	53.1436	GRID2;GRIK2	GO_Biological_Process_2021	LmDAmod3
semaphorin-plexin signaling pathway (GO:0071526)	2/35	0.013228	0.115368	0	0	12.2863	53.1436	NRP1;NRP2	GO_Biological_Process_2021	LmDAmod3
regulation of cardiac muscle contraction (GO:0055117)	2/36	0.0139609	0.117306	0	0	11.9244	50.9349	PDE4B;ADRA1A	GO_Biological_Process_2021	LmDAmod3
membrane assembly (GO:0071709)	2/36	0.0139609	0.117306	0	0	11.9244	50.9349	IL1RAPL1;ANK3	GO_Biological_Process_2021	LmDAmod3
dendrite morphogenesis (GO:0048813)	2/36	0.0139609	0.117306	0	0	11.9244	50.9349	PHACTR1;EPHB1	GO_Biological_Process_2021	LmDAmod3
anterograde axonal transport (GO:0008089)	2/37	0.0147111	0.12212	0	0	11.5831	48.8708	DLG2;HAP1	GO_Biological_Process_2021	LmDAmod3
positive regulation of insulin secretion (GO:0032024)	2/38	0.0154783	0.125465	0	0	11.2608	46.9384	NNAT;BAIAP3	GO_Biological_Process_2021	LmDAmod3
positive regulation of signaling (GO:0023056)	2/38	0.0154783	0.125465	0	0	11.2608	46.9384	RIMS2;GRIK2	GO_Biological_Process_2021	LmDAmod3
negative regulation of secretion by cell (GO:1903531)	2/39	0.0162624	0.127327	0	0	10.9559	45.1261	GRM7;IL1RAPL1	GO_Biological_Process_2021	LmDAmod3
vesicle cytoskeletal trafficking (GO:0099518)	2/39	0.0162624	0.127327	0	0	10.9559	45.1261	HAP1;TANC2	GO_Biological_Process_2021	LmDAmod3
endothelial cell migration (GO:0043542)	2/39	0.0162624	0.127327	0	0	10.9559	45.1261	NRP1;SCG2	GO_Biological_Process_2021	LmDAmod3
positive regulation of cation channel activity (GO:2001259)	2/40	0.0170632	0.129193	0	0	10.667	43.4237	ANK3;HAP1	GO_Biological_Process_2021	LmDAmod3
regulation of sodium ion transmembrane transporter activity (GO:2000649)	2/40	0.0170632	0.129193	0	0	10.667	43.4237	FGF14;ANK3	GO_Biological_Process_2021	LmDAmod3
synaptic vesicle exocytosis (GO:0016079)	2/40	0.0170632	0.129193	0	0	10.667	43.4237	RIMS2;UNC13C	GO_Biological_Process_2021	LmDAmod3
epithelial cell migration (GO:0010631)	2/41	0.0178805	0.132469	0	0	10.393	41.8219	NRP1;SCG2	GO_Biological_Process_2021	LmDAmod3
regulation of filopodium assembly (GO:0051489)	2/41	0.0178805	0.132469	0	0	10.393	41.8219	NRP1;TENM1	GO_Biological_Process_2021	LmDAmod3
regulation of cell-cell adhesion (GO:0022407)	2/43	0.0195638	0.141225	0	0	9.88502	38.8884	MAGI1;TENM3	GO_Biological_Process_2021	LmDAmod3
neurogenesis (GO:0022008)	2/44	0.0204295	0.141225	0	0	9.64917	37.5428	HAP1;EPHB1	GO_Biological_Process_2021	LmDAmod3
neurotransmitter secretion (GO:0007269)	2/44	0.0204295	0.141225	0	0	9.64917	37.5428	RIMS2;SYN3	GO_Biological_Process_2021	LmDAmod3
ion transport (GO:0006811)	3/116	0.0204649	0.141225	0	0	5.41566	21.0617	GABRB1;SLC17A6;TRPM3	GO_Biological_Process_2021	LmDAmod3
positive regulation of cell projection organization (GO:0031346)	3/117	0.020929	0.141225	0	0	5.36788	20.7556	TENM3;IL1RAPL1;PLXNC1	GO_Biological_Process_2021	LmDAmod3
action potential (GO:0001508)	2/45	0.021311	0.141225	0	0	9.4243	36.2697	KCND2;ANK3	GO_Biological_Process_2021	LmDAmod3
positive regulation of cell-cell adhesion (GO:0022409)	2/47	0.0231206	0.141225	0	0	9.00454	33.9204	MAGI1;ANK3	GO_Biological_Process_2021	LmDAmod3
regulation of anatomical structure morphogenesis (GO:0022603)	3/123	0.0238342	0.141225	0	0	5.09794	19.0491	CDH2;TNIK;TANC2	GO_Biological_Process_2021	LmDAmod3
positive regulation of epithelial cell proliferation (GO:0050679)	3/123	0.0238342	0.141225	0	0	5.09794	19.0491	NRP1;NRP2;SCG2	GO_Biological_Process_2021	LmDAmod3
regulation of interleukin-2 production (GO:0032663)	2/48	0.0240483	0.141225	0	0	8.80834	32.8348	NAV3;PDE4B	GO_Biological_Process_2021	LmDAmod3
positive regulation of action potential (GO:0045760)	1/5	0.0247535	0.141225	0	0	50.2424	185.836	ADRA1A	GO_Biological_Process_2021	LmDAmod3
positive regulation of axon extension involved in axon guidance (GO:0048842)	1/5	0.0247535	0.141225	0	0	50.2424	185.836	NRP1	GO_Biological_Process_2021	LmDAmod3
regulation of retinal ganglion cell axon guidance (GO:0090259)	1/5	0.0247535	0.141225	0	0	50.2424	185.836	NRP1	GO_Biological_Process_2021	LmDAmod3
positive regulation of cardiac muscle contraction (GO:0060452)	1/5	0.0247535	0.141225	0	0	50.2424	185.836	ADRA1A	GO_Biological_Process_2021	LmDAmod3
regulation of voltage-gated sodium channel activity (GO:1905150)	1/5	0.0247535	0.141225	0	0	50.2424	185.836	FGF14	GO_Biological_Process_2021	LmDAmod3
positive regulation of long-term synaptic depression (GO:1900454)	1/5	0.0247535	0.141225	0	0	50.2424	185.836	GRID2	GO_Biological_Process_2021	LmDAmod3
short-term memory (GO:0007614)	1/5	0.0247535	0.141225	0	0	50.2424	185.836	CALB1	GO_Biological_Process_2021	LmDAmod3
negative regulation of skeletal muscle cell differentiation (GO:2001015)	1/5	0.0247535	0.141225	0	0	50.2424	185.836	EPHB1	GO_Biological_Process_2021	LmDAmod3
positive regulation of neurotransmitter transport (GO:0051590)	1/5	0.0247535	0.141225	0	0	50.2424	185.836	BAIAP3	GO_Biological_Process_2021	LmDAmod3
positive regulation of non-motile cilium assembly (GO:1902857)	1/5	0.0247535	0.141225	0	0	50.2424	185.836	HAP1	GO_Biological_Process_2021	LmDAmod3
left/right axis specification (GO:0070986)	1/5	0.0247535	0.141225	0	0	50.2424	185.836	AHI1	GO_Biological_Process_2021	LmDAmod3
regulation of homophilic cell adhesion (GO:1903385)	1/5	0.0247535	0.141225	0	0	50.2424	185.836	TENM3	GO_Biological_Process_2021	LmDAmod3
cerebellar granule cell differentiation (GO:0021707)	1/5	0.0247535	0.141225	0	0	50.2424	185.836	GRID2	GO_Biological_Process_2021	LmDAmod3
synaptic transmission, glycinergic (GO:0060012)	1/5	0.0247535	0.141225	0	0	50.2424	185.836	GLRA2	GO_Biological_Process_2021	LmDAmod3
protein lipoylation (GO:0009249)	1/5	0.0247535	0.141225	0	0	50.2424	185.836	NNAT	GO_Biological_Process_2021	LmDAmod3
protein localization to axon (GO:0099612)	1/5	0.0247535	0.141225	0	0	50.2424	185.836	ANK3	GO_Biological_Process_2021	LmDAmod3
adherens junction organization (GO:0034332)	2/49	0.0249912	0.141225	0	0	8.6205	31.803	CDH2;CADM1	GO_Biological_Process_2021	LmDAmod3
aminoglycan biosynthetic process (GO:0006023)	2/49	0.0249912	0.141225	0	0	8.6205	31.803	EXT1;HS6ST2	GO_Biological_Process_2021	LmDAmod3
positive regulation of cell morphogenesis involved in differentiation (GO:0010770)	2/50	0.025949	0.141225	0	0	8.44048	30.8214	NRP1;IL1RAPL1	GO_Biological_Process_2021	LmDAmod3
chloride transmembrane transport (GO:1902476)	2/50	0.025949	0.141225	0	0	8.44048	30.8214	GABRB1;GLRA2	GO_Biological_Process_2021	LmDAmod3
regulation of axonogenesis (GO:0050770)	2/51	0.0269215	0.141225	0	0	8.26781	29.8867	CDH2;PLXNC1	GO_Biological_Process_2021	LmDAmod3
cellular response to metal ion (GO:0071248)	3/131	0.0280307	0.141225	0	0	4.77738	17.0765	GLRA2;DLG2;ANK3	GO_Biological_Process_2021	LmDAmod3
negative regulation of anion transport (GO:1903792)	1/6	0.029631	0.141225	0	0	40.1919	141.433	GRM7	GO_Biological_Process_2021	LmDAmod3
regulation of relaxation of cardiac muscle (GO:1901897)	1/6	0.029631	0.141225	0	0	40.1919	141.433	PDE4B	GO_Biological_Process_2021	LmDAmod3
activation of Janus kinase activity (GO:0042976)	1/6	0.029631	0.141225	0	0	40.1919	141.433	PRLR	GO_Biological_Process_2021	LmDAmod3
activation of transmembrane receptor protein tyrosine kinase activity (GO:0007171)	1/6	0.029631	0.141225	0	0	40.1919	141.433	PRLR	GO_Biological_Process_2021	LmDAmod3
aminophospholipid transport (GO:0015917)	1/6	0.029631	0.141225	0	0	40.1919	141.433	ATP8A1	GO_Biological_Process_2021	LmDAmod3
positive regulation of heart rate by epinephrine-norepinephrine (GO:0001996)	1/6	0.029631	0.141225	0	0	40.1919	141.433	ADRA1A	GO_Biological_Process_2021	LmDAmod3
heparan sulfate proteoglycan biosynthetic process, enzymatic modification (GO:0015015)	1/6	0.029631	0.141225	0	0	40.1919	141.433	HS6ST2	GO_Biological_Process_2021	LmDAmod3
negative regulation of relaxation of muscle (GO:1901078)	1/6	0.029631	0.141225	0	0	40.1919	141.433	PDE4B	GO_Biological_Process_2021	LmDAmod3
positive regulation of neurotransmitter secretion (GO:0001956)	1/6	0.029631	0.141225	0	0	40.1919	141.433	BAIAP3	GO_Biological_Process_2021	LmDAmod3
cellular response to magnesium ion (GO:0071286)	1/6	0.029631	0.141225	0	0	40.1919	141.433	ANK3	GO_Biological_Process_2021	LmDAmod3
nephric duct morphogenesis (GO:0072178)	1/6	0.029631	0.141225	0	0	40.1919	141.433	AHI1	GO_Biological_Process_2021	LmDAmod3
magnesium ion homeostasis (GO:0010960)	1/6	0.029631	0.141225	0	0	40.1919	141.433	ANK3	GO_Biological_Process_2021	LmDAmod3
positive regulation of receptor binding (GO:1900122)	1/6	0.029631	0.141225	0	0	40.1919	141.433	NRP1	GO_Biological_Process_2021	LmDAmod3
neurotransmitter loading into synaptic vesicle (GO:0098700)	1/6	0.029631	0.141225	0	0	40.1919	141.433	SLC17A6	GO_Biological_Process_2021	LmDAmod3
regulation of non-motile cilium assembly (GO:1902855)	1/6	0.029631	0.141225	0	0	40.1919	141.433	HAP1	GO_Biological_Process_2021	LmDAmod3
prepulse inhibition (GO:0060134)	1/6	0.029631	0.141225	0	0	40.1919	141.433	GRID2	GO_Biological_Process_2021	LmDAmod3
photoreceptor cell outer segment organization (GO:0035845)	1/6	0.029631	0.141225	0	0	40.1919	141.433	AHI1	GO_Biological_Process_2021	LmDAmod3
negative regulation of amino acid transport (GO:0051956)	1/6	0.029631	0.141225	0	0	40.1919	141.433	GRM7	GO_Biological_Process_2021	LmDAmod3
regulation of alternative mRNA splicing, via spliceosome (GO:0000381)	2/54	0.0299258	0.141225	0	0	7.78964	27.3341	KHDRBS2;NOVA1	GO_Biological_Process_2021	LmDAmod3
glycosaminoglycan metabolic process (GO:0030203)	2/54	0.0299258	0.141225	0	0	7.78964	27.3341	EXT1;HS6ST2	GO_Biological_Process_2021	LmDAmod3
regulation of potassium ion transmembrane transport (GO:1901379)	2/54	0.0299258	0.141225	0	0	7.78964	27.3341	KCNIP1;KCNAB1	GO_Biological_Process_2021	LmDAmod3
regulation of ERK1 and ERK2 cascade (GO:0070372)	4/238	0.0316008	0.144876	0	0	3.50178	12.0972	NRP1;PDGFD;EPHB1;ADRA1A	GO_Biological_Process_2021	LmDAmod3
blood vessel morphogenesis (GO:0048514)	2/56	0.0319994	0.144876	0	0	7.50038	25.8166	NRP1;CDH2	GO_Biological_Process_2021	LmDAmod3
excitatory chemical synaptic transmission (GO:0098976)	1/7	0.0344842	0.144876	0	0	33.4916	112.775	SHISA6	GO_Biological_Process_2021	LmDAmod3
regulation of skeletal muscle satellite cell proliferation (GO:0014842)	1/7	0.0344842	0.144876	0	0	33.4916	112.775	EPHB1	GO_Biological_Process_2021	LmDAmod3
negative regulation of dendritic spine development (GO:0061000)	1/7	0.0344842	0.144876	0	0	33.4916	112.775	GRIN3A	GO_Biological_Process_2021	LmDAmod3
glandular epithelial cell development (GO:0002068)	1/7	0.0344842	0.144876	0	0	33.4916	112.775	CDH2	GO_Biological_Process_2021	LmDAmod3
positive regulation of membrane depolarization (GO:1904181)	1/7	0.0344842	0.144876	0	0	33.4916	112.775	ANK3	GO_Biological_Process_2021	LmDAmod3
cellular response to histamine (GO:0071420)	1/7	0.0344842	0.144876	0	0	33.4916	112.775	GABRB1	GO_Biological_Process_2021	LmDAmod3
left/right pattern formation (GO:0060972)	1/7	0.0344842	0.144876	0	0	33.4916	112.775	AHI1	GO_Biological_Process_2021	LmDAmod3
substrate-dependent cell migration, cell extension (GO:0006930)	1/7	0.0344842	0.144876	0	0	33.4916	112.775	NRP1	GO_Biological_Process_2021	LmDAmod3
synaptic vesicle docking (GO:0016081)	1/7	0.0344842	0.144876	0	0	33.4916	112.775	UNC13C	GO_Biological_Process_2021	LmDAmod3
neuron projection arborization (GO:0140058)	1/7	0.0344842	0.144876	0	0	33.4916	112.775	PHACTR1	GO_Biological_Process_2021	LmDAmod3
membrane biogenesis (GO:0044091)	1/7	0.0344842	0.144876	0	0	33.4916	112.775	ANK3	GO_Biological_Process_2021	LmDAmod3
positive regulation of striated muscle contraction (GO:0045989)	1/7	0.0344842	0.144876	0	0	33.4916	112.775	ADRA1A	GO_Biological_Process_2021	LmDAmod3
dense core granule cytoskeletal transport (GO:0099519)	1/7	0.0344842	0.144876	0	0	33.4916	112.775	TANC2	GO_Biological_Process_2021	LmDAmod3
type B pancreatic cell development (GO:0003323)	1/7	0.0344842	0.144876	0	0	33.4916	112.775	CDH2	GO_Biological_Process_2021	LmDAmod3
detection of muscle stretch (GO:0035995)	1/7	0.0344842	0.144876	0	0	33.4916	112.775	CDH2	GO_Biological_Process_2021	LmDAmod3
detection of stimulus involved in sensory perception of pain (GO:0062149)	1/7	0.0344842	0.144876	0	0	33.4916	112.775	EPHB1	GO_Biological_Process_2021	LmDAmod3
adenylate cyclase-inhibiting G protein-coupled receptor signaling pathway (GO:0007193)	2/60	0.0363104	0.146416	0	0	6.9817	23.1489	GRM7;GRM8	GO_Biological_Process_2021	LmDAmod3
protein localization to presynapse (GO:1905383)	1/8	0.0393135	0.146416	0	0	28.7056	92.8968	DLG2	GO_Biological_Process_2021	LmDAmod3
excitatory synapse assembly (GO:1904861)	1/8	0.0393135	0.146416	0	0	28.7056	92.8968	GRID2	GO_Biological_Process_2021	LmDAmod3
anterograde axonal protein transport (GO:0099641)	1/8	0.0393135	0.146416	0	0	28.7056	92.8968	DLG2	GO_Biological_Process_2021	LmDAmod3
axo-dendritic protein transport (GO:0099640)	1/8	0.0393135	0.146416	0	0	28.7056	92.8968	DLG2	GO_Biological_Process_2021	LmDAmod3
regulation of Cdc42 protein signal transduction (GO:0032489)	1/8	0.0393135	0.146416	0	0	28.7056	92.8968	NRP1	GO_Biological_Process_2021	LmDAmod3
response to epinephrine (GO:0071871)	1/8	0.0393135	0.146416	0	0	28.7056	92.8968	PDE4B	GO_Biological_Process_2021	LmDAmod3
heparan sulfate proteoglycan biosynthetic process, polysaccharide chain biosynthetic process (GO:0015014)	1/8	0.0393135	0.146416	0	0	28.7056	92.8968	EXT1	GO_Biological_Process_2021	LmDAmod3
response to hepatocyte growth factor (GO:0035728)	1/8	0.0393135	0.146416	0	0	28.7056	92.8968	NRP1	GO_Biological_Process_2021	LmDAmod3
positive regulation of homotypic cell-cell adhesion (GO:0034112)	1/8	0.0393135	0.146416	0	0	28.7056	92.8968	ANK3	GO_Biological_Process_2021	LmDAmod3
response to potassium ion (GO:0035864)	1/8	0.0393135	0.146416	0	0	28.7056	92.8968	DLG2	GO_Biological_Process_2021	LmDAmod3
cell-cell adhesion mediated by cadherin (GO:0044331)	1/8	0.0393135	0.146416	0	0	28.7056	92.8968	CDH2	GO_Biological_Process_2021	LmDAmod3
negative regulation of potassium ion transmembrane transporter activity (GO:1901017)	1/8	0.0393135	0.146416	0	0	28.7056	92.8968	KCNAB1	GO_Biological_Process_2021	LmDAmod3
cellular response to epinephrine stimulus (GO:0071872)	1/8	0.0393135	0.146416	0	0	28.7056	92.8968	PDE4B	GO_Biological_Process_2021	LmDAmod3
cellular response to hepatocyte growth factor stimulus (GO:0035729)	1/8	0.0393135	0.146416	0	0	28.7056	92.8968	NRP1	GO_Biological_Process_2021	LmDAmod3
cellular response to potassium ion (GO:0035865)	1/8	0.0393135	0.146416	0	0	28.7056	92.8968	DLG2	GO_Biological_Process_2021	LmDAmod3
neurotransmitter receptor diffusion trapping (GO:0099628)	1/8	0.0393135	0.146416	0	0	28.7056	92.8968	CACNG4	GO_Biological_Process_2021	LmDAmod3
T cell mediated cytotoxicity (GO:0001913)	1/8	0.0393135	0.146416	0	0	28.7056	92.8968	CADM1	GO_Biological_Process_2021	LmDAmod3
commissural neuron axon guidance (GO:0071679)	1/8	0.0393135	0.146416	0	0	28.7056	92.8968	NRP1	GO_Biological_Process_2021	LmDAmod3
coronary vasculature morphogenesis (GO:0060977)	1/8	0.0393135	0.146416	0	0	28.7056	92.8968	NRP1	GO_Biological_Process_2021	LmDAmod3
postsynaptic neurotransmitter receptor diffusion trapping (GO:0098970)	1/8	0.0393135	0.146416	0	0	28.7056	92.8968	CACNG4	GO_Biological_Process_2021	LmDAmod3
protein secretion (GO:0009306)	2/64	0.0408313	0.151251	0	0	6.52995	20.8848	RIMS2;SCG2	GO_Biological_Process_2021	LmDAmod3
inorganic anion transmembrane transport (GO:0098661)	2/65	0.0419931	0.154723	0	0	6.42598	20.372	GABRB1;GLRA2	GO_Biological_Process_2021	LmDAmod3
negative regulation of exocytosis (GO:0045920)	1/9	0.0441188	0.15669	0	0	25.1162	78.3842	IL1RAPL1	GO_Biological_Process_2021	LmDAmod3
response to magnesium ion (GO:0032026)	1/9	0.0441188	0.15669	0	0	25.1162	78.3842	ANK3	GO_Biological_Process_2021	LmDAmod3
positive regulation of membrane potential (GO:0045838)	1/9	0.0441188	0.15669	0	0	25.1162	78.3842	ANK3	GO_Biological_Process_2021	LmDAmod3
semaphorin-plexin signaling pathway involved in axon guidance (GO:1902287)	1/9	0.0441188	0.15669	0	0	25.1162	78.3842	PLXNC1	GO_Biological_Process_2021	LmDAmod3
positive regulation of protein kinase C signaling (GO:0090037)	1/9	0.0441188	0.15669	0	0	25.1162	78.3842	ADRA1A	GO_Biological_Process_2021	LmDAmod3
type B pancreatic cell differentiation (GO:0003309)	1/9	0.0441188	0.15669	0	0	25.1162	78.3842	CDH2	GO_Biological_Process_2021	LmDAmod3
endothelial cell chemotaxis (GO:0035767)	1/9	0.0441188	0.15669	0	0	25.1162	78.3842	NRP1	GO_Biological_Process_2021	LmDAmod3
vascular endothelial growth factor receptor signaling pathway (GO:0048010)	2/67	0.0443538	0.156717	0	0	6.22763	19.4025	NRP1;NRP2	GO_Biological_Process_2021	LmDAmod3
cell chemotaxis (GO:0060326)	2/69	0.0467626	0.16044	0	0	6.04112	18.502	NRP1;EPHB1	GO_Biological_Process_2021	LmDAmod3
positive regulation of MAP kinase activity (GO:0043406)	2/69	0.0467626	0.16044	0	0	6.04112	18.502	TENM1;PDGFD	GO_Biological_Process_2021	LmDAmod3
positive regulation of protein polymerization (GO:0032273)	2/69	0.0467626	0.16044	0	0	6.04112	18.502	TENM1;NAV3	GO_Biological_Process_2021	LmDAmod3
positive regulation of MAPK cascade (GO:0043410)	4/274	0.0487319	0.16044	0	0	3.02932	9.15286	TENM1;NRP1;PDGFD;ADRA1A	GO_Biological_Process_2021	LmDAmod3
regulation of actin filament-based movement (GO:1903115)	1/10	0.0489004	0.16044	0	0	22.3244	67.3742	PDE4B	GO_Biological_Process_2021	LmDAmod3
regulation of axon guidance (GO:1902667)	1/10	0.0489004	0.16044	0	0	22.3244	67.3742	NRP1	GO_Biological_Process_2021	LmDAmod3
response to histamine (GO:0034776)	1/10	0.0489004	0.16044	0	0	22.3244	67.3742	GABRB1	GO_Biological_Process_2021	LmDAmod3
cellular response to acetylcholine (GO:1905145)	1/10	0.0489004	0.16044	0	0	22.3244	67.3742	LY6H	GO_Biological_Process_2021	LmDAmod3
ionotropic glutamate receptor signaling pathway (GO:0035235)	1/10	0.0489004	0.16044	0	0	22.3244	67.3742	GRIN3A	GO_Biological_Process_2021	LmDAmod3
lactation (GO:0007595)	1/10	0.0489004	0.16044	0	0	22.3244	67.3742	PRLR	GO_Biological_Process_2021	LmDAmod3
regulation of glycoprotein biosynthetic process (GO:0010559)	1/10	0.0489004	0.16044	0	0	22.3244	67.3742	NECAB1	GO_Biological_Process_2021	LmDAmod3
regulation of high voltage-gated calcium channel activity (GO:1901841)	1/10	0.0489004	0.16044	0	0	22.3244	67.3742	PDE4B	GO_Biological_Process_2021	LmDAmod3
regulation of long-term synaptic depression (GO:1900452)	1/10	0.0489004	0.16044	0	0	22.3244	67.3742	GRID2	GO_Biological_Process_2021	LmDAmod3
presynaptic membrane assembly (GO:0097105)	1/10	0.0489004	0.16044	0	0	22.3244	67.3742	IL1RAPL1	GO_Biological_Process_2021	LmDAmod3
protein localization to endosome (GO:0036010)	1/10	0.0489004	0.16044	0	0	22.3244	67.3742	NRP1	GO_Biological_Process_2021	LmDAmod3
positive regulation of neurogenesis (GO:0050769)	2/72	0.0504638	0.164638	0	0	5.78134	17.266	IL1RAPL1;PLXNC1	GO_Biological_Process_2021	LmDAmod3
regulation of MAPK cascade (GO:0043408)	3/166	0.0506579	0.164638	0	0	3.74492	11.1698	TNIK;EPHB1;ADRA1A	GO_Biological_Process_2021	LmDAmod3
granulocyte chemotaxis (GO:0071621)	2/73	0.0517203	0.16652	0	0	5.69963	16.8817	PDE4B;SCG2	GO_Biological_Process_2021	LmDAmod3
neurotransmitter transport (GO:0006836)	2/73	0.0517203	0.16652	0	0	5.69963	16.8817	SLC17A6;SYN3	GO_Biological_Process_2021	LmDAmod3
regulation of amyloid precursor protein biosynthetic process (GO:0042984)	1/11	0.0536583	0.166534	0	0	20.0909	58.7683	NECAB1	GO_Biological_Process_2021	LmDAmod3
axonal transport of mitochondrion (GO:0019896)	1/11	0.0536583	0.166534	0	0	20.0909	58.7683	HAP1	GO_Biological_Process_2021	LmDAmod3
camera-type eye morphogenesis (GO:0048593)	1/11	0.0536583	0.166534	0	0	20.0909	58.7683	TENM3	GO_Biological_Process_2021	LmDAmod3
hepatocyte growth factor receptor signaling pathway (GO:0048012)	1/11	0.0536583	0.166534	0	0	20.0909	58.7683	NRP1	GO_Biological_Process_2021	LmDAmod3
induction of positive chemotaxis (GO:0050930)	1/11	0.0536583	0.166534	0	0	20.0909	58.7683	SCG2	GO_Biological_Process_2021	LmDAmod3
regulation of microtubule-based movement (GO:0060632)	1/11	0.0536583	0.166534	0	0	20.0909	58.7683	HAP1	GO_Biological_Process_2021	LmDAmod3
midbrain dopaminergic neuron differentiation (GO:1904948)	1/11	0.0536583	0.166534	0	0	20.0909	58.7683	LMX1A	GO_Biological_Process_2021	LmDAmod3
presynaptic membrane organization (GO:0097090)	1/11	0.0536583	0.166534	0	0	20.0909	58.7683	IL1RAPL1	GO_Biological_Process_2021	LmDAmod3
regulation of cell migration (GO:0030334)	5/408	0.053981	0.166784	0	0	2.5463	7.43296	FRMD5;NAV3;PDGFD;PHACTR1;PLXNC1	GO_Biological_Process_2021	LmDAmod3
neuron projection development (GO:0031175)	3/171	0.0544404	0.167453	0	0	3.63255	10.5731	GRM7;TNIK;EPHB1	GO_Biological_Process_2021	LmDAmod3
positive regulation of ERK1 and ERK2 cascade (GO:0070374)	3/172	0.0552128	0.168628	0	0	3.61087	10.4591	NRP1;PDGFD;ADRA1A	GO_Biological_Process_2021	LmDAmod3
[truncated: 5,703 more rows]
