# Supplementary material for: Transcriptomic atlas of midbrain dopamine neurons uncovers differential vulnerability in a Parkinsonism lesion model
Source: eLife. 2024 Apr 8;12:RP89482. doi: 10.7554/eLife.89482 (PMC11001297; doi:10.7554/eLife.89482)
Supplement: Supplementary file 10. [file elife-89482-supp10.xlsx]

## Sheet: readme
up	806 genes	Only upregulated in ML	DE[ML vs other nuclei] - DE[lesioned vs intact]
down	661 genes	Only downregulated in ML	DE[ML vs other nuclei] - DE[lesioned vs intact]

## Sheet: GO_Biological_Process_2021_up
Column1	Term	Overlap	P.value	Adjusted.P.value	Old.P.value	Old.Adjusted.P.value	Odds.Ratio	Combined.Score	Genes
1	axon guidance (GO:0007411)	27/203	5.14919e-08	0.000160758	0	0	3.74523	62.8519	RET;ROBO2;SEMA3C;NTN4;NRXN3;PTPRM;VLDLR;PIK3CB;NTN1;GRB10;NCAM1;FYN;RAC1;PDLIM7;BDNF;PRKCA;GAB2;PTK2;VEGFA;ENAH;TMEFF1;KLF7;GAP43;DAB1;PIK3CA;DOK5;PALLD
2	axonogenesis (GO:0007409)	27/240	1.53936e-06	0.00240295	0	0	3.08863	41.3387	RET;ROBO2;SEMA3C;NTN4;NRXN3;VLDLR;PIK3CB;GRB10;NCAM1;FYN;PDLIM7;HSP90AA1;BDNF;PRKCA;ANK3;GAB2;PTK2;ENAH;SHTN1;KLF7;DAB1;PIK3CA;DOK5;PALLD;MAP1B;MAP1A;FGFR2
3	neuron projection morphogenesis (GO:0048812)	19/140	3.56034e-06	0.00370513	0	0	3.80551	47.7426	MEF2A;GPM6A;TRIO;BDNF;CTNND2;ANK3;IQGAP1;NGF;CDC42;SHTN1;KLF7;CTTN;FLRT3;MAP2;MAP1B;MAP1A;MAP6;FGFR2;MAP4K4
4	vascular endothelial growth factor receptor signaling pathway (GO:0048010)	12/67	1.3179e-05	0.00875186	0	0	5.25917	59.0967	CYFIP2;CDC42;HSP90AA1;SHC2;PIK3CA;ELMO1;FYN;PIK3CB;RAC1;MAPK14;PTK2;VEGFA
5	positive regulation of cell growth (GO:0030307)	15/102	1.40164e-05	0.00875186	0	0	4.16474	46.5422	SYT4;USP47;MTPN;BDNF;AKAP6;INO80;NGF;NTN1;CDC42;RPS6KA3;SHTN1;SDCBP;GOLGA4;BCL2;ADNP2
6	Fc-gamma receptor signaling pathway involved in phagocytosis (GO:0038096)	12/71	2.42752e-05	0.0125218	0	0	4.90159	52.0846	CYFIP2;ACTR3;CDC42;LYN;HSP90AA1;PIK3CA;WIPF1;ELMO1;FYN;PIK3CB;RAC1;PTK2
7	Fc-gamma receptor signaling pathway (GO:0038094)	12/72	2.80757e-05	0.0125218	0	0	4.81965	50.5128	CYFIP2;ACTR3;CDC42;LYN;HSP90AA1;PIK3CA;WIPF1;ELMO1;FYN;PIK3CB;RAC1;PTK2
8	Fc receptor mediated stimulatory signaling pathway (GO:0002431)	12/74	3.72522e-05	0.0133593	0	0	4.66369	47.5593	CYFIP2;ACTR3;CDC42;LYN;HSP90AA1;PIK3CA;WIPF1;ELMO1;FYN;PIK3CB;RAC1;PTK2
9	regulation of Ras protein signal transduction (GO:0046578)	13/86	3.85116e-05	0.0133593	0	0	4.29396	43.6462	LYN;DENND4A;DENND1A;ERBIN;MYO9B;NGF;ARHGAP44;EPS8;MADD;RAPGEF1;SPRY2;ARHGEF2;OGT
10	positive regulation of cardiac muscle hypertrophy (GO:0010613)	6/18	5.14707e-05	0.0160691	0	0	11.9887	118.383	MEF2A;MTPN;CAMK2D;PRKCA;AKAP6;IL6ST
11	neuron projection development (GO:0031175)	19/171	6.29316e-05	0.0178611	0	0	3.02446	29.257	LYN;GPM6A;GSK3B;TRIO;BDNF;CTNND2;PTPRM;BICDL1;NGF;MAPK8IP3;CDC42;SHTN1;CTTN;FLRT3;MAP2;MICALL1;MAP4;STX3;MAP4K4
12	transmembrane receptor protein tyrosine kinase signaling pathway (GO:0007169)	33/404	0.000103264	0.0268658	0	0	2.16595	19.8796	CYFIP2;RET;ALK;GSK3B;SHC2;NEDD9;PIK3CB;AP2A2;CDC42;SDCBP;FLRT3;CASP3;GRB10;ATP6V1H;FYN;RAC1;LYN;ACTR3;HSP90AA1;RBFOX2;BDNF;EIF2AK3;SORBS1;NGF;MAPK14;PTK2;VEGFA;PIK3CA;RAPGEF1;ELMO1;RHOQ;FGFR2;FGFR1
13	establishment of spindle orientation (GO:0051294)	7/30	0.000151928	0.0328042	0	0	7.30244	64.2039	ITGB1;FBXW11;HTT;MAP4;CLASP1;NDEL1;PAFAH1B1
14	neuron migration (GO:0001764)	9/50	0.000152074	0.0328042	0	0	5.27518	46.3748	GPM6A;MAP1B;CEP85L;NDNF;RAC1;PAFAH1B1;SDCCAG8;VEGFA;FGFR1
15	positive regulation of GTPase activity (GO:0043547)	21/214	0.000160178	0.0328042	0	0	2.63372	23.0166	ITGB1;GSK3B;TBC1D9B;RALGAPA2;TBC1D9;TSC1;SIPA1L2;DOCK11;TBC1D1;ARHGAP42;TBC1D20;RAPGEF1;PIP5K1A;TBC1D12;RAB11FIP2;EVI5;RGS6;NDEL1;MAP4K4;RGS7;PICALM
16	enzyme linked receptor protein signaling pathway (GO:0007167)	16/140	0.000168119	0.0328042	0	0	3.11474	27.0697	LYN;ALK;RET;GUCY2C;SHC2;TRIO;BDNF;NEDD9;PIK3CB;NGF;PTK2;RAPGEF1;FYN;IL6ST;FGFR2;FGFR1
17	Ras protein signal transduction (GO:0007265)	16/142	0.000198358	0.0364279	0	0	3.06498	26.1303	ARHGEF11;SHC2;JUN;MYO9B;HACD3;MAPK14;USP28;NTN1;EPS8;RAP1B;SHTN1;MRAS;ELMO1;RAPGEF1;RAC1;CTNNAL1
18	vesicle transport along microtubule (GO:0047496)	6/23	0.000235502	0.0408466	0	0	8.46044	70.6767	KIF3B;FBXW11;HTT;BICDL1;NDEL1;PAFAH1B1
19	positive regulation of protein kinase B signaling (GO:0051897)	17/161	0.000278462	0.0457558	0	0	2.85039	23.3339	RET;ITGB1;HSP90AA1;PDPK1;PIK3CB;GAB2;RTN4;PTK2;HAX1;PIK3CA;SPRY2;TRIB3;FYN;RAC1;GAS6;FGFR2;FGFR1
20	negative regulation of anoikis (GO:2000811)	5/16	0.000316377	0.0493865	0	0	10.8858	87.7242	ITGB1;PIK3CA;BCL2;SNAI2;PTK2
21	carboxylic acid transport (GO:0046942)	9/57	0.000424679	0.0607552	0	0	4.50423	34.9717	SLC23A2;SLC7A5;SLC38A1;SLC7A6;SLC16A1;SLC3A2;SLC1A7;SLC7A1;SLC38A2
22	positive regulation of muscle hypertrophy (GO:0014742)	5/17	0.000433401	0.0607552	0	0	9.97815	77.2693	MEF2A;MTPN;CAMK2D;PRKCA;IL6ST
23	response to endoplasmic reticulum stress (GO:0034976)	13/110	0.00048384	0.0607552	0	0	3.22748	24.6378	GSK3B;JUN;HSPA5;EIF2AK3;ERN1;BCL2L11;TMX1;TMEM117;BCL2;TRIB3;ATF6;ATF3;CFTR
24	mononuclear cell differentiation (GO:1903131)	6/26	0.000484412	0.0607552	0	0	7.19025	54.8801	LYN;PDE1B;MYH9;PPARG;GAS6;VEGFA
25	positive regulation of plasma membrane bounded cell projection assembly (GO:0120034)	11/83	0.000486509	0.0607552	0	0	3.67474	28.0318	EPS8;ACTR3;CDC42;DOCK11;GPM6A;PIK3CA;DPYSL3;HTT;RAC1;RHOQ;NDEL1
26	regulation of peptidyl-serine phosphorylation (GO:0033135)	12/98	0.000571246	0.0660467	0	0	3.35798	25.0763	HSP90AA1;HAX1;BDNF;PDE4D;SH2D3C;SPRY2;CAMK1;NGF;GAS6;FNIP1;CD44;VEGFA
27	L-alpha-amino acid transmembrane transport (GO:1902475)	6/27	0.000601775	0.0660467	0	0	6.8475	50.7785	SLC7A5;SLC38A1;ARL6IP5;SLC3A2;SLC7A1;SLC7A3
28	ornithine transport (GO:0015822)	3/5	0.000613503	0.0660467	0	0	35.8506	265.162	SLC7A6;SLC7A1;SLC7A3
29	regulation of adherens junction organization (GO:1903391)	3/5	0.000613503	0.0660467	0	0	35.8506	265.162	PTPN23;ADD1;VEGFA
30	monocyte differentiation (GO:0030224)	4/11	0.000688464	0.0679533	0	0	13.6708	99.5379	PDE1B;MYH9;PPARG;VEGFA
31	regulation of axon extension (GO:0030516)	7/38	0.000711615	0.0679533	0	0	5.41568	39.2527	GSK3B;SHTN1;GOLGA4;CTTN;MAP2;NTN1;RTN4
32	L-amino acid transport (GO:0015807)	6/28	0.000740042	0.0679533	0	0	6.53591	47.1161	SLC7A5;ARL6IP5;SLC3A2;SLC7A1;SLC38A2;SLC7A3
33	positive regulation of cell communication (GO:0010647)	6/28	0.000740042	0.0679533	0	0	6.53591	47.1161	CLSTN2;HOMER1;SOX11;PTPN23;ANK3;WLS
34	regulation of extrinsic apoptotic signaling pathway in absence of ligand (GO:2001239)	6/28	0.000740042	0.0679533	0	0	6.53591	47.1161	RET;EYA3;BCL2;SNAI2;INHBA;FGFR1
35	vesicle cytoskeletal trafficking (GO:0099518)	7/39	0.000837508	0.0736526	0	0	5.24617	37.1695	SYT4;FBXW11;HTT;BICDL1;PPFIA2;NDEL1;PAFAH1B1
36	establishment of mitotic spindle localization (GO:0040001)	6/29	0.000901625	0.0736526	0	0	6.25141	43.8306	ITGB1;FBXW11;HTT;CLASP1;NDEL1;PAFAH1B1
37	lamellipodium organization (GO:0097581)	6/29	0.000901625	0.0736526	0	0	6.25141	43.8306	ITGB1;ABLIM1;CTTN;SPATA13;RAC1;VCL
38	cell morphogenesis involved in neuron differentiation (GO:0048667)	10/76	0.000919081	0.0736526	0	0	3.64093	25.4579	MEF2A;SHTN1;KLF7;UNK;MAP2;MAP1B;MAP1A;MAP6;ANK3;FGFR2
39	inositol lipid-mediated signaling (GO:0048017)	8/51	0.000920067	0.0736526	0	0	4.46488	31.2143	PLCB4;PIK3CA;PLCL2;PIK3CB;GAB2;NGF;OGT;FGFR1
40	regulation of actin filament depolymerization (GO:0030834)	4/12	0.000999881	0.0780407	0	0	11.9613	82.6275	MTPN;PLEKHH2;PIK3CA;CFL2
41	cytoskeleton organization (GO:0007010)	13/120	0.00110686	0.0842831	0	0	2.92431	19.9036	ZRANB1;MAST4;DST;TPM1;MICAL3;NEDD9;ARHGAP10;FGD4;PALLD;PACSIN2;RAC1;LRCH3;SH3D19
42	regulation of filopodium assembly (GO:0051489)	7/41	0.00114164	0.0846649	0	0	4.93705	33.45	CDC42;ARHGAP44;GPM6A;DOCK11;GAP43;DPYSL3;RHOQ
43	regulation of microtubule motor activity (GO:2000574)	3/6	0.00119021	0.0846649	0	0	23.8991	160.928	FBXW11;MAP2;PAFAH1B1
44	negative regulation of cysteine-type endopeptidase activity (GO:2000117)	8/53	0.00119323	0.0846649	0	0	4.266	28.7148	CAST;RPS6KA3;USP47;NGF;GAS6;FNIP1;CD44;VEGFA
45	regulation of anoikis (GO:2000209)	5/21	0.00124653	0.0864817	0	0	7.48205	50.0354	ITGB1;PIK3CA;BCL2;SNAI2;PTK2
46	positive regulation of peptidyl-serine phosphorylation (GO:0033138)	11/93	0.00127767	0.086682	0	0	3.22491	21.4867	HSP90AA1;HAX1;BDNF;SH2D3C;SPRY2;CAMK1;NGF;GAS6;FNIP1;CD44;VEGFA
47	organelle transport along microtubule (GO:0072384)	6/31	0.00130495	0.086682	0	0	5.7507	38.1938	CDC42;FBXW11;HTT;BICDL1;NDEL1;PAFAH1B1
48	regulation of focal adhesion assembly (GO:0051893)	8/54	0.00135213	0.0867146	0	0	4.17304	27.5674	TSC1;RAC1;PHLDB2;VCL;CLASP1;PTK2;MAP4K4;VEGFA
49	peptidyl-serine modification (GO:0018209)	16/169	0.00136099	0.0867146	0	0	2.52053	16.6343	SRPK2;GSK3B;CAMK2D;GALNT13;MAST4;PDPK1;EIF2AK3;PRKCA;NDNF;MAPK14;HIPK3;HIPK2;RPS6KA3;STK38L;CAMK1;GAS6
50	plasma membrane repair (GO:0001778)	4/13	0.00139844	0.0873188	0	0	10.6318	69.8761	SYT11;DYSF;ANXA6;MYH9
51	positive regulation of axonogenesis (GO:0050772)	7/43	0.00152619	0.093427	0	0	4.66229	30.2348	ROBO2;SHTN1;GOLGA4;BDNF;MAP6;NGF;NTN1
52	peptidyl-serine phosphorylation (GO:0018105)	15/156	0.00162635	0.0958012	0	0	2.56247	16.4547	SRPK2;GSK3B;CAMK2D;MAST4;PDPK1;EIF2AK3;PRKCA;MAPK14;HIPK3;HIPK2;ERN1;RPS6KA3;STK38L;CAMK1;GAS6
53	regulation of cell differentiation (GO:0045595)	15/156	0.00162635	0.0958012	0	0	2.56247	16.4547	ALK;BDNF;NGF;PTK2;RPS6KA3;SPOCK2;SNAI2;CAMK1;BMPR1B;PHLDB2;FGFR2;YWHAG;CLASP1;FGFR1;YWHAH
54	synapse organization (GO:0050808)	13/126	0.0017317	0.097922	0	0	2.76817	17.6018	CAST;GPM6A;BDNF;CTNND2;ANK3;SLC6A1;CDC42;SDK1;PPFIBP1;FLRT3;SPOCK2;APBB2;PPFIA2
55	phosphorylation (GO:0016310)	29/400	0.00175277	0.097922	0	0	1.89362	12.0179	RET;ALK;GSK3B;CAMK2D;DGKD;PIK3CB;PIM1;MAP3K20;STK38L;FYN;NADK;MAP4K4;LYN;SRPK2;PDPK1;NEK7;EIF2AK3;PRKCA;HIPK3;HIPK2;ERN1;PIK3CA;AAK1;CDK12;CAMK1;GAS6;BMPR1B;FGFR1;BMPR1A
56	regulation of protein localization to cell surface (GO:2000008)	6/33	0.00183319	0.097922	0	0	5.32417	33.5513	RIC3;BDNF;LEPROTL1;MAP1A;STX3;PICALM
57	membrane organization (GO:0061024)	20/242	0.00196863	0.097922	0	0	2.17454	13.5483	SH3GLB1;ACTR3;SUN1;DYSF;AZIN2;ANK2;ANK3;STAM;AP2A2;IGF2R;NUP93;REEP1;CTTN;REEP3;PACSIN2;AAK1;CHMP4B;CFTR;AGFG1;PICALM
58	response to insulin (GO:0032868)	10/84	0.00199328	0.097922	0	0	3.24596	20.1833	CPEB1;PDPK1;INSIG2;RAB15;TSC1;PPARG;TRIB3;SORBS1;OGT;RHOQ
59	plasma membrane bounded cell projection organization (GO:0120036)	13/128	0.00199565	0.097922	0	0	2.71974	16.9081	LYN;GPM6A;GSK3B;TPM1;PTPRM;BICDL1;CTTN;FLRT3;MAP2;MICALL1;MAP4;RAC1;STX3
60	amino acid transmembrane transport (GO:0003333)	7/45	0.00200477	0.097922	0	0	4.41644	27.4359	SLC22A4;SLC7A5;SLC38A1;SLC7A6;SLC3A2;SLC7A1;SLC38A2
61	Cdc42 protein signal transduction (GO:0032488)	3/7	0.00202052	0.097922	0	0	17.9234	111.204	CDC42;SHTN1;NTN1
62	negative regulation of cytoplasmic translation (GO:2000766)	3/7	0.00202052	0.097922	0	0	17.9234	111.204	CPEB1;UNK;RBM24
63	regulation of Rab protein signal transduction (GO:0032483)	3/7	0.00202052	0.097922	0	0	17.9234	111.204	DENND4A;DENND1A;MADD
64	substrate-dependent cell migration, cell extension (GO:0006930)	3/7	0.00202052	0.097922	0	0	17.9234	111.204	SHTN1;SDCBP;NTN1
65	positive regulation of cellular protein localization (GO:1903829)	9/71	0.0021316	0.097922	0	0	3.4846	21.4334	GSK3B;RIC3;SYT11;MAP1A;TRAPPC12;EIF2AK3;FYN;STX3;RTN4
66	cell-substrate junction assembly (GO:0007044)	6/34	0.00215125	0.097922	0	0	5.13375	31.53	DST;LAMB3;CTTN;PIP5K1A;LAMC1;SORBS1
67	positive regulation of developmental process (GO:0051094)	16/177	0.0021946	0.097922	0	0	2.39428	14.6572	ALK;VLDLR;RTN4;VEGFA;GRIP1;RPS6KA3;BASP1;HMCES;LMNA;SPIRE1;CAMK1;BMPR1B;PHLDB2;CLASP1;FGFR1;BMPR1A
68	erythrocyte differentiation (GO:0030218)	7/46	0.00228381	0.097922	0	0	4.30297	26.1703	LYN;HSPA9;CASP3;CEBPG;INHBA;HIPK2;VEGFA
69	cell-matrix adhesion (GO:0007160)	11/100	0.00230361	0.097922	0	0	2.97018	18.0387	ITGB1;CTTN;ITGA3;PIP5K1A;TSC1;RAC1;SORBS1;VCL;FBLN5;CD44;PPFIA2
70	cell junction organization (GO:0034330)	9/72	0.0023509	0.097922	0	0	3.42911	20.7562	CDC42;SDK1;PPFIBP1;CXADR;CTNND2;APBB2;FLNC;SLC6A1;PPFIA2
71	amino acid import across plasma membrane (GO:0089718)	5/24	0.00235571	0.097922	0	0	6.29969	38.1189	SLC22A4;SLC7A5;SLC3A2;SLC7A1;SLC7A3
72	cardiac muscle cell development (GO:0055013)	5/24	0.00235571	0.097922	0	0	6.29969	38.1189	FHOD3;CXADR;SORBS2;PDLIM5;VEGFA
73	establishment of mitotic spindle orientation (GO:0000132)	5/24	0.00235571	0.097922	0	0	6.29969	38.1189	ITGB1;FBXW11;HTT;NDEL1;PAFAH1B1
74	extracellular matrix assembly (GO:0085029)	5/24	0.00235571	0.097922	0	0	6.29969	38.1189	LAMB3;PXDN;NTN4;GAS6;FBLN5
75	regulation of cardiac muscle hypertrophy (GO:0010611)	5/24	0.00235571	0.097922	0	0	6.29969	38.1189	MEF2A;MTPN;CAMK2D;PRKCA;IL6ST
76	positive regulation of protein localization to membrane (GO:1905477)	11/101	0.00249335	0.097922	0	0	2.93702	17.6049	ITGB1;TFDP1;ITGA3;PDPK1;BCL2;FYN;ANK3;STX3;SORBS1;YWHAG;YWHAH
77	regulation of clathrin-dependent endocytosis (GO:2000369)	4/15	0.00250337	0.097922	0	0	8.6978	52.1009	DGKD;AAK1;PIK3CB;SNAP91
78	regulation of protein-containing complex assembly (GO:0043254)	12/116	0.00250822	0.097922	0	0	2.77417	16.6122	SH3GLB1;CDC42;GSK3B;NAPB;HSP90AA1;BCL2L11;ICE1;HSPA5;RIOK3;FNIP1;MPP7;VEGFA
79	regulation of muscle cell differentiation (GO:0051147)	6/35	0.00250921	0.097922	0	0	4.95647	29.6783	CDC42;MEF2A;SPAG9;CAMK1;MAPK14;FGFR2
80	regulation of regulated secretory pathway (GO:1903305)	6/35	0.00250921	0.097922	0	0	4.95647	29.6783	GSK3B;SYT4;PREPL;RAB15;SYT11;SYN1
81	regulation of neuron projection development (GO:0010975)	15/165	0.00281442	0.108477	0	0	2.40759	14.1397	LYN;RET;GSK3B;BDNF;ULK4;CRMP1;NDNF;ARHGAP44;DPYSL3;RAPGEF1;DENND5A;CAMK1;PDLIM5;PPFIA2;NDEL1
82	dendrite morphogenesis (GO:0048813)	6/36	0.0029101	0.110797	0	0	4.791	27.9774	CDC42;MEF2A;KLF7;MAP2;CTNND2;MAP6
83	regulation of cation channel activity (GO:2001257)	10/89	0.00306794	0.114586	0	0	3.03972	17.5901	ITGB1;GRIA1;FKBP1A;CAMK2D;HOMER1;PDE4D;ANK2;ANK3;SHISA9;FGF12
84	negative regulation of keratinocyte proliferation (GO:0010839)	3/8	0.00313628	0.114586	0	0	14.338	82.6544	KLF9;SNAI2;FGFR2
85	positive regulation of myotube differentiation (GO:0010831)	3/8	0.00313628	0.114586	0	0	14.338	82.6544	ATP11A;MAPK14;RBM24
86	retrograde axonal transport (GO:0008090)	4/16	0.00323236	0.114586	0	0	7.97257	45.719	DST;FBXW11;MAP1A;PAFAH1B1
87	regulation of intracellular signal transduction (GO:1902531)	30/437	0.0033317	0.114586	0	0	1.78452	10.1794	TRIO;ULK4;AKAP6;CDC42;ARHGAP44;FGD4;PIP5K1A;PIP5K1B;GPAT3;RAC1;SRGAP1;MAP4K4;LYN;ARHGEF11;PRKAB2;ARHGEF12;TAF15;PDPK1;ATP6AP2;MYO9B;PTPN13;MAPK14;HIPK2;VEGFA;ARHGAP10;TMBIM4;MDM2;FBXL2;ARHGEF2;RHOQ
88	actin filament organization (GO:0007015)	14/152	0.00340297	0.114586	0	0	2.44093	13.8721	FHOD3;TMOD1;SVIL;TPM4;TPM1;NEDD9;EPS8;ENAH;CDC42;DPYSL3;ELMO1;SPIRE1;RAC1;ARHGEF2
89	lamellipodium assembly (GO:0030032)	5/26	0.00341103	0.114586	0	0	5.69913	32.3753	ITGB1;ABLIM1;SPATA13;RAC1;VCL
90	positive regulation of filopodium assembly (GO:0051491)	5/26	0.00341103	0.114586	0	0	5.69913	32.3753	CDC42;GPM6A;DOCK11;DPYSL3;RHOQ
91	positive regulation of ion transmembrane transporter activity (GO:0032414)	5/26	0.00341103	0.114586	0	0	5.69913	32.3753	TRPC6;GLRX;ANK2;ANK3;CFTR
92	positive regulation of growth (GO:0045927)	9/76	0.00341335	0.114586	0	0	3.22371	18.3109	CDC42;RPS6KA3;USP47;MTPN;SDCBP;BCL2;ADNP2;AKAP6;INO80
93	regulation of BMP signaling pathway (GO:0030510)	9/76	0.00341335	0.114586	0	0	3.22371	18.3109	SMAD1;ITGA3;UBE2D3;UBE2D1;SOX11;PPARG;BMPR1B;HIPK2;BMPR1A
94	amino acid transport (GO:0006865)	7/50	0.00370959	0.123206	0	0	3.90188	21.8382	SLC7A5;SLC38A1;SLC7A6;SLC3A2;SLC7A1;SLC38A2;SLC7A3
95	response to cAMP (GO:0051591)	6/38	0.003853	0.126622	0	0	4.49109	24.9656	RAP1B;VGF;KCNQ1;RAPGEF1;AKAP6;CFTR
96	positive regulation of cellular component biogenesis (GO:0044089)	10/92	0.00390704	0.12706	0	0	2.92805	16.236	SH3GLB1;GSK3B;SDCBP;BCL2L11;ICE1;PRKCA;STAM;FNIP1;MPP7;VEGFA
97	plasma membrane organization (GO:0007009)	8/64	0.0040448	0.129005	0	0	3.42607	18.8787	SYT11;MICALL1;DYSF;ANXA6;PACSIN2;MYH9;ANK2;ANK3
98	positive regulation of muscle cell differentiation (GO:0051149)	5/27	0.0040495	0.129005	0	0	5.43979	29.9687	CDC42;MEF2A;SPAG9;CAMK1;MAPK14
99	positive regulation of cardiac muscle tissue growth (GO:0055023)	4/17	0.00409359	0.129093	0	0	7.35891	40.4617	PIM1;AKAP6;FGFR2;BMPR1A
100	negative regulation of transmembrane receptor protein serine/threonine kinase signaling pathway (GO:0090101)	11/108	0.00420337	0.130162	0	0	2.72407	14.9058	FKBP1A;SMAD1;PDPK1;CD109;UBE2D3;UBE2D1;SPRY2;PPARG;BMPR1B;BMPR1A;HIPK2
101	regulation of GTPase activity (GO:0043087)	16/189	0.00421088	0.130162	0	0	2.22679	12.1808	ITGB1;GSK3B;PTK2;ARHGAP44;DOCK11;FGD4;TBC1D20;RAPGEF1;RAB3GAP2;RAB11FIP2;EVI5;RGS6;RGS7;PICALM;NDEL1;MAP4K4
102	regulation of apoptotic process (GO:0042981)	45/742	0.0042952	0.131467	0	0	1.56927	8.5529	ALK;ITGB1;GSK3B;TRIO;HTT;RTN4;FGD4;RPS6KA3;BABAM2;BCL2L11;PIP5KL1;CASP3;PIM1;MAP3K20;ARL6IP5;MAP4K4;HSPA9;ARHGEF11;USP47;JUN;HSP90AA1;ARHGEF12;APAF1;TNFRSF12A;PRMT2;HSPA5;ASNS;NGF;HIPK3;PTK2;VEGFA;ARHGAP10;HAX1;TMBIM4;KCNMA1;MADD;BCL2;TRIM35;SPRY2;ARHGEF2;ATF5;GAS6;IL6ST;ATF6;CD44
103	regulation of protein kinase B signaling (GO:0051896)	17/207	0.00440553	0.131584	0	0	2.15508	11.6911	RET;ITGB1;HSP90AA1;PDPK1;GAB2;PIK3CB;PTK2;RTN4;HAX1;PIK3CA;SPRY2;TRIB3;FYN;RAC1;GAS6;FGFR2;FGFR1
104	axon development (GO:0061564)	9/79	0.00443296	0.131584	0	0	3.08507	16.717	SHTN1;KLF7;GAP43;MAP1B;MAP1A;ANK3;MAPK8IP3;RTN4;FGFR2
105	regulation of neuron differentiation (GO:0045664)	9/79	0.00443296	0.131584	0	0	3.08507	16.717	ALK;ZEB1;BDNF;SOX11;ARHGEF2;NGF;YWHAG;YWHAH;FGFR1
106	basement membrane assembly (GO:0070831)	3/9	0.00456421	0.131584	0	0	11.9477	64.3922	LAMB3;PXDN;NTN4
107	neurotransmitter receptor transport to postsynaptic membrane (GO:0098969)	3/9	0.00456421	0.131584	0	0	11.9477	64.3922	ARHGAP44;GRIP1;STX3
108	negative regulation of BMP signaling pathway (GO:0030514)	7/52	0.0046362	0.131584	0	0	3.72808	20.0342	SMAD1;UBE2D3;UBE2D1;PPARG;BMPR1B;HIPK2;BMPR1A
109	plasma membrane bounded cell projection morphogenesis (GO:0120039)	7/52	0.0046362	0.131584	0	0	3.72808	20.0342	SHTN1;GPM6A;TRIO;CTTN;BDNF;NGF;MAP4K4
110	regulation of release of sequestered calcium ion into cytosol (GO:0051279)	7/52	0.0046362	0.131584	0	0	3.72808	20.0342	FKBP1A;CAMK2D;PDPK1;TRPC1;PDE4D;ANK2;AKAP6
111	regulation of postsynapse organization (GO:0099175)	5/28	0.00476895	0.134116	0	0	5.20301	27.8133	ARHGAP44;HOMER1;ABHD17B;PDLIM5;PPFIA2
112	cellular response to growth factor stimulus (GO:0071363)	14/158	0.00481134	0.134116	0	0	2.33849	12.48	WWOX;PDPK1;NDNF;IQGAP1;MAPK14;VEGFA;ERN1;EEF1A1;RAPGEF1;SNAI2;SPRY2;BMPR1B;CD44;BMPR1A
113	ERBB signaling pathway (GO:0038127)	8/66	0.00489305	0.135187	0	0	3.30758	17.5961	HSP90AA1;DGKD;PIK3CA;PDPK1;ERBIN;PRKCA;IQGAP1;PTK2
114	response to axon injury (GO:0048678)	4/18	0.00509739	0.139597	0	0	6.83292	36.0712	GAP43;FLRT3;DPYSL3;MAPK8IP3
115	IRE1-mediated unfolded protein response (GO:0036498)	7/53	0.00516013	0.140086	0	0	3.64684	19.2072	ERN1;HSPA5;LMNA;TLN1;EXTL3;PDIA5;ADD1
116	neuron development (GO:0048666)	13/143	0.00521775	0.14043	0	0	2.40404	12.6349	LYN;ALK;GPM6A;GSK3B;ATP8A2;PTPRM;BICDL1;UNK;FLRT3;MAP2;MICALL1;MAP4;STX3
117	negative regulation of cell migration (GO:0030336)	13/144	0.00553045	0.146224	0	0	2.38556	12.3989	CLIC4;TPM1;ADARB1;PTPN23;DUSP10;PIP5KL1;DPYSL3;RAC1;PHLDB2;SRGAP1;VCL;CLASP1;BMPR1A
118	regulation of cytoskeleton organization (GO:0051493)	11/112	0.00553607	0.146224	0	0	2.61564	13.5921	ARHGAP44;GSK3B;CLIC4;MAP6;IQGAP1;RAC1;IQGAP2;PHLDB2;PTK2;RHOQ;CLASP1
119	microtubule cytoskeleton organization involved in mitosis (GO:1902850)	12/128	0.00559741	0.146224	0	0	2.48562	12.8891	DYNC1I2;DYNC1LI2;CLIP1;XPO1;KIF3B;KIF2A;SBDS;MAP4;ZWINT;CLASP1;NDEL1;PAFAH1B1
120	carboxylic acid transmembrane transport (GO:1905039)	6/41	0.00566725	0.146224	0	0	4.1055	21.238	SLC23A2;SLC7A5;SLC38A1;SLC7A6;SLC16A1;SLC38A2
121	import into cell (GO:0098657)	6/41	0.00566725	0.146224	0	0	4.1055	21.238	SLC22A4;SNAP25;SLC7A5;SLC38A1;SLC1A7;SLC7A1
122	regulation of autophagy (GO:0010506)	18/231	0.00594666	0.149945	0	0	2.03557	10.4321	SH3GLB1;USP13;GSK3B;PRKAB2;CISD2;PIK3CB;ERN1;EEF1A1;HAX1;CASP3;RB1CC1;ZKSCAN3;BCL2;ATP6V1H;TRIB3;FBXL2;ATF6;EIF4E
123	actin filament capping (GO:0051693)	4/19	0.0062536	0.149945	0	0	6.37706	32.361	EPS8;SVIL;ADD1;ADD2
124	barbed-end actin filament capping (GO:0051016)	4/19	0.0062536	0.149945	0	0	6.37706	32.361	EPS8;SVIL;ADD1;ADD2
125	positive regulation of focal adhesion assembly (GO:0051894)	4/19	0.0062536	0.149945	0	0	6.37706	32.361	TSC1;RAC1;VEGFA;MAP4K4
126	Rac protein signal transduction (GO:0016601)	4/19	0.0062536	0.149945	0	0	6.37706	32.361	EPS8;ELMO1;RAC1;HACD3
127	regulation of synaptic vesicle exocytosis (GO:2000300)	4/19	0.0062536	0.149945	0	0	6.37706	32.361	RAP1B;GSK3B;PREPL;SYN1
128	positive regulation of cellular component organization (GO:0051130)	11/114	0.00631685	0.149945	0	0	2.56458	12.9884	SH3GLB1;GSK3B;BCL2L11;ICE1;PLEKHM2;PTPN23;CAMK1;FNIP1;ADD1;MPP7;VEGFA
129	nerve growth factor signaling pathway (GO:0038180)	3/10	0.00632637	0.149945	0	0	10.2403	51.8472	BDNF;RAPGEF1;NGF
130	nuclear pore complex assembly (GO:0051292)	3/10	0.00632637	0.149945	0	0	10.2403	51.8472	NUP93;NUP205;RTN4
131	positive regulation of lipase activity (GO:0060193)	3/10	0.00632637	0.149945	0	0	10.2403	51.8472	PDPK1;FGFR2;FGFR1
132	negative regulation of cysteine-type endopeptidase activity involved in apoptotic process (GO:0043154)	7/55	0.00633977	0.149945	0	0	3.49452	17.6855	RPS6KA3;USP47;NGF;GAS6;FNIP1;CD44;VEGFA
133	cell projection organization (GO:0030030)	5/30	0.00647177	0.151916	0	0	4.78627	24.1243	ITGB1;CDC42;PACSIN2;RAC1;RHOQ
134	positive regulation of intracellular protein transport (GO:0090316)	13/148	0.00693415	0.160685	0	0	2.31439	11.5055	SH3GLB1;GSK3B;ICE1;UBE2D3;ANK3;OAZ2;TFDP1;BCL2;FYN;CAMK1;GAS6;YWHAG;YWHAH
135	regulation of plasma membrane bounded cell projection assembly (GO:0120032)	8/70	0.00699132	0.160685	0	0	3.09354	15.3535	CDC42;TBC1D1;GAP43;TBC1D9B;TBC1D20;RAC1;EVI5;SDCCAG8
136	Rho protein signal transduction (GO:0007266)	7/56	0.00699972	0.160685	0	0	3.42303	16.9847	EPS8;ARHGEF11;CDC42;SHTN1;MYO9B;NTN1;CTNNAL1
137	cellular response to cAMP (GO:0071320)	5/31	0.00746539	0.170124	0	0	4.60194	22.5379	RAP1B;KCNQ1;RAPGEF1;AKAP6;CFTR
138	phosphatidylinositol-mediated signaling (GO:0048015)	8/71	0.00760843	0.171756	0	0	3.04428	14.8515	PLCB4;PIK3CA;PLCL2;PIK3CB;GAB2;NGF;OGT;FGFR1
139	positive regulation of cell projection organization (GO:0031346)	11/117	0.00764705	0.171756	0	0	2.49161	12.1427	LYN;RET;ROBO2;GRIP1;BDNF;DPYSL3;RAPGEF1;MAP6;NDNF;CAMK1;NGF
140	negative regulation of apoptotic process (GO:0043066)	31/485	0.00799479	0.178284	0	0	1.6511	7.97311	ITGB1;GSK3B;NDNF;RPS6KA3;BABAM2;CASP3;PIM1;FNIP1;MAP4K4;HSPA9;USP47;HSPA5;BDNF;ASNS;PRKCA;NGF;HIPK3;PTK2;VEGFA;ARHGAP10;HAX1;TMBIM4;PIK3CA;BCL2;SNAI2;SPRY2;ATF5;GAS6;IL6ST;RETREG1;CD44
141	cell junction assembly (GO:0034329)	10/102	0.00807502	0.178796	0	0	2.60842	12.5699	CDC42;GPM6A;SDK1;FLRT3;CDH20;BDNF;CTNND2;SPOCK2;FLNC;TLN1
142	protein transport (GO:0015031)	25/369	0.00818095	0.179866	0	0	1.75405	8.42987	NAPB;RAB5B;TBC1D9B;VLDLR;GOLGA4;KIF3B;ARL6IP5;TOM1;ATP6V1H;STX3;TBC1D12;RAB28;EVI5;WLS;YWHAH;TBC1D9;ANK3;TBC1D1;PREPL;CTTN;RAB15;RAB3GAP2;MYH9;PPARG;ARHGEF2
143	regulation of cell migration (GO:0030334)	27/408	0.00830359	0.179897	0	0	1.71143	8.19958	RET;ITGB1;CLIC4;SEMA3C;ULK4;NEDD9;ADARB1;SYNE2;SDCBP;DUSP10;PIP5KL1;DPYSL3;LMNA;RAC1;SRGAP1;MAP4K4;SPAG9;HSPA5;TPM1;PRKCA;PTK2;VEGFA;KIF2A;SPATA13;SNAI2;SPRY2;VCL
144	nucleus localization (GO:0051647)	3/11	0.00844059	0.179897	0	0	8.95984	42.7806	FBXW11;SYNE2;PAFAH1B1
145	positive regulation of transcription from RNA polymerase II promoter in response to endoplasmic reticulum stress (GO:1990440)	3/11	0.00844059	0.179897	0	0	8.95984	42.7806	HSPA5;ATF6;ATF3
146	regulation of phospholipase activity (GO:0010517)	3/11	0.00844059	0.179897	0	0	8.95984	42.7806	PDPK1;FGFR2;FGFR1
147	positive regulation of protein binding (GO:0032092)	7/58	0.00847047	0.179897	0	0	3.28845	15.6897	FKBP1A;GSK3B;BDNF;TRIB3;ADD1;ADD2;HIPK2
148	positive regulation of neuron projection development (GO:0010976)	9/88	0.00895065	0.187832	0	0	2.73232	12.8857	ALK;RET;LYN;BDNF;DPYSL3;RAPGEF1;NDNF;VLDLR;CAMK1
149	neurotransmitter transport (GO:0006836)	8/73	0.00896444	0.187832	0	0	2.9503	13.9092	SNAP25;SLC38A1;SNPH;APBA1;SLC1A7;SLC38A2;SYN1;PPFIA2
150	neurotrophin signaling pathway (GO:0038179)	4/21	0.00905973	0.188563	0	0	5.62623	26.4653	BDNF;CASP3;RAPGEF1;NGF
151	mitotic nuclear division (GO:0140014)	8/74	0.00970642	0.197962	0	0	2.90545	13.4666	EPS8;KIF2A;KIF3B;CHMP4B;INO80;CLASP1;ZWINT;NDEL1
152	actin filament bundle assembly (GO:0051017)	5/33	0.00976175	0.197962	0	0	4.27278	19.7799	EPS8;DPYSL3;NEDD9;ADD1;ADD2
153	actin filament bundle organization (GO:0061572)	5/33	0.00976175	0.197962	0	0	4.27278	19.7799	EPS8;DPYSL3;NEDD9;ADD1;ADD2
154	activation of GTPase activity (GO:0090630)	10/105	0.00982833	0.197962	0	0	2.52565	11.6748	TBC1D1;ARHGAP42;TBC1D9B;RALGAPA2;PIP5K1A;TBC1D9;TSC1;TBC1D12;SIPA1L2;EVI5
155	regulation of JNK cascade (GO:0046328)	10/105	0.00982833	0.197962	0	0	2.52565	11.6748	SH3RF3;SDCBP;PER1;DUSP10;ULK4;ZMYND11;MAPK8IP3;MTURN;MAP4K4;HIPK2
156	positive regulation of binding (GO:0051099)	9/90	0.0103105	0.204572	0	0	2.66458	12.1893	FKBP1A;GSK3B;CEBPG;PPARG;TRIB3;NGF;ADD1;ADD2;HIPK2
157	regulation of phosphatidylinositol 3-kinase signaling (GO:0014066)	10/106	0.0104729	0.204572	0	0	2.49921	11.3938	LYN;HAX1;PIK3CA;PIP5K1A;PIP5K1B;FBXL2;PIK3CB;PTPN13;PTK2;FGFR1
158	regulation of cellular component organization (GO:0051128)	12/139	0.0105641	0.204572	0	0	2.26903	10.3247	RAP1B;ARHGEF11;RAB5B;HSP90AA1;CAMK2D;ZFYVE16;PACSIN2;RAPGEF1;HNRNPU;STK38L;ATF5;PICALM
159	amino acid import (GO:0043090)	4/22	0.0107263	0.204572	0	0	5.31338	24.0965	SLC22A4;SLC7A5;SLC6A1;SLC7A1
160	positive regulation of axon extension (GO:0045773)	4/22	0.0107263	0.204572	0	0	5.31338	24.0965	SHTN1;GOLGA4;NTN1;VEGFA
161	exit from mitosis (GO:0010458)	3/12	0.0109208	0.204572	0	0	7.96389	35.9735	EPS8;CHMP4B;CLASP1
162	hemidesmosome assembly (GO:0031581)	3/12	0.0109208	0.204572	0	0	7.96389	35.9735	DST;LAMB3;LAMC1
163	neurotransmitter uptake (GO:0001504)	3/12	0.0109208	0.204572	0	0	7.96389	35.9735	SNAP25;SLC38A1;SLC1A7
164	positive regulation of endoplasmic reticulum unfolded protein response (GO:1900103)	3/12	0.0109208	0.204572	0	0	7.96389	35.9735	ERN1;BCL2L11;ATF6
165	posttranslational protein targeting to endoplasmic reticulum membrane (GO:0006620)	3/12	0.0109208	0.204572	0	0	7.96389	35.9735	HSPA5;SGTB;CHMP4B
166	regulation of muscle system process (GO:0090257)	3/12	0.0109208	0.204572	0	0	7.96389	35.9735	TPM1;ANXA6;PPP1R12B
167	epidermal growth factor receptor signaling pathway (GO:0007173)	6/47	0.0110468	0.204572	0	0	3.5036	15.7859	DGKD;PIK3CA;PDPK1;ERBIN;IQGAP1;PTK2
168	cellular response to vascular endothelial growth factor stimulus (GO:0035924)	5/34	0.0110739	0.204572	0	0	4.12523	18.5766	ERN1;PIK3CA;SPRY2;MAPK14;VEGFA
169	positive regulation of mitochondrial outer membrane permeabilization involved in apoptotic signaling pathway (GO:1901030)	5/34	0.0110739	0.204572	0	0	4.12523	18.5766	GSK3B;TFDP1;BCL2;YWHAG;YWHAH
170	response to calcium ion (GO:0051592)	10/107	0.0111491	0.20475	0	0	2.47332	11.121	MEF2A;SYT4;CLIC4;CAMK2D;HOMER1;SYT11;TRPC1;KCNMA1;IQGAP1;ADD1
171	actomyosin structure organization (GO:0031032)	8/76	0.011326	0.206783	0	0	2.8197	12.6341	ITGB1;FHOD3;TMOD1;EPB41L4A;TPM1;MYH9;SORBS1;MYH10
172	regulation of small GTPase mediated signal transduction (GO:0051056)	12/141	0.0117511	0.213296	0	0	2.23361	9.92575	ARHGAP44;ARHGEF11;CDC42;ARHGAP10;FGD4;TRIO;ARHGEF12;MYO9B;RAC1;ARHGEF2;SRGAP1;RHOQ
173	nucleus organization (GO:0006997)	6/48	0.0122062	0.217747	0	0	3.42	15.0679	NUP93;NUP205;SUN1;REEP3;CHMP4B;SYNE1
174	regulation of organelle assembly (GO:1902115)	8/77	0.0122067	0.217747	0	0	2.77869	12.2423	TBC1D1;TBC1D9B;TBC1D20;TRAPPC12;TBC1D12;STAM;EVI5;SDCCAG8
175	positive regulation of programmed cell death (GO:0043068)	20/286	0.0122553	0.217747	0	0	1.81063	7.97005	ITGB1;ARHGEF11;JUN;TRIO;ARHGEF12;TNFRSF12A;PRMT2;APAF1;HTT;NGF;FGD4;BCL2L11;PIP5KL1;CASP3;KCNMA1;ARL6IP5;MAP3K20;TRIM35;ARHGEF2;ATF6
176	protein autophosphorylation (GO:0046777)	13/159	0.0122789	0.217747	0	0	2.13878	9.41037	LYN;ALK;GSK3B;CAMK2D;PDPK1;EIF2AK3;PTK2;ERN1;PIM1;AAK1;CDK12;FGFR2;FGFR1
177	regulation of necroptotic process (GO:0060544)	4/23	0.0125786	0.217747	0	0	5.03347	22.0253	SDCBP;HSP90AA1;ARHGEF2;OGT
178	regulation of release of sequestered calcium ion into cytosol by sarcoplasmic reticulum (GO:0010880)	4/23	0.0125786	0.217747	0	0	5.03347	22.0253	CAMK2D;PDE4D;AKAP6;ANK2
179	regulation of supramolecular fiber organization (GO:1902903)	4/23	0.0125786	0.217747	0	0	5.03347	22.0253	PIK3CA;MAP2;MAP1B;MAP1A
180	regulation of protein ubiquitination (GO:0031396)	10/109	0.0126001	0.217747	0	0	2.4231	10.5988	FKBP1A;NDFIP2;HSP90AA1;NDFIP1;PRMT3;UBE2D1;SPRY2;RCHY1;HDAC8;OGT
181	cellular response to cytokine stimulus (GO:0071345)	30/482	0.0126848	0.217747	0	0	1.60301	7.00092	ITGB1;CNTFR;GSK3B;PDE1B;HNRNPU;AKAP6;PIK3CB;PTPN23;BCL2L11;CASP3;DPYSL3;GRB10;PIM1;FYN;STX3;IL13RA1;HSP90AA1;POU2F1;ERBIN;GAB2;PTPN13;VEGFA;ZEB1;HAX1;PIK3CA;RAPGEF1;BCL2;ARHGEF2;GAS6;IL6ST
182	nitrogen compound transport (GO:0071705)	12/143	0.0130379	0.217747	0	0	2.19928	9.54464	SLC22A4;SLC7A5;SLC38A1;SLC7A6;SLC6A8;TOM1;ARL6IP5;MYH9;SLC3A2;SLC38A2;SLC7A1;SLC7A3
183	receptor-mediated endocytosis (GO:0006898)	12/143	0.0130379	0.217747	0	0	2.19928	9.54464	ITGB1;HSP90AA1;LMBRD1;CTTN;MICALL1;CD9;VLDLR;AP2A2;IGF2R;SNAP91;PDLIM7;PICALM
184	positive regulation of Ras protein signal transduction (GO:0046579)	7/63	0.0131255	0.217747	0	0	2.99406	12.9738	LYN;RAPGEF1;ERBIN;PIK3CB;RAC1;NGF;MAP4K4
185	negative regulation of cell projection organization (GO:0031345)	6/49	0.0134486	0.217747	0	0	3.34029	14.3929	DPYSL3;CRMP1;SPRY2;DENND5A;FYN;YWHAH
186	positive regulation of protein localization to cell surface (GO:2000010)	3/13	0.0137776	0.217747	0	0	7.16712	30.7091	RIC3;MAP1A;STX3
187	regulation of actomyosin structure organization (GO:0110020)	3/13	0.0137776	0.217747	0	0	7.16712	30.7091	CDC42;TSC1;RAC1
188	regulation of cell communication by electrical coupling (GO:0010649)	3/13	0.0137776	0.217747	0	0	7.16712	30.7091	CAMK2D;PDE4D;ANK3
189	regulation of homotypic cell-cell adhesion (GO:0034110)	3/13	0.0137776	0.217747	0	0	7.16712	30.7091	LYN;PRKCA;ANK3
190	reticulophagy (GO:0061709)	3/13	0.0137776	0.217747	0	0	7.16712	30.7091	TEX264;RB1CC1;RETREG1
191	transport along microtubule (GO:0010970)	3/13	0.0137776	0.217747	0	0	7.16712	30.7091	CDC42;DYNC1I2;APBA1
192	axonal transport (GO:0098930)	5/36	0.0140483	0.217747	0	0	3.85868	16.4583	KIF3B;DST;FBXW11;KIF1B;PAFAH1B1
193	negative regulation of cellular protein localization (GO:1903828)	5/36	0.0140483	0.217747	0	0	3.85868	16.4583	GSK3B;LEPROTL1;MAP1A;ANKRD13A;PICALM
194	regulation of microtubule-based process (GO:0032886)	5/36	0.0140483	0.217747	0	0	3.85868	16.4583	GSK3B;MAP6;ATF5;PHLDB2;CLASP1
195	regulation of Wnt signaling pathway (GO:0030111)	10/111	0.0141888	0.217747	0	0	2.37487	10.1058	AMER2;WWOX;ZRANB1;ITGA3;CTNND2;ATP6AP2;OTULIN;GRB10;FGFR2;WLS
196	regulation of extrinsic apoptotic signaling pathway (GO:2001236)	7/64	0.0142407	0.217747	0	0	2.94137	12.5057	WWOX;TNFRSF12A;FEM1B;MADD;HTT;ZMYND11;FGFR1
197	positive regulation of apoptotic process (GO:0043065)	21/310	0.0145344	0.217747	0	0	1.74996	7.4045	SRPK2;ITGB1;ARHGEF11;JUN;TRIO;ARHGEF12;TNFRSF12A;PRMT2;APAF1;HTT;NGF;FGD4;BCL2L11;PIP5KL1;CASP3;KCNMA1;ARL6IP5;MAP3K20;TRIM35;ARHGEF2;ATF6
198	negative regulation of protein depolymerization (GO:1901880)	4/24	0.0146231	0.217747	0	0	4.78155	20.2028	PLEKHH2;PIK3CA;ARHGEF2;CLASP1
199	positive regulation of cell-substrate junction organization (GO:0150117)	4/24	0.0146231	0.217747	0	0	4.78155	20.2028	TSC1;RAC1;VEGFA;MAP4K4
200	positive regulation of lamellipodium assembly (GO:0010592)	4/24	0.0146231	0.217747	0	0	4.78155	20.2028	ACTR3;CDC42;PIK3CA;RAC1
201	positive regulation of transcription from RNA polymerase II promoter in response to stress (GO:0036003)	4/24	0.0146231	0.217747	0	0	4.78155	20.2028	HSPA5;ATF6;ATF3;VEGFA
202	actin polymerization or depolymerization (GO:0008154)	6/50	0.0147766	0.217747	0	0	3.2642	13.7577	ENAH;SVIL;CFL2;MICAL3;SPIRE1;RAC1
203	axon choice point recognition (GO:0016198)	2/5	0.0149559	0.217747	0	0	15.9129	66.8764	ROBO2;GAP43
204	ciliary neurotrophic factor-mediated signaling pathway (GO:0070120)	2/5	0.0149559	0.217747	0	0	15.9129	66.8764	CNTFR;IL6ST
205	L-arginine import across plasma membrane (GO:0097638)	2/5	0.0149559	0.217747	0	0	15.9129	66.8764	SLC7A1;SLC7A3
206	negative regulation of hydrogen peroxide metabolic process (GO:0010727)	2/5	0.0149559	0.217747	0	0	15.9129	66.8764	MPV17L;FYN
207	positive regulation of basement membrane assembly involved in embryonic body morphogenesis (GO:1904261)	2/5	0.0149559	0.217747	0	0	15.9129	66.8764	PHLDB2;CLASP1
208	protein K29-linked deubiquitination (GO:0035523)	2/5	0.0149559	0.217747	0	0	15.9129	66.8764	USP13;ZRANB1
209	reelin-mediated signaling pathway (GO:0038026)	2/5	0.0149559	0.217747	0	0	15.9129	66.8764	VLDLR;PAFAH1B1
210	regulation of basement membrane assembly involved in embryonic body morphogenesis (GO:1904259)	2/5	0.0149559	0.217747	0	0	15.9129	66.8764	PHLDB2;CLASP1
211	regulation of cyclase activity (GO:0031279)	2/5	0.0149559	0.217747	0	0	15.9129	66.8764	MAPK14;CAP2
212	regulation of hydrogen peroxide biosynthetic process (GO:0010728)	2/5	0.0149559	0.217747	0	0	15.9129	66.8764	MPV17L;FYN
213	regulation of morphogenesis of a branching structure (GO:0060688)	2/5	0.0149559	0.217747	0	0	15.9129	66.8764	RTN4;FGFR2
214	negative regulation of cellular component organization (GO:0051129)	8/80	0.0151503	0.217747	0	0	2.66249	11.1551	CDC42;GSK3B;HSPA5;RIOK3;SYT11;SACS;SPRY2;VEGFA
215	negative regulation of cellular response to growth factor stimulus (GO:0090288)	8/80	0.0151503	0.217747	0	0	2.66249	11.1551	SMAD1;UBE2D3;UBE2D1;SPRY2;PPARG;BMPR1B;HIPK2;BMPR1A
216	positive regulation of cell adhesion (GO:0045785)	8/80	0.0151503	0.217747	0	0	2.66249	11.1551	RET;MAGI1;TPM1;PRKCA;NDNF;RAC1;STX3;VEGFA
217	cellular response to insulin stimulus (GO:0032869)	11/129	0.0152557	0.217747	0	0	2.23682	9.35617	GSK3B;CPEB1;INSIG2;PDPK1;RAB15;GRB10;ATP6V1H;TRIB3;PPARG;SORBS1;RHOQ
218	protein autoubiquitination (GO:0051865)	7/65	0.015422	0.217747	0	0	2.89051	12.0591	SH3RF3;RNF11;NFX1;UBE2D3;MDM2;KLHL24;RAD18
219	regulation of cell-matrix adhesion (GO:0001952)	7/65	0.015422	0.217747	0	0	2.89051	12.0591	GSK3B;TSC1;PIK3CB;VCL;CLASP1;PTK2;MAP4K4
220	lysosome localization (GO:0032418)	5/37	0.0157189	0.217747	0	0	3.73791	15.5231	SPAG9;MAP6;PLEKHM2;MYH9;NDEL1
221	phagocytosis, engulfment (GO:0006911)	5/37	0.0157189	0.217747	0	0	3.73791	15.5231	CDC42;ELMO1;MYH9;RAC1;XKR6
222	positive regulation of exocytosis (GO:0045921)	5/37	0.0157189	0.217747	0	0	3.73791	15.5231	SDCBP;RAB15;STAM;CLASP1;CFTR
223	regulation of p38MAPK cascade (GO:1900744)	5/37	0.0157189	0.217747	0	0	3.73791	15.5231	PER1;DUSP10;ULK4;RELL1;VEGFA
224	regulation of vascular associated smooth muscle cell proliferation (GO:1904705)	5/37	0.0157189	0.217747	0	0	3.73791	15.5231	ERN1;JUN;TPM1;PPARG;BMPR1A
225	mitotic nuclear membrane organization (GO:0101024)	6/51	0.0161931	0.217747	0	0	3.1915	13.1591	NUP93;NUP205;REEP3;LMNA;CHMP4B;PPP2R2A
226	mitotic nuclear membrane reassembly (GO:0007084)	6/51	0.0161931	0.217747	0	0	3.1915	13.1591	NUP93;NUP205;REEP3;LMNA;CHMP4B;PPP2R2A
227	regulation of protein localization (GO:0032880)	7/66	0.0166711	0.217747	0	0	2.84137	11.6328	FKBP1A;HSP90AA1;MAP2;AAK1;PLEKHM2;CAMK1;PICALM
228	cAMP-mediated signaling (GO:0019933)	4/25	0.016866	0.217747	0	0	4.55362	18.5899	PDE4D;AKAP6;ADCY2;CAP2
229	outflow tract septum morphogenesis (GO:0003148)	4/25	0.016866	0.217747	0	0	4.55362	18.5899	ROBO2;SEMA3C;FGFR2;BMPR1A
230	regulation of microtubule depolymerization (GO:0031114)	4/25	0.016866	0.217747	0	0	4.55362	18.5899	MAP1B;MAP1A;ARHGEF2;CLASP1
231	regulation of myotube differentiation (GO:0010830)	4/25	0.016866	0.217747	0	0	4.55362	18.5899	BDNF;ATP11A;MAPK14;RBM24
232	regulation of ryanodine-sensitive calcium-release channel activity (GO:0060314)	4/25	0.016866	0.217747	0	0	4.55362	18.5899	FKBP1A;CAMK2D;PDE4D;AKAP6
233	cellular response to low-density lipoprotein particle stimulus (GO:0071404)	3/14	0.0170181	0.217747	0	0	6.51523	26.5397	ITGB1;CD9;PPARG
234	histone H3-K4 trimethylation (GO:0080182)	3/14	0.0170181	0.217747	0	0	6.51523	26.5397	TET3;TET2;OGT
235	negative regulation of DNA damage response, signal transduction by p53 class mediator (GO:0043518)	3/14	0.0170181	0.217747	0	0	6.51523	26.5397	MDM2;SNAI2;CD44
236	nuclear migration (GO:0007097)	3/14	0.0170181	0.217747	0	0	6.51523	26.5397	FBXW11;SYNE2;PAFAH1B1
237	nuclear pore organization (GO:0006999)	3/14	0.0170181	0.217747	0	0	6.51523	26.5397	NUP93;NUP205;RTN4
238	positive regulation of brown fat cell differentiation (GO:0090336)	3/14	0.0170181	0.217747	0	0	6.51523	26.5397	NAPEPLD;PIM1;HNRNPU
239	positive regulation of cardiac muscle cell proliferation (GO:0060045)	3/14	0.0170181	0.217747	0	0	6.51523	26.5397	PIM1;FGFR2;BMPR1A
240	protein localization to vacuole (GO:0072665)	3/14	0.0170181	0.217747	0	0	6.51523	26.5397	SH3GLB1;LMBRD1;RTN4
241	regulation of lamellipodium organization (GO:1902743)	3/14	0.0170181	0.217747	0	0	6.51523	26.5397	CDC42;RAC1;CD44
242	regulation of protein kinase C signaling (GO:0090036)	3/14	0.0170181	0.217747	0	0	6.51523	26.5397	DGKD;ULK4;VEGFA
243	secretion (GO:0046903)	3/14	0.0170181	0.217747	0	0	6.51523	26.5397	TPD52;SLC22A4;FBLN5
244	substrate-dependent cell migration (GO:0006929)	3/14	0.0170181	0.217747	0	0	6.51523	26.5397	SDCBP;SHTN1;NTN1
245	ephrin receptor signaling pathway (GO:0048013)	8/82	0.0173787	0.220921	0	0	2.59026	10.4971	ACTR3;CDC42;LYN;SDCBP;FYN;RAC1;AP2A2;PTK2
246	positive regulation of cell motility (GO:2000147)	16/221	0.0174829	0.220921	0	0	1.87604	7.59144	RET;ITGB1;SPAG9;HSPA5;SEMA3C;NEDD9;PRKCA;NTN1;PTK2;SYNE2;VEGFA;SDCBP;SPOCK2;SNAI2;SPRY2;MAP4K4
247	positive regulation of signaling (GO:0023056)	5/38	0.0175167	0.220921	0	0	3.62445	14.6594	CLSTN2;HOMER1;SOX11;PTPN23;WLS
248	positive regulation of hydrolase activity (GO:0051345)	12/149	0.0175491	0.220921	0	0	2.1023	8.49907	ITGB1;DOCK11;GSK3B;TBC1D20;RAPGEF1;RAB11FIP2;EVI5;RGS6;RGS7;PICALM;NDEL1;MAP4K4
249	myeloid cell differentiation (GO:0030099)	6/52	0.0177005	0.221044	0	0	3.12196	12.5945	LYN;HSPA9;CASP3;TET2;INHBA;HIPK2
250	positive regulation of developmental growth (GO:0048639)	6/52	0.0177005	0.221044	0	0	3.12196	12.5945	SHTN1;SYT4;GOLGA4;BDNF;NGF;NTN1
251	anion transmembrane transport (GO:0098656)	7/67	0.0179902	0.222878	0	0	2.79387	11.2256	SLC23A2;SLC7A5;SLC6A8;ARL6IP5;SLC3A2;SLC7A1;SLC7A3
252	peptidyl-threonine modification (GO:0018210)	7/67	0.0179902	0.222878	0	0	2.79387	11.2256	GSK3B;CAMK2D;GALNT13;PDPK1;PRKCA;HIPK3;HIPK2
253	protein phosphorylation (GO:0006468)	30/496	0.018149	0.223958	0	0	1.55369	6.22897	RET;ALK;GSK3B;CAMK2D;MAST4;RPS6KA3;PIM1;MAP3K20;STK38L;FYN;MAP4K4;LYN;SRPK2;PDPK1;NEK7;EIF2AK3;PRKCA;MAPK14;HIPK3;PTK2;HIPK2;ERN1;AAK1;CDK12;CAMK1;GAS6;BMPR1B;FGFR2;FGFR1;BMPR1A
254	regulation of osteoblast differentiation (GO:0045667)	8/83	0.018577	0.227841	0	0	2.55559	10.1861	SNAI2;SOX11;PPARG;IL6ST;BMPR1B;PTK2;FGFR2;BMPR1A
255	cellular component assembly (GO:0022607)	18/261	0.0191561	0.227841	0	0	1.78144	7.04585	MAGI1;WIPF1;TEX11;NEDD9;ANK3;LAMC1;RTN4;ADD1;ADD2;EPS8;CDC42;DPYSL3;MDM2;RAC1;FLNC;GAS6;RHOQ;PICALM
256	clathrin-dependent endocytosis (GO:0072583)	4/26	0.0193123	0.227841	0	0	4.34641	17.1553	LMBRD1;AP2A2;SNAP91;PICALM
257	negative regulation of receptor-mediated endocytosis (GO:0048261)	4/26	0.0193123	0.227841	0	0	4.34641	17.1553	SDCBP;RAC1;ANKRD13A;PICALM
258	positive regulation of microtubule polymerization or depolymerization (GO:0031112)	4/26	0.0193123	0.227841	0	0	4.34641	17.1553	CLIP1;SLAIN2;RAC1;CLASP1
259	positive regulation of protein insertion into mitochondrial membrane involved in apoptotic signaling pathway (GO:1900740)	4/26	0.0193123	0.227841	0	0	4.34641	17.1553	TFDP1;BCL2;YWHAG;YWHAH
260	regulation of protein insertion into mitochondrial membrane involved in apoptotic signaling pathway (GO:1900739)	4/26	0.0193123	0.227841	0	0	4.34641	17.1553	TFDP1;BCL2;YWHAG;YWHAH
261	regulation of ion transmembrane transporter activity (GO:0032412)	5/39	0.0194455	0.227841	0	0	3.51766	13.8601	TRPC6;HOMER1;ANK2;FGF12;YWHAH
262	regulation of receptor-mediated endocytosis (GO:0048259)	5/39	0.0194455	0.227841	0	0	3.51766	13.8601	AAK1;PIK3CB;RAC1;SNAP91;PICALM
263	vascular transport (GO:0010232)	8/84	0.0198333	0.227841	0	0	2.52183	9.88657	SLC7A5;SLC38A1;SLC24A3;SLC16A1;SLC6A1;SLC7A1;SLC38A2;SLC7A3
264	endoplasmic reticulum tubular network organization (GO:0071786)	3/15	0.0206467	0.227841	0	0	5.97198	23.1725	REEP1;REEP3;RTN4
265	G protein-coupled glutamate receptor signaling pathway (GO:0007216)	3/15	0.0206467	0.227841	0	0	5.97198	23.1725	HOMER1;GRIK3;DAGLB
266	neurotrophin TRK receptor signaling pathway (GO:0048011)	3/15	0.0206467	0.227841	0	0	5.97198	23.1725	BDNF;CASP3;NGF
267	positive regulation of protein export from nucleus (GO:0046827)	3/15	0.0206467	0.227841	0	0	5.97198	23.1725	GSK3B;CAMK1;GAS6
268	positive regulation of sprouting angiogenesis (GO:1903672)	3/15	0.0206467	0.227841	0	0	5.97198	23.1725	SMAD1;PDPK1;VEGFA
269	regulation of cytoplasmic translation (GO:2000765)	3/15	0.0206467	0.227841	0	0	5.97198	23.1725	CPEB1;UNK;RBM24
270	cellular response to calcium ion (GO:0071277)	7/69	0.020845	0.227841	0	0	2.70346	10.4641	MEF2A;SYT4;CLIC4;CAMK2D;SYT11;IQGAP1;ADD1
271	cellular response to decreased oxygen levels (GO:0036294)	7/69	0.020845	0.227841	0	0	2.70346	10.4641	CPEB1;LMNA;MDM2;TSC1;NDNF;HIPK2;VEGFA
272	nuclear membrane reassembly (GO:0031468)	6/54	0.0209982	0.227841	0	0	2.99156	11.5574	NUP93;NUP205;REEP3;LMNA;CHMP4B;PPP2R2A
273	regulation of microtubule polymerization (GO:0031113)	5/40	0.0215084	0.227841	0	0	3.41698	13.1188	CLIP1;MAP2;SLAIN2;RAC1;CLASP1
274	regulation of sodium ion transmembrane transporter activity (GO:2000649)	5/40	0.0215084	0.227841	0	0	3.41698	13.1188	CAMK2D;GLRX;ANK3;FGF12;YWHAH
275	chondrocyte development (GO:0002063)	2/6	0.0218388	0.227841	0	0	11.9341	45.6367	EIF2AK3;BMPR1B
276	GDP-mannose metabolic process (GO:0019673)	2/6	0.0218388	0.227841	0	0	11.9341	45.6367	GMDS;PMM1
277	intracellular pH elevation (GO:0051454)	2/6	0.0218388	0.227841	0	0	11.9341	45.6367	BCL2;CFTR
278	L-arginine transmembrane transport (GO:1903400)	2/6	0.0218388	0.227841	0	0	11.9341	45.6367	SLC7A1;SLC7A3
279	L-ornithine transmembrane transport (GO:1903352)	2/6	0.0218388	0.227841	0	0	11.9341	45.6367	SLC7A1;SLC7A3
280	leucine transport (GO:0015820)	2/6	0.0218388	0.227841	0	0	11.9341	45.6367	SLC7A5;SLC3A2
281	negative regulation of actin filament depolymerization (GO:0030835)	2/6	0.0218388	0.227841	0	0	11.9341	45.6367	PLEKHH2;PIK3CA
282	negative regulation of amyloid precursor protein biosynthetic process (GO:0042985)	2/6	0.0218388	0.227841	0	0	11.9341	45.6367	BACE2;ITM2B
283	negative regulation of transporter activity (GO:0032410)	2/6	0.0218388	0.227841	0	0	11.9341	45.6367	NDFIP2;NDFIP1
284	negative regulation of vitamin metabolic process (GO:0046137)	2/6	0.0218388	0.227841	0	0	11.9341	45.6367	PRMT3;SNAI2
285	neurotransmitter receptor transport, endosome to postsynaptic membrane (GO:0098887)	2/6	0.0218388	0.227841	0	0	11.9341	45.6367	ARHGAP44;GRIP1
286	positive regulation of heart rate by epinephrine-norepinephrine (GO:0001996)	2/6	0.0218388	0.227841	0	0	11.9341	45.6367	PDE4D;TPM1
287	positive regulation of non-membrane spanning protein tyrosine kinase activity (GO:1903997)	2/6	0.0218388	0.227841	0	0	11.9341	45.6367	BDNF;FYN
288	protein-DNA covalent cross-linking repair (GO:0106300)	2/6	0.0218388	0.227841	0	0	11.9341	45.6367	FAM111A;TEX264
289	regulation of extracellular exosome assembly (GO:1903551)	2/6	0.0218388	0.227841	0	0	11.9341	45.6367	SDCBP;STAM
290	regulation of membrane tubulation (GO:1903525)	2/6	0.0218388	0.227841	0	0	11.9341	45.6367	SH3GLB1;PLEKHM2
291	regulation of protein depolymerization (GO:1901879)	2/6	0.0218388	0.227841	0	0	11.9341	45.6367	MAP1B;MAP1A
292	regulation of relaxation of cardiac muscle (GO:1901897)	2/6	0.0218388	0.227841	0	0	11.9341	45.6367	CAMK2D;PDE4D
293	retinal ganglion cell axon guidance (GO:0031290)	2/6	0.0218388	0.227841	0	0	11.9341	45.6367	ROBO2;PTPRM
294	ruffle assembly (GO:0097178)	2/6	0.0218388	0.227841	0	0	11.9341	45.6367	PIP5K1A;RAC1
295	T-tubule organization (GO:0033292)	2/6	0.0218388	0.227841	0	0	11.9341	45.6367	DYSF;ANK2
296	dendritic spine organization (GO:0097061)	4/27	0.0219667	0.227841	0	0	4.15722	15.8732	CDC42;ITGA3;CTNND2;FYN
297	positive regulation of calcium ion transmembrane transport (GO:1904427)	4/27	0.0219667	0.227841	0	0	4.15722	15.8732	PDPK1;TRPC1;AKAP6;ANK2
298	positive regulation of cellular component movement (GO:0051272)	4/27	0.0219667	0.227841	0	0	4.15722	15.8732	LYN;SPOCK2;NTN1;VEGFA
299	positive regulation of mitotic cell cycle (GO:0045931)	4/27	0.0219667	0.227841	0	0	4.15722	15.8732	MDM2;ASNS;PRKCA;EIF4E
300	positive regulation of striated muscle cell differentiation (GO:0051155)	4/27	0.0219667	0.227841	0	0	4.15722	15.8732	AKAP6;ATP11A;MAPK14;RBM24
301	regulation of cell junction assembly (GO:1901888)	4/27	0.0219667	0.227841	0	0	4.15722	15.8732	RAP1B;RAPGEF1;SNAI2;PDLIM5
302	wound healing (GO:0042060)	7/70	0.0223843	0.231404	0	0	2.66041	10.1079	MMP12;DST;SYT11;TPM1;DYSF;ANXA6;MYH9
303	transport across blood-brain barrier (GO:0150104)	8/86	0.022525	0.232089	0	0	2.45691	9.31938	SLC7A5;SLC38A1;SLC24A3;SLC16A1;SLC6A1;SLC7A1;SLC38A2;SLC7A3
304	regulation of blood vessel endothelial cell migration (GO:0043535)	6/55	0.0227931	0.234079	0	0	2.93036	11.0806	PDPK1;PRKCA;PPARG;MAPK14;VEGFA;FGFR1
305	positive regulation of transcription by RNA polymerase II (GO:0045944)	49/908	0.0233185	0.23869	0	0	1.38162	5.19282	HNRNPU;TCF20;ELK3;RPS6KA3;EPC1;MEF2A;ACTR3;ZBTB38;TCF12;TET2;SOX11;LMO7;MMP12;ELF1;HAX1;TFDP1;TET3;PPARG;ARHGEF2;ATF5;ATF6;ATF3;RHOQ;DOT1L;CEBPG;HDAC8;PPARGC1B;WWOX;ARNT2;SMAD1;JUN;JUND;POU2F1;PHF10;PCGF5;INHBA;INO80;VEGFA;HIPK2;PER1;KLF7;KLF6;CDK12;CAMK1;BMPR1B;OGT;SSBP3;FGFR2;BMPR1A
306	positive regulation of cation transmembrane transport (GO:1904064)	5/41	0.0237086	0.241523	0	0	3.32189	12.4302	KCNQ1;KCNMA1;AKAP6;ANK2;ANK3
307	myeloid leukocyte differentiation (GO:0002573)	7/71	0.0240005	0.241523	0	0	2.6187	9.76693	CDC42;PDE1B;MYH9;PPARG;GAB2;MAPK14;VEGFA
308	basement membrane organization (GO:0071711)	3/16	0.0246654	0.241523	0	0	5.51231	20.4085	LAMB3;PXDN;NTN4
309	filopodium assembly (GO:0046847)	3/16	0.0246654	0.241523	0	0	5.51231	20.4085	FGD4;SPATA13;VSTM5
310	late endosome to vacuole transport via multivesicular body sorting pathway (GO:0032511)	3/16	0.0246654	0.241523	0	0	5.51231	20.4085	LEPROTL1;CHMP4B;STAM
311	motor neuron axon guidance (GO:0008045)	3/16	0.0246654	0.241523	0	0	5.51231	20.4085	TMEFF1;RAC1;NTN1
312	nuclear transport (GO:0051169)	3/16	0.0246654	0.241523	0	0	5.51231	20.4085	NUP205;XPO1;RSRC1
313	regulation of Rac protein signal transduction (GO:0035020)	3/16	0.0246654	0.241523	0	0	5.51231	20.4085	ARHGAP44;PIK3CB;OGT
314	positive regulation of establishment of protein localization to mitochondrion (GO:1903749)	6/56	0.0246883	0.241523	0	0	2.8716	10.629	SH3GLB1;TFDP1;UBE2D3;BCL2;YWHAG;YWHAH
315	cellular response to epidermal growth factor stimulus (GO:0071364)	4/28	0.024833	0.241523	0	0	3.98379	14.7224	EEF1A1;PDPK1;SNAI2;IQGAP1
316	neutral amino acid transport (GO:0015804)	4/28	0.024833	0.241523	0	0	3.98379	14.7224	SLC7A5;SLC38A1;SLC3A2;SLC38A2
317	positive regulation of microtubule polymerization (GO:0031116)	4/28	0.024833	0.241523	0	0	3.98379	14.7224	CLIP1;SLAIN2;RAC1;CLASP1
318	protein localization to cell surface (GO:0034394)	4/28	0.024833	0.241523	0	0	3.98379	14.7224	RIC3;ANK2;FBLN5;VCL
319	regulation of calcineurin-NFAT signaling cascade (GO:0070884)	4/28	0.024833	0.241523	0	0	3.98379	14.7224	GSK3B;RCAN1;CAMTA1;AKAP6
320	regulation of microtubule polymerization or depolymerization (GO:0031110)	4/28	0.024833	0.241523	0	0	3.98379	14.7224	MAP2;MAP1B;MAP1A;CLASP1
321	regulation of plasma membrane bounded cell projection organization (GO:0120035)	4/28	0.024833	0.241523	0	0	3.98379	14.7224	GSK3B;HOMER1;ULK4;NDEL1
322	positive regulation of cell migration (GO:0030335)	18/269	0.0250342	0.242474	0	0	1.72394	6.35704	RET;ITGB1;SPAG9;HSPA5;SEMA3C;NEDD9;PRKCA;PTK2;RTN4;SYNE2;VEGFA;SHTN1;SDCBP;SNAI2;SPRY2;ARHGEF2;CLASP1;MAP4K4
323	protein dephosphorylation (GO:0006470)	11/139	0.0250862	0.242474	0	0	2.06099	7.59564	DUSP11;PPM1B;DUSP10;SDHAF2;FBXW11;EYA3;PPM1H;PTPRM;PPP2R2A;PTPN13;DUSP16
324	mitotic spindle organization (GO:0007052)	12/157	0.0252707	0.243503	0	0	1.98548	7.30281	DYNC1I2;DYNC1LI2;CLIP1;XPO1;KIF3B;KIF2A;SBDS;MAP4;ZWINT;CLASP1;NDEL1;PAFAH1B1
325	skeletal system morphogenesis (GO:0048705)	5/42	0.0260488	0.250228	0	0	3.23194	11.7894	WWOX;ANKRD11;SOX11;FGFR2;FGFR1
326	positive regulation of cell junction assembly (GO:1901890)	6/57	0.0266858	0.255562	0	0	2.81515	10.201	CLSTN2;BDNF;TSC1;RAC1;MAP4K4;VEGFA
327	regulation of cysteine-type endopeptidase activity involved in apoptotic process (GO:0043281)	8/89	0.02703	0.257424	0	0	2.36554	8.54153	RPS6KA3;USP47;ARL6IP5;NGF;GAS6;FNIP1;CD44;VEGFA
328	cellular response to peptide hormone stimulus (GO:0071375)	9/106	0.0273514	0.257424	0	0	2.2232	8.00125	CPEB1;INSIG2;PDPK1;RAB15;TRIB3;PPARG;ADCY2;SORBS1;RHOQ
329	small GTPase mediated signal transduction (GO:0007264)	9/106	0.0273514	0.257424	0	0	2.2232	8.00125	SHTN1;SHC2;JUN;MRAS;RAC1;HACD3;MAPK14;USP28;NTN1
330	intrinsic apoptotic signaling pathway in response to endoplasmic reticulum stress (GO:0070059)	4/29	0.0279144	0.257424	0	0	3.82424	13.6855	ERN1;TMEM117;BCL2;TRIB3
331	positive regulation of extrinsic apoptotic signaling pathway (GO:2001238)	4/29	0.0279144	0.257424	0	0	3.82424	13.6855	RET;WWOX;TNFRSF12A;INHBA
332	regulation of calcium ion transmembrane transporter activity (GO:1901019)	4/29	0.0279144	0.257424	0	0	3.82424	13.6855	FKBP1A;CAMK2D;PDE4D;ANK2
333	cellular response to glucose starvation (GO:0042149)	5/43	0.0285315	0.257424	0	0	3.14672	11.1921	SH3GLB1;HSPA5;SESN1;EIF2AK3;ASNS
334	positive regulation of neuron differentiation (GO:0045666)	5/43	0.0285315	0.257424	0	0	3.14672	11.1921	ZEB1;SOX11;ARHGEF2;NGF;FGFR1
335	regulation of cell-substrate adhesion (GO:0010810)	5/43	0.0285315	0.257424	0	0	3.14672	11.1921	NDNF;TSC1;PIK3CB;RAC1;PTK2
336	substantia nigra development (GO:0021762)	5/43	0.0285315	0.257424	0	0	3.14672	11.1921	CDC42;HSPA5;BASP1;GNB4;YWHAH
337	negative regulation of intrinsic apoptotic signaling pathway by p53 class mediator (GO:1902254)	3/17	0.0290737	0.257424	0	0	5.11831	18.1082	BCL2;MDM2;CD44
338	positive regulation of heart rate (GO:0010460)	3/17	0.0290737	0.257424	0	0	5.11831	18.1082	PDE4D;KCNQ1;TPM1
339	pyrimidine-containing compound catabolic process (GO:0072529)	3/17	0.0290737	0.257424	0	0	5.11831	18.1082	DPYSL3;TET2;CRMP1
340	regulation of establishment of endothelial barrier (GO:1903140)	3/17	0.0290737	0.257424	0	0	5.11831	18.1082	ADD1;VCL;VEGFA
341	ruffle organization (GO:0031529)	3/17	0.0290737	0.257424	0	0	5.11831	18.1082	TPM1;PIP5K1A;RAC1
342	dense core granule cytoskeletal transport (GO:0099519)	2/7	0.0297662	0.257424	0	0	9.54677	33.551	SYT4;PPFIA2
343	desmosome organization (GO:0002934)	2/7	0.0297662	0.257424	0	0	9.54677	33.551	SNAI2;PRKCA
344	glutamine transport (GO:0006868)	2/7	0.0297662	0.257424	0	0	9.54677	33.551	SLC38A1;SLC38A2
345	membrane biogenesis (GO:0044091)	2/7	0.0297662	0.257424	0	0	9.54677	33.551	SERINC1;ANK3
346	membrane fission (GO:0090148)	2/7	0.0297662	0.257424	0	0	9.54677	33.551	SH3GLB1;CHMP4B
347	negative regulation of catecholamine secretion (GO:0033604)	2/7	0.0297662	0.257424	0	0	9.54677	33.551	SYT4;SYT11
348	negative regulation of neurotransmitter secretion (GO:0046929)	2/7	0.0297662	0.257424	0	0	9.54677	33.551	RAP1B;SYT11
349	neurotransmitter receptor transport, endosome to plasma membrane (GO:0099639)	2/7	0.0297662	0.257424	0	0	9.54677	33.551	ARHGAP44;GRIP1
350	nucleobase catabolic process (GO:0046113)	2/7	0.0297662	0.257424	0	0	9.54677	33.551	DPYSL3;CRMP1
351	positive regulation of aspartic-type endopeptidase activity involved in amyloid precursor protein catabolic process (GO:1902961)	2/7	0.0297662	0.257424	0	0	9.54677	33.551	LYN;PICALM
352	positive regulation of lipopolysaccharide-mediated signaling pathway (GO:0031666)	2/7	0.0297662	0.257424	0	0	9.54677	33.551	LY96;PRKCA
353	regulation by virus of viral protein levels in host cell (GO:0046719)	2/7	0.0297662	0.257424	0	0	9.54677	33.551	TBC1D20;HACD3
354	regulation of histone deacetylase activity (GO:1901725)	2/7	0.0297662	0.257424	0	0	9.54677	33.551	CAMK2D;VEGFA
355	regulation of non-membrane spanning protein tyrosine kinase activity (GO:1903995)	2/7	0.0297662	0.257424	0	0	9.54677	33.551	BDNF;FYN
356	rRNA-containing ribonucleoprotein complex export from nucleus (GO:0071428)	2/7	0.0297662	0.257424	0	0	9.54677	33.551	XPO1;TSC1
357	SMAD protein complex assembly (GO:0007183)	2/7	0.0297662	0.257424	0	0	9.54677	33.551	FKBP1A;SMAD1
358	sphingosine-1-phosphate receptor signaling pathway (GO:0003376)	2/7	0.0297662	0.257424	0	0	9.54677	33.551	PIK3CB;RAC1
359	synaptic vesicle budding from presynaptic endocytic zone membrane (GO:0016185)	2/7	0.0297662	0.257424	0	0	9.54677	33.551	SNAP91;PICALM
360	synaptic vesicle docking (GO:0016081)	2/7	0.0297662	0.257424	0	0	9.54677	33.551	SNAP25;SNPH
361	vascular wound healing (GO:0061042)	2/7	0.0297662	0.257424	0	0	9.54677	33.551	NDNF;VEGFA
362	negative regulation of intracellular signal transduction (GO:1902532)	14/198	0.0299202	0.258041	0	0	1.82628	6.40882	LYN;DGKD;RIOK3;PDE4D;TSC1;PIK3CB;MAPK14;PER1;PPM1B;MDM2;BCL2;TRIB3;ZMYND11;FNIP1
363	regulated exocytosis (GO:0045055)	13/180	0.0306748	0.2638	0	0	1.86777	6.50791	LYN;SYT4;SNAP25;TEX264;VEGFA;SYT11;CD109;MYH9;CD9;TLN1;RAB11FIP2;GAS6;VCL
364	selective autophagy (GO:0061912)	6/59	0.0309954	0.2638	0	0	2.70863	9.40956	DYNC1I2;DYNC1LI2;TEX264;RB1CC1;RETREG1;CFTR
365	endomembrane system organization (GO:0010256)	14/199	0.0310435	0.2638	0	0	1.81631	6.3069	SUN1;EIF2AK3;DYSF;HTT;ANK3;SYNE1;NUP93;CDC42;TBC1D20;REEP5;REEP3;TRAPPC12;PLEKHM2;CLASP1
366	cardiac ventricle morphogenesis (GO:0003208)	5/44	0.0311589	0.2638	0	0	3.06588	10.6345	FKBP1A;TPM1;SOX11;FGFR2;BMPR1A
367	positive regulation of cell-matrix adhesion (GO:0001954)	5/44	0.0311589	0.2638	0	0	3.06588	10.6345	GSK3B;TSC1;RAC1;MAP4K4;VEGFA
368	plasma membrane invagination (GO:0099024)	4/30	0.0312133	0.2638	0	0	3.67696	12.7477	CDC42;ELMO1;MYH9;SPIRE1
369	positive regulation of small GTPase mediated signal transduction (GO:0051057)	4/30	0.0312133	0.2638	0	0	3.67696	12.7477	LYN;ERBIN;RAPGEF1;NGF
370	integrin-mediated signaling pathway (GO:0007229)	7/75	0.0312639	0.2638	0	0	2.46415	8.53899	ITGB1;CDC42;DST;ERBIN;MYH9;NEDD9;PTK2
371	intracellular protein transport (GO:0006886)	21/336	0.0317992	0.267593	0	0	1.60331	5.52872	NAPB;RAB5B;TBC1D9B;CSE1L;TBC1D9;AKAP6;STAM;NUP93;MMP12;TBC1D1;XPO1;CTTN;FAM53C;RAB3GAP2;ARHGEF2;STX3;TBC1D12;RAB28;EVI5;WLS;YWHAH
372	positive regulation of cell differentiation (GO:0045597)	17/258	0.0327187	0.274591	0	0	1.69447	5.79475	MEF2A;SPAG9;SOX11;NGF;MAPK14;CDC42;RPS6KA3;SDCBP;ZEB1;PPARG;ARHGEF2;CAMK1;IL6ST;BMPR1B;RBM24;FGFR1;BMPR1A
373	peptidyl-threonine phosphorylation (GO:0018107)	6/60	0.0333108	0.278788	0	0	2.65833	9.04331	GSK3B;CAMK2D;PDPK1;PRKCA;HIPK3;HIPK2
374	cellular response to glucocorticoid stimulus (GO:0071385)	3/18	0.033869	0.278788	0	0	4.77684	16.1708	BCL2L11;KLF9;HNRNPU
375	negative regulation of signal transduction by p53 class mediator (GO:1901797)	3/18	0.033869	0.278788	0	0	4.77684	16.1708	MDM2;SNAI2;CD44
376	positive regulation of response to endoplasmic reticulum stress (GO:1905898)	3/18	0.033869	0.278788	0	0	4.77684	16.1708	USP13;ERN1;BCL2L11
377	regulation of brown fat cell differentiation (GO:0090335)	3/18	0.033869	0.278788	0	0	4.77684	16.1708	NAPEPLD;PIM1;HNRNPU
378	regulation of platelet aggregation (GO:0090330)	3/18	0.033869	0.278788	0	0	4.77684	16.1708	LYN;CD9;PRKCA
379	regulation of vascular endothelial cell proliferation (GO:1905562)	3/18	0.033869	0.278788	0	0	4.77684	16.1708	PDPK1;PPARG;FGFR1
380	action potential (GO:0001508)	5/45	0.0339331	0.278788	0	0	2.98908	10.1131	KCNQ1;AKAP6;ANK3;SCN3A;YWHAH
381	organelle organization (GO:0006996)	25/420	0.0342953	0.281024	0	0	1.52344	5.13819	MAST4;HTT;AFG1L;NEDD9;SYNE1;CDC42;FGD4;TRAPPC12;PACSIN2;CLASP1;SH3D19;ZRANB1;CXADR;DST;TPM1;EIF2AK3;MICAL3;ARHGAP10;ZFYVE16;HAX1;REEP5;TBC1D20;PALLD;PLEKHM2;CHMP4B
382	generation of neurons (GO:0048699)	14/202	0.0345974	0.281641	0	0	1.78705	6.01158	GPM6A;MTPN;MYEF2;CEP85L;SOX11;NDNF;SNPH;MAP1B;CASP3;ADNP2;RAC1;PAFAH1B1;SDCCAG8;FGFR1
383	positive regulation of RNA splicing (GO:0033120)	4/31	0.0347315	0.281641	0	0	3.54059	11.8968	ERN1;CELF4;RBM20;SLC38A2
384	proteoglycan biosynthetic process (GO:0030166)	4/31	0.0347315	0.281641	0	0	3.54059	11.8968	EXT1;CHST10;BMPR1B;EXTL3
385	regulation of cellular component size (GO:0032535)	4/31	0.0347315	0.281641	0	0	3.54059	11.8968	EPS8;MTPN;RAC1;PICALM
386	Fc-epsilon receptor signaling pathway (GO:0038095)	9/111	0.0353581	0.285979	0	0	2.11366	7.06434	LYN;JUN;PIK3CA;FBXW11;PDPK1;PSME4;PIK3CB;RAC1;GAB2
387	negative regulation of programmed cell death (GO:0043069)	23/381	0.0359141	0.286563	0	0	1.54551	5.14133	HSPA9;GSK3B;USP47;HSPA5;ASNS;NGF;PTK2;HIPK3;VEGFA;RPS6KA3;BABAM2;ARHGAP10;HAX1;TMBIM4;CASP3;PIM1;BCL2;SPRY2;ATF5;GAS6;IL6ST;CD44;MAP4K4
388	negative regulation of cellular macromolecule biosynthetic process (GO:2000113)	31/547	0.0360799	0.286563	0	0	1.44791	4.80997	GSK3B;L3MBTL3;KDM5C;TSHZ3;ELK3;NFIL3;BASP1;ZKSCAN3;EPC1;IGF2BP2;USP47;JUN;RBFOX2;POU2F1;PRMT2;PHF10;FBXW11;ZBTB38;MBD2;EIF2AK3;ARID5A;TSC1;EID1;PER1;ZEB1;MDM2;PPARG;TRIB3;ATF5;GAS6;ZMYND11
389	negative regulation of nucleic acid-templated transcription (GO:1903507)	27/464	0.0365508	0.286563	0	0	1.48768	4.9228	L3MBTL3;KDM5C;TSHZ3;ELK3;NFIL3;BASP1;ZKSCAN3;EPC1;USP47;JUN;RBFOX2;POU2F1;PRMT2;PHF10;FBXW11;ZBTB38;MBD2;ARID5A;EID1;PER1;ZEB1;MDM2;PPARG;TRIB3;ATF5;GAS6;ZMYND11
390	regulation of cellular protein localization (GO:1903827)	5/46	0.0368558	0.286563	0	0	2.91602	9.62503	HSP90AA1;MAP2;BDNF;MAP1A;NDEL1
391	Fc receptor signaling pathway (GO:0038093)	9/112	0.0371337	0.286563	0	0	2.09303	6.89283	LYN;JUN;PIK3CA;FBXW11;PDPK1;PSME4;PIK3CB;RAC1;GAB2
392	regulation of macroautophagy (GO:0016241)	9/112	0.0371337	0.286563	0	0	2.09303	6.89283	SH3GLB1;ERN1;PRKAB2;PIK3CA;SESN1;CASP3;RB1CC1;ATP6V1H;TSC1
393	G2/M transition of mitotic cell cycle (GO:0000086)	10/130	0.0375143	0.286563	0	0	1.99686	6.55576	DYNC1I2;HSP90AA1;FBXW11;PPP2R2A;PPP1R12B;BACH1;YWHAG;CLASP1;PAFAH1B1;SDCCAG8
394	cellular response to glucose stimulus (GO:0071333)	4/32	0.0384702	0.286563	0	0	3.41397	11.1223	ERN1;ZBTB20;RAB11FIP2;GAS6
395	ERBB2 signaling pathway (GO:0038128)	4/32	0.0384702	0.286563	0	0	3.41397	11.1223	HSP90AA1;PIK3CA;ERBIN;PRKCA
396	positive regulation of lamellipodium organization (GO:1902745)	4/32	0.0384702	0.286563	0	0	3.41397	11.1223	CDC42;ACTR3;PIK3CA;RAC1
397	protein K63-linked deubiquitination (GO:0070536)	4/32	0.0384702	0.286563	0	0	3.41397	11.1223	USP13;BABAM2;USP25;ZRANB1
398	regulation of cellular amide metabolic process (GO:0034248)	4/32	0.0384702	0.286563	0	0	3.41397	11.1223	MTPN;TSC1;EIF4E;PICALM
399	anterograde axonal protein transport (GO:0099641)	2/8	0.0386428	0.286563	0	0	7.95522	25.8815	MAP1A;MAPK8IP3
400	atrial cardiac muscle cell to AV node cell signaling (GO:0086026)	2/8	0.0386428	0.286563	0	0	7.95522	25.8815	KCNQ1;ANK2
401	axo-dendritic protein transport (GO:0099640)	2/8	0.0386428	0.286563	0	0	7.95522	25.8815	MAP1A;MAPK8IP3
402	basic amino acid transport (GO:0015802)	2/8	0.0386428	0.286563	0	0	7.95522	25.8815	SLC7A6;SLC7A1
403	cell migration involved in heart development (GO:0060973)	2/8	0.0386428	0.286563	0	0	7.95522	25.8815	FLRT3;SNAI2
404	commissural neuron axon guidance (GO:0071679)	2/8	0.0386428	0.286563	0	0	7.95522	25.8815	NCAM1;VEGFA
405	dendritic spine maintenance (GO:0097062)	2/8	0.0386428	0.286563	0	0	7.95522	25.8815	ITGA3;FYN
406	ER overload response (GO:0006983)	2/8	0.0386428	0.286563	0	0	7.95522	25.8815	GSK3B;EIF2AK3
407	forebrain neuron development (GO:0021884)	2/8	0.0386428	0.286563	0	0	7.95522	25.8815	ROBO2;FGFR2
408	negative regulation of glial cell apoptotic process (GO:0034351)	2/8	0.0386428	0.286563	0	0	7.95522	25.8815	PRKCA;GAS6
409	negative regulation of mitochondrial membrane potential (GO:0010917)	2/8	0.0386428	0.286563	0	0	7.95522	25.8815	PIP5KL1;ARL6IP5
410	negative regulation of regulated secretory pathway (GO:1903306)	2/8	0.0386428	0.286563	0	0	7.95522	25.8815	RAP1B;SYT4
411	phosphatidylinositol-3-phosphate biosynthetic process (GO:0036092)	2/8	0.0386428	0.286563	0	0	7.95522	25.8815	PIK3CA;PIK3CB
412	positive regulation of aspartic-type peptidase activity (GO:1905247)	2/8	0.0386428	0.286563	0	0	7.95522	25.8815	LYN;PICALM
413	positive regulation of fibroblast migration (GO:0010763)	2/8	0.0386428	0.286563	0	0	7.95522	25.8815	ITGB1;PTK2
414	protein localization to microtubule (GO:0035372)	2/8	0.0386428	0.286563	0	0	7.95522	25.8815	CRIPT;HNRNPU
415	protein localization to presynapse (GO:1905383)	2/8	0.0386428	0.286563	0	0	7.95522	25.8815	MAP1A;MAPK8IP3
416	pyrimidine nucleobase catabolic process (GO:0006208)	2/8	0.0386428	0.286563	0	0	7.95522	25.8815	DPYSL3;CRMP1
417	regulation of collateral sprouting (GO:0048670)	2/8	0.0386428	0.286563	0	0	7.95522	25.8815	BDNF;NGF
418	regulation of dendritic spine maintenance (GO:1902950)	2/8	0.0386428	0.286563	0	0	7.95522	25.8815	HOMER1;FYN
419	regulation of extent of cell growth (GO:0061387)	2/8	0.0386428	0.286563	0	0	7.95522	25.8815	GSK3B;CTTN
420	regulation of wound healing, spreading of epidermal cells (GO:1903689)	2/8	0.0386428	0.286563	0	0	7.95522	25.8815	PHLDB2;CLASP1
421	synaptic vesicle budding (GO:0070142)	2/8	0.0386428	0.286563	0	0	7.95522	25.8815	SNAP91;PICALM
422	cardiac muscle cell contraction (GO:0086003)	3/19	0.0390469	0.287127	0	0	4.47805	14.5223	CAMK2D;PIK3CA;FGF12
423	negative regulation of amyloid precursor protein catabolic process (GO:1902992)	3/19	0.0390469	0.287127	0	0	4.47805	14.5223	RTN1;RTN4;PICALM
424	pore complex assembly (GO:0046931)	3/19	0.0390469	0.287127	0	0	4.47805	14.5223	NUP93;NUP205;RTN4
425	positive regulation of transcription, DNA-templated (GO:0045893)	60/1183	0.0390867	0.287127	0	0	1.29424	4.19589	RET;ICE1;HNRNPU;TCF20;ELK3;RPS6KA3;ZXDC;EPC1;YWHAH;MEF2A;ACTR3;ARHGEF11;PRMT2;FBXW11;ZBTB38;TCF12;TET2;SOX11;LMO7;MMP12;ELF1;HAX1;TFDP1;TET3;PPARG;ARHGEF2;ATF5;ATF6;ATF3;RHOQ;DOT1L;CEBPG;HDAC8;NFIL3;ZKSCAN3;PPARGC1B;WWOX;ARNT2;SMAD1;JUN;TAF15;JUND;POU2F1;PHF10;PCGF5;EIF2AK3;INHBA;INO80;VEGFA;HIPK2;PER1;KLF7;KLF6;CAMK1;BMPR1B;OGT;SSBP3;FGFR2;PICALM;BMPR1A
426	regulation of DNA binding (GO:0051101)	5/47	0.0399283	0.29262	0	0	2.84644	9.16745	JUN;DOT1L;CEBPG;PPARG;NGF
427	negative regulation of extrinsic apoptotic signaling pathway (GO:2001237)	7/80	0.0422415	0.305927	0	0	2.29477	7.26146	GSK3B;EYA3;BCL2;HTT;SNAI2;ARHGEF2;ZMYND11
428	regulation of protein localization to plasma membrane (GO:1903076)	7/80	0.0422415	0.305927	0	0	2.29477	7.26146	ITGB1;ITGA3;PDPK1;STX3;SORBS1;RHOQ;PICALM
429	muscle cell development (GO:0055001)	4/33	0.04243	0.305927	0	0	3.29607	10.4153	CXADR;DYSF;ANK2;VEGFA
430	negative regulation of JNK cascade (GO:0046329)	4/33	0.04243	0.305927	0	0	3.29607	10.4153	PER1;DUSP10;ZMYND11;HIPK3
431	neuron projection extension (GO:1990138)	4/33	0.04243	0.305927	0	0	3.29607	10.4153	HSP90AA1;FLRT3;MAP1B;IQGAP1
432	regulation of neurotransmitter secretion (GO:0046928)	4/33	0.04243	0.305927	0	0	3.29607	10.4153	GSK3B;PREPL;SYT11;SYN1
433	regulation of sprouting angiogenesis (GO:1903670)	4/33	0.04243	0.305927	0	0	3.29607	10.4153	SMAD1;PDPK1;PIK3CB;VEGFA
434	negative regulation of MAP kinase activity (GO:0043407)	5/48	0.0431518	0.309701	0	0	2.7801	8.73794	LYN;DUSP10;SPRY2;PIK3CB;HIPK3
435	positive regulation of blood vessel endothelial cell migration (GO:0043536)	5/48	0.0431518	0.309701	0	0	2.7801	8.73794	PDPK1;PRKCA;MAPK14;VEGFA;FGFR1
436	regulation of cilium assembly (GO:1902017)	6/64	0.043677	0.312751	0	0	2.47448	7.74744	TBC1D1;TBC1D9B;TBC1D20;HTT;EVI5;SDCCAG8
437	maintenance of protein location in nucleus (GO:0051457)	3/20	0.0446014	0.316467	0	0	4.21442	13.1068	SUN1;HNRNPU;SYNE1
438	microtubule nucleation (GO:0007020)	3/20	0.0446014	0.316467	0	0	4.21442	13.1068	SLAIN2;CLASP1;NDEL1
439	natural killer cell mediated immunity (GO:0002228)	3/20	0.0446014	0.316467	0	0	4.21442	13.1068	CEBPG;PLEKHM2;LYST
440	regulation of programmed necrotic cell death (GO:0062098)	3/20	0.0446014	0.316467	0	0	4.21442	13.1068	SDCBP;HSP90AA1;OGT
441	regulation of cellular localization (GO:0060341)	5/49	0.0465272	0.323428	0	0	2.71677	8.3343	LYN;HSP90AA1;CAMK2D;REEP5;MAP2
442	regulation of stress-activated MAPK cascade (GO:0032872)	5/49	0.0465272	0.323428	0	0	2.71677	8.3343	PER1;ULK4;ARL6IP5;MAPK8IP3;MAP4K4
443	cardiac muscle contraction (GO:0060048)	4/34	0.0466108	0.323428	0	0	3.18603	9.76814	CAMK2D;PIK3CA;KCNQ1;TPM1
444	positive regulation of release of sequestered calcium ion into cytosol (GO:0051281)	4/34	0.0466108	0.323428	0	0	3.18603	9.76814	PDPK1;TRPC1;HTT;AKAP6
445	regulation of amyloid-beta formation (GO:1902003)	4/34	0.0466108	0.323428	0	0	3.18603	9.76814	RTN1;CASP3;RTN4;PICALM
446	regulation of cell adhesion mediated by integrin (GO:0033628)	4/34	0.0466108	0.323428	0	0	3.18603	9.76814	RET;LYN;SNAI2;PTK2
447	regulation of lamellipodium assembly (GO:0010591)	4/34	0.0466108	0.323428	0	0	3.18603	9.76814	CDC42;ACTR3;PIK3CA;RAC1
448	ventricular cardiac muscle tissue morphogenesis (GO:0055010)	4/34	0.0466108	0.323428	0	0	3.18603	9.76814	FKBP1A;TPM1;FGFR2;BMPR1A
449	supramolecular fiber organization (GO:0097435)	21/351	0.0470598	0.323428	0	0	1.52922	4.67381	TMOD1;COLGALT2;TPM4;DST;LAMB3;TPM1;CRIPT;SLAIN2;KLHL24;FBLN5;CST3;FKBP1A;CDC42;CLIP1;KIF2A;PXDN;ELMO1;MDM2;RAC1;ARHGEF2;ITM2B
450	positive regulation of protein ubiquitination (GO:0031398)	7/82	0.0472515	0.323428	0	0	2.23334	6.81677	FKBP1A;NDFIP2;NDFIP1;UBE2D1;TRIB3;RCHY1;SPSB4
451	actin-mediated cell contraction (GO:0070252)	2/9	0.0483796	0.323428	0	0	6.81841	20.6508	CAMK2D;PIK3CA
452	associative learning (GO:0008306)	2/9	0.0483796	0.323428	0	0	6.81841	20.6508	MAP1A;SLC6A1
453	ATF6-mediated unfolded protein response (GO:0036500)	2/9	0.0483796	0.323428	0	0	6.81841	20.6508	HSPA5;ATF6
454	axon regeneration (GO:0031103)	2/9	0.0483796	0.323428	0	0	6.81841	20.6508	GAP43;MAPK8IP3
455	cellular response to forskolin (GO:1904322)	2/9	0.0483796	0.323428	0	0	6.81841	20.6508	ADCY2;CFTR
456	embryonic digestive tract morphogenesis (GO:0048557)	2/9	0.0483796	0.323428	0	0	6.81841	20.6508	SOX11;FGFR2
457	mesodermal cell differentiation (GO:0048333)	2/9	0.0483796	0.323428	0	0	6.81841	20.6508	ITGB1;ITGA3
458	negative regulation of glycoprotein biosynthetic process (GO:0010561)	2/9	0.0483796	0.323428	0	0	6.81841	20.6508	BACE2;ITM2B
459	negative regulation of membrane potential (GO:0045837)	2/9	0.0483796	0.323428	0	0	6.81841	20.6508	PIP5KL1;ARL6IP5
460	positive regulation of autophagosome assembly (GO:2000786)	2/9	0.0483796	0.323428	0	0	6.81841	20.6508	SH3GLB1;RAB3GAP2
461	positive regulation of extracellular matrix assembly (GO:1901203)	2/9	0.0483796	0.323428	0	0	6.81841	20.6508	PHLDB2;CLASP1
462	positive regulation of membrane potential (GO:0045838)	2/9	0.0483796	0.323428	0	0	6.81841	20.6508	GLRX;ANK3
463	regulation of aspartic-type endopeptidase activity involved in amyloid precursor protein catabolic process (GO:1902959)	2/9	0.0483796	0.323428	0	0	6.81841	20.6508	LYN;PICALM
464	regulation of DNA-templated transcription in response to stress (GO:0043620)	2/9	0.0483796	0.323428	0	0	6.81841	20.6508	RPS6KA3;INO80
465	regulation of fibroblast apoptotic process (GO:2000269)	2/9	0.0483796	0.323428	0	0	6.81841	20.6508	BCL2L11;GAS6
466	regulation of transmembrane transporter activity (GO:0022898)	2/9	0.0483796	0.323428	0	0	6.81841	20.6508	BCL2;PIM1
467	response to forskolin (GO:1904321)	2/9	0.0483796	0.323428	0	0	6.81841	20.6508	ADCY2;CFTR
468	organic acid transport (GO:0015849)	8/100	0.048803	0.324868	0	0	2.08151	6.28608	SLC23A2;SLC38A1;SLC7A6;SLC16A1;SLC3A2;SLC38A2;SLC7A1;SLC7A3
469	regulation of transforming growth factor beta receptor signaling pathway (GO:0017015)	8/100	0.048803	0.324868	0	0	2.08151	6.28608	FKBP1A;SDCBP;ITGA3;PDPK1;CD109;SPRY2;SOX11;HIPK2
470	positive regulation of protein-containing complex assembly (GO:0031334)	9/118	0.0490708	0.325955	0	0	1.9772	5.96024	SH3GLB1;RAP1B;GSK3B;HSP90AA1;BCL2L11;ICE1;FNIP1;MPP7;VEGFA
471	cell-cell junction assembly (GO:0007043)	6/66	0.0495383	0.327666	0	0	2.39175	7.18723	CDH20;CTNND2;CD9;PRKCA;TLN1;VCL
472	positive regulation of cell cycle (GO:0045787)	6/66	0.0495383	0.327666	0	0	2.39175	7.18723	SRPK2;MDM2;ASNS;PRKCA;EIF4E;FGFR2
473	actin nucleation (GO:0045010)	3/21	0.050525	0.327695	0	0	3.98007	11.8817	ACTR3;SPIRE1;IQGAP2
474	extrinsic apoptotic signaling pathway in absence of ligand (GO:0097192)	3/21	0.050525	0.327695	0	0	3.98007	11.8817	GSK3B;CASP3;BCL2
475	focal adhesion assembly (GO:0048041)	3/21	0.050525	0.327695	0	0	3.98007	11.8817	CTTN;PIP5K1A;SORBS1
476	nuclear envelope organization (GO:0006998)	3/21	0.050525	0.327695	0	0	3.98007	11.8817	NUP93;SUN1;REEP3
477	positive regulation of vascular associated smooth muscle cell proliferation (GO:1904707)	3/21	0.050525	0.327695	0	0	3.98007	11.8817	ERN1;JUN;BMPR1A
478	regulation of cardiac muscle cell proliferation (GO:0060043)	3/21	0.050525	0.327695	0	0	3.98007	11.8817	PIM1;FGFR2;BMPR1A
479	regulation of cell-substrate junction assembly (GO:0090109)	3/21	0.050525	0.327695	0	0	3.98007	11.8817	PTK2;CLASP1;VCL
480	regulation of fibroblast migration (GO:0010762)	3/21	0.050525	0.327695	0	0	3.98007	11.8817	ITGB1;RAC1;PTK2
481	vacuolar acidification (GO:0007035)	3/21	0.050525	0.327695	0	0	3.98007	11.8817	ATP6AP2;DMXL2;ATP6V1H
482	lung development (GO:0030324)	4/35	0.051012	0.327695	0	0	3.0831	9.17436	ITGA3;SOX11;FGFR2;VEGFA
483	regulation of autophagosome assembly (GO:2000785)	4/35	0.051012	0.327695	0	0	3.0831	9.17436	SH3GLB1;CHMP4B;RAB3GAP2;TBC1D12
484	regulation of protein polymerization (GO:0032271)	4/35	0.051012	0.327695	0	0	3.0831	9.17436	HSP90AA1;HAX1;CTTN;MAP2
485	regulation of trans-synaptic signaling (GO:0099177)	4/35	0.051012	0.327695	0	0	3.0831	9.17436	BDNF;GRIK3;NGF;BTBD9
486	respiratory system development (GO:0060541)	4/35	0.051012	0.327695	0	0	3.0831	9.17436	BASP1;ITGA3;FGFR2;VEGFA
487	intrinsic apoptotic signaling pathway (GO:0097193)	8/102	0.0537111	0.341676	0	0	2.03701	5.95648	ERN1;BCL2L11;APAF1;TMEM117;ARL6IP5;BCL2;TRIB3;HIPK2
488	regulation of proteasomal ubiquitin-dependent protein catabolic process (GO:0032434)	8/102	0.0537111	0.341676	0	0	2.03701	5.95648	SDCBP;GSK3B;XPO1;MAP1A;MDM2;TRIB3;RCHY1;OGT
489	negative regulation of transport (GO:0051051)	5/51	0.0537357	0.341676	0	0	2.59838	7.59684	NDFIP2;NDFIP1;SYT11;DYSF;ARL6IP5
490	regulation of axonogenesis (GO:0050770)	5/51	0.0537357	0.341676	0	0	2.59838	7.59684	ROBO2;GSK3B;MAP6;NGF;RTN4
491	regulation of epithelial cell migration (GO:0010632)	5/51	0.0537357	0.341676	0	0	2.59838	7.59684	DUSP10;PTPN23;RTN4;CLASP1;PTK2
492	skeletal system development (GO:0001501)	11/158	0.0551308	0.349834	0	0	1.79281	5.19565	EXT1;RPS6KA3;WWOX;ANKRD11;NCAN;EIF2AK3;SOX11;BMPR1B;FGFR2;CD44;FGFR1
493	regulation of cell cycle G2/M phase transition (GO:1902749)	7/85	0.05545	0.350171	0	0	2.14711	6.21002	DYNC1I2;HSP90AA1;ATF5;YWHAG;CLASP1;PAFAH1B1;SDCCAG8
494	cyclic-nucleotide-mediated signaling (GO:0019935)	4/36	0.0556325	0.350171	0	0	2.9866	8.62824	PDE4D;AKAP6;ADCY2;CAP2
495	platelet aggregation (GO:0070527)	4/36	0.0556325	0.350171	0	0	2.9866	8.62824	MYH9;PIK3CB;TLN1;VCL
496	regulation of sodium ion transport (GO:0002028)	4/36	0.0556325	0.350171	0	0	2.9866	8.62824	PER1;ANK3;FGF12;YWHAH
497	cell projection assembly (GO:0030031)	3/22	0.056809	0.351503	0	0	3.7704	10.8137	CDC42;RAC1;RHOQ
498	cellular response to nerve growth factor stimulus (GO:1990090)	3/22	0.056809	0.351503	0	0	3.7704	10.8137	BDNF;RAPGEF1;NGF
499	natural killer cell mediated cytotoxicity (GO:0042267)	3/22	0.056809	0.351503	0	0	3.7704	10.8137	CEBPG;PLEKHM2;LYST
500	peptidyl-threonine dephosphorylation (GO:0035970)	3/22	0.056809	0.351503	0	0	3.7704	10.8137	PPM1B;DUSP10;DUSP16
501	positive regulation of amyloid precursor protein catabolic process (GO:1902993)	3/22	0.056809	0.351503	0	0	3.7704	10.8137	LYN;CASP3;PICALM
502	positive regulation of calcium ion transmembrane transporter activity (GO:1901021)	3/22	0.056809	0.351503	0	0	3.7704	10.8137	HTT;AKAP6;ANK2
503	ubiquitin-dependent protein catabolic process via the multivesicular body sorting pathway (GO:0043162)	3/22	0.056809	0.351503	0	0	3.7704	10.8137	UBAP1;STAM;PTPN23
504	regulation of cell growth (GO:0001558)	14/217	0.0568327	0.351503	0	0	1.65369	4.7422	ARHGEF11;USP47;MTPN;CAMK2D;AKAP6;INO80;INHBA;RTN4;CDC42;RPS6KA3;SDCBP;BCL2;ADNP2;APBB2
505	regulation of mitotic cell cycle (GO:0007346)	12/178	0.0568575	0.351503	0	0	1.73239	4.96712	SDCBP;BTG3;PSME4;NEK7;MDM2;TRIM35;HNRNPU;UBE2D1;ASNS;PRKCA;IQGAP1;EIF4E
506	negative regulation of cellular biosynthetic process (GO:0031327)	5/52	0.0575692	0.352229	0	0	2.54296	7.25957	MPV17L;PRMT3;SNAI2;TRIB3;FYN
507	positive regulation of protein localization to cell periphery (GO:1904377)	5/52	0.0575692	0.352229	0	0	2.54296	7.25957	ITGB1;ITGA3;PDPK1;STX3;SORBS1
508	positive regulation of protein localization to plasma membrane (GO:1903078)	5/52	0.0575692	0.352229	0	0	2.54296	7.25957	ITGB1;ITGA3;PDPK1;STX3;SORBS1
509	positive regulation of endothelial cell migration (GO:0010595)	7/86	0.0583674	0.352229	0	0	2.11982	6.0224	PDPK1;PRKCA;PIK3CB;RAC1;MAPK14;VEGFA;FGFR1
510	plasma membrane bounded cell projection assembly (GO:0120031)	17/278	0.0584933	0.352229	0	0	1.56297	4.43703	ITGB1;ACTR3;PTPN23;TTC39C;NTN1;RAP1B;SHTN1;FGD4;SDCBP;ABLIM1;KIF3B;SPATA13;PIP5K1A;RAC1;VSTM5;VCL;MAP4K4
511	B cell homeostasis (GO:0001782)	2/10	0.0588929	0.352229	0	0	5.9658	16.8953	LYN;DOCK11
512	low-density lipoprotein particle receptor catabolic process (GO:0032802)	2/10	0.0588929	0.352229	0	0	5.9658	16.8953	VLDLR;AP2A2
513	low-density lipoprotein receptor particle metabolic process (GO:0032799)	2/10	0.0588929	0.352229	0	0	5.9658	16.8953	VLDLR;AP2A2
514	negative regulation of establishment of protein localization (GO:1904950)	2/10	0.0588929	0.352229	0	0	5.9658	16.8953	NDFIP2;NDFIP1
515	negative regulation of vascular endothelial growth factor signaling pathway (GO:1900747)	2/10	0.0588929	0.352229	0	0	5.9658	16.8953	SPRY2;PIK3CB
516	neuron projection regeneration (GO:0031102)	2/10	0.0588929	0.352229	0	0	5.9658	16.8953	GAP43;MAPK8IP3
517	primary miRNA processing (GO:0031053)	2/10	0.0588929	0.352229	0	0	5.9658	16.8953	SMAD1;HNRNPA2B1
518	protein localization to endosome (GO:0036010)	2/10	0.0588929	0.352229	0	0	5.9658	16.8953	MICALL1;PACSIN2
519	Rap protein signal transduction (GO:0032486)	2/10	0.0588929	0.352229	0	0	5.9658	16.8953	RAP1B;RAPGEF1
520	regulation of actin filament-based movement (GO:1903115)	2/10	0.0588929	0.352229	0	0	5.9658	16.8953	PDE4D;ANK2
521	regulation of endoplasmic reticulum unfolded protein response (GO:1900101)	2/10	0.0588929	0.352229	0	0	5.9658	16.8953	ERN1;HSPA5
522	regulation of store-operated calcium entry (GO:2001256)	2/10	0.0588929	0.352229	0	0	5.9658	16.8953	HOMER1;SARAF
523	positive regulation of protein polymerization (GO:0032273)	6/69	0.0591949	0.353359	0	0	2.2775	6.43831	HSP90AA1;CLIP1;CTTN;SLAIN2;RAC1;CLASP1
524	anterograde axonal transport (GO:0008089)	4/37	0.0604705	0.358233	0	0	2.89594	8.12485	KIF3B;MAP1A;KIF1B;MAPK8IP3
525	negative regulation of epithelial cell apoptotic process (GO:1904036)	4/37	0.0604705	0.358233	0	0	2.89594	8.12485	CAST;PDPK1;NDNF;GAS6
526	regulation of erythrocyte differentiation (GO:0045646)	4/37	0.0604705	0.358233	0	0	2.89594	8.12485	LYN;HSPA9;INHBA;MAPK14
527	regulation of microtubule cytoskeleton organization (GO:0070507)	4/37	0.0604705	0.358233	0	0	2.89594	8.12485	GSK3B;MAP6;PHLDB2;CLASP1
528	cellular response to organic substance (GO:0071310)	9/123	0.0607647	0.358615	0	0	1.88998	5.29336	ROBO2;HAX1;DPYSL3;ARL6IP5;AKAP6;PTPN23;BMPR1B;PTPN13;BMPR1A
529	regulation of anatomical structure morphogenesis (GO:0022603)	9/123	0.0607647	0.358615	0	0	1.88998	5.29336	ARHGAP44;GSK3B;ZRANB1;PDLIM5;PHLDB2;FGFR2;CLASP1;PPFIA2;SH3D19
530	cytoskeleton-dependent intracellular transport (GO:0030705)	3/23	0.0634435	0.370919	0	0	3.58169	9.8769	DYNC1I2;MAP6;KIF1B
531	negative regulation of extrinsic apoptotic signaling pathway in absence of ligand (GO:2001240)	3/23	0.0634435	0.370919	0	0	3.58169	9.8769	EYA3;BCL2;SNAI2
532	negative regulation of signal transduction in absence of ligand (GO:1901099)	3/23	0.0634435	0.370919	0	0	3.58169	9.8769	EYA3;BCL2;SNAI2
533	regulation of calcium ion transmembrane transport (GO:1903169)	3/23	0.0634435	0.370919	0	0	3.58169	9.8769	CAMK2D;ANK2;FYN
534	regulation of protein export from nucleus (GO:0046825)	3/23	0.0634435	0.370919	0	0	3.58169	9.8769	GSK3B;CAMK1;GAS6
535	ncRNA export from nucleus (GO:0097064)	4/38	0.0655239	0.378407	0	0	2.81062	7.6599	NUP93;NUP205;XPOT;TSC1
536	negative regulation of proteasomal protein catabolic process (GO:1901799)	4/38	0.0655239	0.378407	0	0	2.81062	7.6599	SDCBP;USP25;MAP1A;OGT
537	negative regulation of ubiquitin-dependent protein catabolic process (GO:2000059)	4/38	0.0655239	0.378407	0	0	2.81062	7.6599	SDCBP;MAP1A;OGT;HIPK2
538	positive regulation of potassium ion transport (GO:0043268)	4/38	0.0655239	0.378407	0	0	2.81062	7.6599	KCNQ1;KCNMA1;AKAP6;ANK2
539	regulation of cell communication (GO:0010646)	4/38	0.0655239	0.378407	0	0	2.81062	7.6599	CAMK2D;CXADR;ANK2;YWHAG
540	regulation of phosphoprotein phosphatase activity (GO:0043666)	4/38	0.0655239	0.378407	0	0	2.81062	7.6599	FKBP1A;GSK3B;HTT;TSC1
541	cytoplasmic microtubule organization (GO:0031122)	5/54	0.0656939	0.378407	0	0	2.43892	6.64056	CLIP1;DST;CRIPT;SLAIN2;CLASP1
542	regulation of proteolysis (GO:0030162)	5/54	0.0656939	0.378407	0	0	2.43892	6.64056	CYFIP2;CST3;CSTB;FBXW11;OGT
543	MAPK cascade (GO:0000165)	18/303	0.0658275	0.378478	0	0	1.51555	4.12338	MEF2A;RET;SHC2;FBXW11;RASAL2;PIK3CB;PTK2;MRAS;PIK3CA;ABHD17B;PSME4;FNTB;MAP3K20;NCAM1;FYN;FGFR2;MAP4K4;FGFR1
544	heart development (GO:0007507)	11/164	0.0681905	0.38705	0	0	1.72196	4.62425	MEF2A;FKBP1A;CXADR;SGCD;FLRT3;RBM20;PDLIM5;FGF12;PTK2;PDLIM7;VEGFA
545	phosphatidylinositol biosynthetic process (GO:0006661)	9/126	0.0685683	0.38705	0	0	1.84123	4.93436	EFR3A;PIK3CA;PITPNM3;PIP5K1A;PIP5K1B;PIK3CB;PTPN13;SOCS7;PIGF
546	extrinsic apoptotic signaling pathway (GO:0097191)	6/72	0.0698967	0.38705	0	0	2.17364	5.78347	GSK3B;PDPK1;CASP3;BCL2;INHBA;NGF
547	response to ionizing radiation (GO:0010212)	6/72	0.0698967	0.38705	0	0	2.17364	5.78347	IKBIP;BABAM2;EYA3;INO80;USP28;MAPK14
548	actin filament depolymerization (GO:0030042)	2/11	0.0701045	0.38705	0	0	5.30265	14.0932	CFL2;MICAL3
549	actin filament network formation (GO:0051639)	2/11	0.0701045	0.38705	0	0	5.30265	14.0932	FHOD3;SPIRE1
550	angiogenesis involved in wound healing (GO:0060055)	2/11	0.0701045	0.38705	0	0	5.30265	14.0932	NDNF;VEGFA
551	negative regulation of calcium ion transmembrane transport (GO:1903170)	2/11	0.0701045	0.38705	0	0	5.30265	14.0932	FKBP1A;SESTD1
552	negative regulation of protein localization to cell surface (GO:2000009)	2/11	0.0701045	0.38705	0	0	5.30265	14.0932	LEPROTL1;PICALM
553	PERK-mediated unfolded protein response (GO:0036499)	2/11	0.0701045	0.38705	0	0	5.30265	14.0932	HSPA5;EIF2AK3
554	positive regulation by host of viral process (GO:0044794)	2/11	0.0701045	0.38705	0	0	5.30265	14.0932	TBC1D20;IGF2R
555	positive regulation of dendrite development (GO:1900006)	2/11	0.0701045	0.38705	0	0	5.30265	14.0932	ALK;VLDLR
556	positive regulation of leukocyte apoptotic process (GO:2000108)	2/11	0.0701045	0.38705	0	0	5.30265	14.0932	LYN;PIK3CB
557	positive regulation of transforming growth factor beta production (GO:0071636)	2/11	0.0701045	0.38705	0	0	5.30265	14.0932	ATP6AP2;BMPR1A
558	positive regulation of vacuole organization (GO:0044090)	2/11	0.0701045	0.38705	0	0	5.30265	14.0932	SH3GLB1;RAB3GAP2
559	protein kinase C-activating G protein-coupled receptor signaling pathway (GO:0007205)	2/11	0.0701045	0.38705	0	0	5.30265	14.0932	GAP43;DGKD
560	regulation of amyloid precursor protein biosynthetic process (GO:0042984)	2/11	0.0701045	0.38705	0	0	5.30265	14.0932	BACE2;ITM2B
561	regulation of calcium ion transmembrane transport via high voltage-gated calcium channel (GO:1902514)	2/11	0.0701045	0.38705	0	0	5.30265	14.0932	CAMK2D;SESTD1
562	regulation of cardiac muscle cell apoptotic process (GO:0010665)	2/11	0.0701045	0.38705	0	0	5.30265	14.0932	CAMK2D;BMPR1A
563	regulation of dendritic cell apoptotic process (GO:2000668)	2/11	0.0701045	0.38705	0	0	5.30265	14.0932	LYN;GAS6
564	regulation of ERAD pathway (GO:1904292)	2/11	0.0701045	0.38705	0	0	5.30265	14.0932	USP13;USP25
565	cellular protein modification process (GO:0006464)	51/1025	0.0701919	0.38705	0	0	1.26361	3.35681	RET;GSK3B;UBE2D3;PTPRM;PPP2R2A;LAMC1;DUSP16;DUSP11;DUSP10;FNTB;PIM1;FBXW4;FBXW11;PDPK1;PRKCA;LMO7;ERN1;PTP4A2;PPM1B;SDHAF2;VGF;PSME4;GAS6;CAMK2D;PPM1H;GLRX;ZC3HAV1;CST3;BTBD1;MAP3K20;STK38L;FYN;MAP4K4;LYN;SRPK2;USP25;FEM1B;NEK7;EIF2AK3;PTPN13;HIPK3;HIPK2;AAK1;FBXL2;CDK12;CAMK1;BMPR1B;SPRR1A;SPSB4;FGFR1;BMPR1A
566	lipid translocation (GO:0034204)	3/24	0.0704179	0.38705	0	0	3.41096	9.05032	ATP8A2;ATP11A;ATP9B
567	positive regulation of phospholipase activity (GO:0010518)	3/24	0.0704179	0.38705	0	0	3.41096	9.05032	PDPK1;FGFR2;FGFR1
568	regulation of keratinocyte proliferation (GO:0010837)	3/24	0.0704179	0.38705	0	0	3.41096	9.05032	KLF9;SNAI2;FGFR2
569	odontogenesis (GO:0042476)	4/39	0.07079	0.388412	0	0	2.73017	7.2296	EDA;ANKRD11;INHBA;FGFR2
570	modulation of chemical synaptic transmission (GO:0050804)	8/109	0.073312	0.401535	0	0	1.89513	4.95204	ITGB1;CLSTN2;HOMER1;BDNF;GRIK3;BTBD9;NGF;SYN1
571	endoplasmic reticulum organization (GO:0007029)	6/73	0.0736961	0.401535	0	0	2.14108	5.58352	REEP1;SHTN1;REEP5;REEP3;EIF2AK3;RTN4
572	insulin receptor signaling pathway (GO:0008286)	6/73	0.0736961	0.401535	0	0	2.14108	5.58352	GSK3B;PIK3CA;GRB10;ATP6V1H;SORBS1;RHOQ
573	regulation of hydrolase activity (GO:0051336)	6/73	0.0736961	0.401535	0	0	2.14108	5.58352	ARHGAP44;FGD4;FBXW11;RAB3GAP2;PTK2;PAFAH1B1
574	regulation of actin cytoskeleton organization (GO:0032956)	7/91	0.0743533	0.404094	0	0	1.99312	5.17996	ARHGAP44;EPS8;PIK3CA;RAC1;IQGAP1;IQGAP2;RHOQ
575	peptidyl-tyrosine modification (GO:0018212)	5/56	0.0744248	0.404094	0	0	2.34303	6.08711	LYN;FYN;PTK2;FGFR2;FGFR1
576	cellular protein localization (GO:0034613)	19/329	0.074685	0.404803	0	0	1.47066	3.81558	NAPB;RIC3;RAB5B;TBC1D9B;TBC1D9;ANK2;FBLN5;REEP1;TBC1D1;CTTN;RAB3GAP2;ARHGEF2;STX3;TBC1D12;RAB28;EVI5;VCL;WLS;YWHAH
577	negative regulation of I-kappaB kinase/NF-kappaB signaling (GO:0043124)	4/40	0.0762658	0.411845	0	0	2.6542	6.83066	PER1;PPM1B;RIOK3;ZMYND11
578	positive regulation of cation channel activity (GO:2001259)	4/40	0.0762658	0.411845	0	0	2.6542	6.83066	HTT;AKAP6;ANK2;ANK3
579	positive regulation of transferase activity (GO:0051347)	10/148	0.0765218	0.411845	0	0	1.73476	4.45865	ALK;RET;PKIB;HSP90AA1;NEK7;HNRNPA2B1;TRIB3;SERINC1;FGFR2;FGFR1
580	muscle contraction (GO:0006936)	9/129	0.0769712	0.411845	0	0	1.79492	4.60275	TMOD1;ARHGEF11;SLC6A8;TPM4;TPM1;DYSF;SORBS1;TLN1;VCL
581	regulation of stress fiber assembly (GO:0051492)	6/74	0.0776112	0.411845	0	0	2.10949	5.39194	CDC42;TPM1;TSC1;RAC1;PHLDB2;CLASP1
582	cellular response to hexose stimulus (GO:0071331)	3/25	0.0777204	0.411845	0	0	3.25575	8.31725	ERN1;ZBTB20;GAS6
583	endosome transport via multivesicular body sorting pathway (GO:0032509)	3/25	0.0777204	0.411845	0	0	3.25575	8.31725	LEPROTL1;CHMP4B;LYST
584	in utero embryonic development (GO:0001701)	3/25	0.0777204	0.411845	0	0	3.25575	8.31725	ARNT2;FGFR2;VEGFA
585	negative regulation of endocytosis (GO:0045806)	3/25	0.0777204	0.411845	0	0	3.25575	8.31725	SYT11;RAC1;PICALM
586	positive regulation of lipid metabolic process (GO:0045834)	3/25	0.0777204	0.411845	0	0	3.25575	8.31725	ZBTB20;PPARG;SORBS1
587	receptor catabolic process (GO:0032801)	3/25	0.0777204	0.411845	0	0	3.25575	8.31725	SH3GLB1;VLDLR;AP2A2
588	regulation of cardiac muscle cell action potential (GO:0098901)	3/25	0.0777204	0.411845	0	0	3.25575	8.31725	CAMK2D;CXADR;ANK2
589	ventricular cardiac muscle tissue development (GO:0003229)	3/25	0.0777204	0.411845	0	0	3.25575	8.31725	FKBP1A;TPM1;FGFR2
590	positive regulation of transmembrane receptor protein serine/threonine kinase signaling pathway (GO:0090100)	7/92	0.077831	0.411845	0	0	1.96956	5.02872	NUP93;SDCBP;SOX11;INHBA;BMPR1B;HIPK2;BMPR1A
591	positive regulation of intracellular signal transduction (GO:1902533)	29/546	0.0799727	0.413574	0	0	1.34832	3.40596	RET;ITGB1;IQGAP1;PIK3CB;RTN4;NR3C2;BCL2L11;FYN;RAC1;FNIP1;WLS;LYN;NDFIP2;HSP90AA1;NDFIP1;PDPK1;SOX11;GAB2;PTK2;VEGFA;FKBP1A;HAX1;PIK3CA;BCL2;SPRY2;TRIB3;GAS6;FGFR2;FGFR1
592	mitotic cell cycle phase transition (GO:0044772)	13/209	0.0809341	0.413574	0	0	1.58899	3.99492	DYNC1I2;HSP90AA1;FBXW11;PPP2R2A;INHBA;EPS8;CHMP4B;PPP1R12B;EIF4E;YWHAG;CLASP1;PAFAH1B1;SDCCAG8
593	regulation of heart contraction (GO:0008016)	7/93	0.081402	0.413574	0	0	1.94656	4.88267	CAMK2D;TMEM65;TRPC1;PDE4D;KCNQ1;TPM1;ANK2
594	actin crosslink formation (GO:0051764)	2/12	0.0819413	0.413574	0	0	4.77214	11.9387	EPS8;DPYSL3
595	brain morphogenesis (GO:0048854)	2/12	0.0819413	0.413574	0	0	4.77214	11.9387	FBXW11;PAFAH1B1
596	digestive system development (GO:0055123)	2/12	0.0819413	0.413574	0	0	4.77214	11.9387	CLMP;FGFR2
597	dosage compensation by inactivation of X chromosome (GO:0009048)	2/12	0.0819413	0.413574	0	0	4.77214	11.9387	PCGF5;HNRNPU
598	glomerular visceral epithelial cell differentiation (GO:0072112)	2/12	0.0819413	0.413574	0	0	4.77214	11.9387	BASP1;IQGAP1
599	maintenance of protein localization in endoplasmic reticulum (GO:0035437)	2/12	0.0819413	0.413574	0	0	4.77214	11.9387	HSPA5;INSIG2
600	mitochondrial genome maintenance (GO:0000002)	2/12	0.0819413	0.413574	0	0	4.77214	11.9387	MEF2A;MPV17
601	negative regulation of calcineurin-mediated signaling (GO:0106057)	2/12	0.0819413	0.413574	0	0	4.77214	11.9387	RCAN1;GSK3B
602	negative regulation of calcineurin-NFAT signaling cascade (GO:0070885)	2/12	0.0819413	0.413574	0	0	4.77214	11.9387	RCAN1;GSK3B
603	negative regulation of cellular response to vascular endothelial growth factor stimulus (GO:1902548)	2/12	0.0819413	0.413574	0	0	4.77214	11.9387	SPRY2;PIK3CB
604	negative regulation of JUN kinase activity (GO:0043508)	2/12	0.0819413	0.413574	0	0	4.77214	11.9387	DUSP10;HIPK3
605	negative regulation of receptor internalization (GO:0002091)	2/12	0.0819413	0.413574	0	0	4.77214	11.9387	SDCBP;ANKRD13A
606	nuclear body organization (GO:0030575)	2/12	0.0819413	0.413574	0	0	4.77214	11.9387	SRPK2;HIPK2
607	phosphate ion transmembrane transport (GO:0035435)	2/12	0.0819413	0.413574	0	0	4.77214	11.9387	SLC25A3;SLC37A1
608	positive regulation of leukocyte proliferation (GO:0070665)	2/12	0.0819413	0.413574	0	0	4.77214	11.9387	LYN;PTK2
609	positive regulation of sodium ion transmembrane transport (GO:1902307)	2/12	0.0819413	0.413574	0	0	4.77214	11.9387	GLRX;ANK3
610	pyrimidine nucleobase metabolic process (GO:0006206)	2/12	0.0819413	0.413574	0	0	4.77214	11.9387	DPYSL3;CRMP1
611	regulation of amyloid precursor protein catabolic process (GO:1902991)	2/12	0.0819413	0.413574	0	0	4.77214	11.9387	FKBP1A;PICALM
612	regulation of B cell apoptotic process (GO:0002902)	2/12	0.0819413	0.413574	0	0	4.77214	11.9387	LYN;FNIP1
613	regulation of cell communication by electrical coupling involved in cardiac conduction (GO:1901844)	2/12	0.0819413	0.413574	0	0	4.77214	11.9387	CAMK2D;PDE4D
614	regulation of sequestering of calcium ion (GO:0051282)	2/12	0.0819413	0.413574	0	0	4.77214	11.9387	ANXA6;ANK2
615	synaptic vesicle fusion to presynaptic active zone membrane (GO:0031629)	2/12	0.0819413	0.413574	0	0	4.77214	11.9387	SNAP25;STX3
616	heart contraction (GO:0060047)	4/41	0.0819476	0.413574	0	0	2.58233	6.46015	SGCD;PIK3CA;KCNQ1;TPM1
617	keratinocyte differentiation (GO:0030216)	4/41	0.0819476	0.413574	0	0	2.58233	6.46015	CLIC4;CASP3;PIP5K1A;SPRR1A
618	regulation of mitochondrial membrane potential (GO:0051881)	4/41	0.0819476	0.413574	0	0	2.58233	6.46015	PPA2;PIP5KL1;ARL6IP5;BCL2
619	response to cytokine (GO:0034097)	10/150	0.0819995	0.413574	0	0	1.7098	4.27628	HAX1;CASP3;DPYSL3;BCL2;TIMP2;PRKCA;AKAP6;PTPN23;IL6ST;PTPN13
620	cell cycle G2/M phase transition (GO:0044839)	9/131	0.0829078	0.416809	0	0	1.76531	4.39566	DYNC1I2;HSP90AA1;FBXW11;PPP2R2A;PPP1R12B;YWHAG;CLASP1;PAFAH1B1;SDCCAG8
621	cellular response to metal ion (GO:0071248)	9/131	0.0829078	0.416809	0	0	1.76531	4.39566	MEF2A;SYT4;JUN;CLIC4;CAMK2D;SYT11;ANK3;IQGAP1;ADD1
622	negative regulation of transcription, DNA-templated (GO:0045892)	47/948	0.0831991	0.417601	0	0	1.25723	3.12614	L3MBTL3;KDM5C;TSHZ3;UBE2D3;CREM;UBE2D1;HNRNPU;HDAC8;BACH1;ELK3;SDCBP;NFIL3;BASP1;MXI1;ZKSCAN3;EPC1;FNIP1;MEF2A;WWOX;USP47;JUN;RBFOX2;POU2F1;NCOA5;PHF10;PRMT2;FBXW11;ZBTB38;MBD2;ARID5A;SOX11;VEGFA;EID1;PER1;KLF7;ZEB1;NFX1;MDM2;SNAI2;PPARG;TRIB3;GTF2IRD1;ATF5;ZMYND11;GAS6;ATF3;FGFR2
623	regulation of calcium ion transport (GO:0051924)	5/58	0.0837535	0.419709	0	0	2.25438	5.59057	TRPC6;HOMER1;BCL2;SARAF;ANK2
624	positive regulation of epithelial cell migration (GO:0010634)	7/94	0.085066	0.424248	0	0	1.92409	4.74158	PRKCA;PIK3CB;RAC1;RTN4;CLASP1;MAP4K4;VEGFA
625	endothelial cell development (GO:0001885)	3/26	0.0853389	0.424248	0	0	3.11403	7.66401	RAP1B;PDE4D;RAPGEF1
626	negative regulation of intrinsic apoptotic signaling pathway in response to DNA damage (GO:1902230)	3/26	0.0853389	0.424248	0	0	3.11403	7.66401	BCL2;SNAI2;CD44
627	negative regulation of macroautophagy (GO:0016242)	3/26	0.0853389	0.424248	0	0	3.11403	7.66401	PIK3CA;CHMP4B;TSC1
628	regulation of actin filament bundle assembly (GO:0032231)	3/26	0.0853389	0.424248	0	0	3.11403	7.66401	CDC42;TSC1;RAC1
629	regulation of RNA splicing (GO:0043484)	6/76	0.0857861	0.425794	0	0	2.049	5.03213	ERN1;SRPK2;RBM39;RBM20;SLC38A2;CLK4
630	positive regulation of signal transduction (GO:0009967)	15/252	0.086107	0.426708	0	0	1.51683	3.71951	ZRANB1;HOMER1;BDNF;ATP6AP2;HTT;LY96;PRKCA;SORBS1;ERN1;GRB10;AAK1;GAS6;IL6ST;FGFR2;WLS
631	phosphatidylinositol phosphate biosynthetic process (GO:0046854)	4/42	0.0878317	0.433192	0	0	2.51424	6.11547	EFR3A;PIK3CA;PIK3CB;SOCS7
632	positive regulation of protein tyrosine kinase activity (GO:0061098)	4/42	0.0878317	0.433192	0	0	2.51424	6.11547	BDNF;NEDD9;FYN;GAS6
633	regulation of extrinsic apoptotic signaling pathway via death domain receptors (GO:1902041)	4/42	0.0878317	0.433192	0	0	2.51424	6.11547	GSK3B;FEM1B;MADD;ARHGEF2
634	negative regulation of autophagy (GO:0010507)	5/59	0.0886385	0.436482	0	0	2.21251	5.36133	PIK3CA;ZKSCAN3;BCL2;TSC1;EIF4E
635	transmembrane receptor protein serine/threonine kinase signaling pathway (GO:0007178)	9/133	0.0891124	0.438124	0	0	1.73665	4.19898	ITGB1;FKBP1A;SMAD1;JUN;ZFYVE16;INHBA;BMPR1B;PTK2;BMPR1A
636	negative regulation of cell motility (GO:2000146)	8/114	0.0896497	0.440073	0	0	1.80527	4.35403	CLIC4;DUSP10;PIP5KL1;DPYSL3;TPM1;ADARB1;SRGAP1;VCL
637	positive regulation of phosphatidylinositol 3-kinase signaling (GO:0014068)	6/77	0.0900446	0.440888	0	0	2.02004	4.86313	LYN;HAX1;PIK3CA;PIK3CB;PTK2;FGFR1
638	dephosphorylation (GO:0016311)	10/153	0.0906554	0.440888	0	0	1.67367	4.01795	DUSP11;PPM1B;DUSP10;SDHAF2;FBXW11;PPM1H;PTPRM;PPP2R2A;PTPN13;DUSP16
639	regulation of cell cycle (GO:0051726)	17/296	0.0914379	0.440888	0	0	1.46074	3.49424	SRPK2;JUN;JUND;NEK7;HNRNPU;TSC1;ADARB1;IQGAP1;INHBA;HIPK2;ERN1;SDCBP;MADD;MAP3K20;MDM2;APBB2;FGFR2
640	calcium ion transport (GO:0006816)	8/115	0.0931507	0.440888	0	0	1.7883	4.2446	FKBP1A;TRPC6;SLC24A3;TRPC1;ANK2;SLC3A2;FYN;GAS6
641	cellular response to unfolded protein (GO:0034620)	3/27	0.0932604	0.440888	0	0	2.98412	7.07941	HSPA9;ERN1;HSPA5
642	negative regulation of endothelial cell apoptotic process (GO:2000352)	3/27	0.0932604	0.440888	0	0	2.98412	7.07941	PDPK1;NDNF;GAS6
643	positive regulation of BMP signaling pathway (GO:0030513)	3/27	0.0932604	0.440888	0	0	2.98412	7.07941	SOX11;BMPR1B;BMPR1A
644	protein export from nucleus (GO:0006611)	3/27	0.0932604	0.440888	0	0	2.98412	7.07941	XPO1;CSE1L;DUSP16
645	regulation of cardiac muscle cell contraction (GO:0086004)	3/27	0.0932604	0.440888	0	0	2.98412	7.07941	CAMK2D;PDE4D;ANK2
646	regulation of transcription elongation from RNA polymerase II promoter (GO:0034243)	3/27	0.0932604	0.440888	0	0	2.98412	7.07941	HNRNPU;CDK12;ZMYND11
647	homophilic cell adhesion via plasma membrane adhesion molecules (GO:0007156)	5/60	0.0936683	0.440888	0	0	2.17217	5.14369	ITGB1;ROBO2;SDK1;PALLD;PTPRM
648	atrial cardiac muscle cell action potential (GO:0086014)	2/13	0.0943347	0.440888	0	0	4.33808	10.2418	KCNQ1;ANK2
649	cardiac cell development (GO:0055006)	2/13	0.0943347	0.440888	0	0	4.33808	10.2418	CXADR;VEGFA
650	cellular component maintenance (GO:0043954)	2/13	0.0943347	0.440888	0	0	4.33808	10.2418	ITGA3;FYN
651	fatty acid elongation (GO:0030497)	2/13	0.0943347	0.440888	0	0	4.33808	10.2418	ELOVL7;HACD3
652	microtubule-based transport (GO:0099111)	2/13	0.0943347	0.440888	0	0	4.33808	10.2418	DYNC1I2;HTT
653	negative regulation of intrinsic apoptotic signaling pathway in response to DNA damage by p53 class mediator (GO:1902166)	2/13	0.0943347	0.440888	0	0	4.33808	10.2418	BCL2;CD44
654	negative regulation of macrophage derived foam cell differentiation (GO:0010745)	2/13	0.0943347	0.440888	0	0	4.33808	10.2418	ABCA5;PPARG
655	negative regulation of reactive oxygen species biosynthetic process (GO:1903427)	2/13	0.0943347	0.440888	0	0	4.33808	10.2418	MPV17L;FYN
656	plasma membrane tubulation (GO:0097320)	2/13	0.0943347	0.440888	0	0	4.33808	10.2418	MICALL1;PACSIN2
657	positive regulation of calcineurin-mediated signaling (GO:0106058)	2/13	0.0943347	0.440888	0	0	4.33808	10.2418	CAMTA1;AKAP6
658	positive regulation of calcineurin-NFAT signaling cascade (GO:0070886)	2/13	0.0943347	0.440888	0	0	4.33808	10.2418	CAMTA1;AKAP6
659	positive regulation of cell aging (GO:0090343)	2/13	0.0943347	0.440888	0	0	4.33808	10.2418	LMNA;YPEL3
660	positive regulation of neuron migration (GO:2001224)	2/13	0.0943347	0.440888	0	0	4.33808	10.2418	SHTN1;ARHGEF2
661	positive regulation of ruffle assembly (GO:1900029)	2/13	0.0943347	0.440888	0	0	4.33808	10.2418	EPS8;NDEL1
662	positive regulation of vascular endothelial cell proliferation (GO:1905564)	2/13	0.0943347	0.440888	0	0	4.33808	10.2418	PDPK1;FGFR1
663	regulation of antigen receptor-mediated signaling pathway (GO:0050854)	2/13	0.0943347	0.440888	0	0	4.33808	10.2418	LYN;ELF1
664	regulation of membrane repolarization (GO:0060306)	2/13	0.0943347	0.440888	0	0	4.33808	10.2418	KCNQ1;AKAP6
665	regulation of protein acetylation (GO:1901983)	2/13	0.0943347	0.440888	0	0	4.33808	10.2418	GSK3B;CAMK1
666	relaxation of cardiac muscle (GO:0055119)	2/13	0.0943347	0.440888	0	0	4.33808	10.2418	CAMK2D;PIK3CA
667	response to muramyl dipeptide (GO:0032495)	2/13	0.0943347	0.440888	0	0	4.33808	10.2418	ERBIN;ARHGEF2
668	very long-chain fatty acid biosynthetic process (GO:0042761)	2/13	0.0943347	0.440888	0	0	4.33808	10.2418	ELOVL7;HACD3
669	regulation of MAP kinase activity (GO:0043405)	7/97	0.0966127	0.450729	0	0	1.85966	4.3461	LYN;SPRY2;TRIB3;CDK12;PIK3CB;FGFR1;VEGFA
670	cytosolic transport (GO:0016482)	8/116	0.0967291	0.450729	0	0	1.77165	4.1383	EEA1;SPAG9;PREPL;CCDC91;HEATR5A;DENND5A;PTPN23;EVI5
671	extracellular structure organization (GO:0043062)	13/216	0.0981958	0.456881	0	0	1.53363	3.55925	ITGB1;LAMB3;ITGA3;NCAN;NDNF;LAMC1;FBLN5;ADAMTSL1;MMP12;SPOCK2;PXDN;CD44;ITGA9
672	B cell differentiation (GO:0030183)	5/61	0.0988409	0.458458	0	0	2.13327	4.93691	ITGB1;TPD52;KLF6;CEBPG;FNIP1
673	regulation of endocytosis (GO:0030100)	5/61	0.0988409	0.458458	0	0	2.13327	4.93691	RAB5B;ZFYVE16;SYT11;PACSIN2;PICALM
674	extracellular matrix organization (GO:0030198)	17/300	0.100103	0.458458	0	0	1.43979	3.31376	ITGB1;COLGALT2;DST;LAMB3;ITGA3;NCAN;NDNF;LAMC1;FBLN5;ADAMTSL1;MMP12;SPOCK2;PXDN;TIMP2;GAS6;CD44;ITGA9
675	cation transmembrane transport (GO:0098655)	4/44	0.100189	0.458458	0	0	2.38828	5.4947	SLC7A5;SLC3A2;SLC7A1;SLC7A3
676	homotypic cell-cell adhesion (GO:0034109)	4/44	0.100189	0.458458	0	0	2.38828	5.4947	MYH9;PIK3CB;TLN1;VCL
677	mRNA stabilization (GO:0048255)	4/44	0.100189	0.458458	0	0	2.38828	5.4947	TAF15;HNRNPU;MAPK14;RBM24
678	positive regulation of osteoblast differentiation (GO:0045669)	4/44	0.100189	0.458458	0	0	2.38828	5.4947	SOX11;IL6ST;BMPR1B;BMPR1A
679	positive regulation of potassium ion transmembrane transport (GO:1901381)	4/44	0.100189	0.458458	0	0	2.38828	5.4947	KCNQ1;KCNMA1;AKAP6;ANK2
680	negative regulation of neuron death (GO:1901215)	7/98	0.100645	0.458458	0	0	1.83913	4.22292	GSK3B;BDNF;BCL2;CHMP4B;NDNF;NGF;RETREG1
681	external encapsulating structure organization (GO:0045229)	13/217	0.100832	0.458458	0	0	1.52604	3.50119	ITGB1;LAMB3;ITGA3;NCAN;NDNF;LAMC1;FBLN5;ADAMTSL1;MMP12;SPOCK2;PXDN;CD44;ITGA9
682	glycogen metabolic process (GO:0005977)	3/28	0.101472	0.458458	0	0	2.86461	6.55415	GSK3B;AGL;PGM1
683	positive regulation of synapse assembly (GO:0051965)	3/28	0.101472	0.458458	0	0	2.86461	6.55415	CLSTN2;BDNF;VSTM5
684	protein depolymerization (GO:0051261)	3/28	0.101472	0.458458	0	0	2.86461	6.55415	KIF2A;CFL2;MICAL3
685	protein localization to lysosome (GO:0061462)	3/28	0.101472	0.458458	0	0	2.86461	6.55415	LMBRD1;ZFYVE16;RTN4
686	regulation of DNA damage response, signal transduction by p53 class mediator (GO:0043516)	3/28	0.101472	0.458458	0	0	2.86461	6.55415	MDM2;SNAI2;CD44
687	regulation of muscle contraction (GO:0006937)	3/28	0.101472	0.458458	0	0	2.86461	6.55415	TPM1;ANXA6;PPP1R12B
688	regulation of neuron migration (GO:2001222)	3/28	0.101472	0.458458	0	0	2.86461	6.55415	SHTN1;ULK4;ARHGEF2
689	regulation of protein transport (GO:0051223)	3/28	0.101472	0.458458	0	0	2.86461	6.55415	NDFIP2;NDFIP1;NDEL1
690	regulation of sodium ion transmembrane transport (GO:1902305)	3/28	0.101472	0.458458	0	0	2.86461	6.55415	CAMK2D;FGF12;YWHAH
691	ventricular septum morphogenesis (GO:0060412)	3/28	0.101472	0.458458	0	0	2.86461	6.55415	ROBO2;SOX11;BMPR1A
692	regulation of protein binding (GO:0043393)	8/118	0.104116	0.469727	0	0	1.73926	3.93463	FKBP1A;GSK3B;BTBD1;TRIB3;CAMK1;ADD1;ADD2;HIPK2
693	positive regulation of stress-activated MAPK cascade (GO:0032874)	7/99	0.104767	0.470807	0	0	1.81904	4.10378	SH3RF3;SDCBP;ARL6IP5;RELL1;MTURN;HIPK2;VEGFA
694	regulation of signal transduction (GO:0009966)	12/198	0.104901	0.470807	0	0	1.54449	3.48241	ELF1;HOMER1;DOK5;ITGA3;ZFAND2B;RGS20;NCAM1;FYN;OGT;RGS6;FGFR2;YWHAG
695	neural crest cell development (GO:0014032)	4/45	0.106653	0.470807	0	0	2.32991	5.21473	SEMA3C;ANXA6;SNAI2;SOX11
696	bone morphogenesis (GO:0060349)	2/14	0.107221	0.470807	0	0	3.97637	8.87869	BMPR1B;FGFR2
697	cAMP metabolic process (GO:0046058)	2/14	0.107221	0.470807	0	0	3.97637	8.87869	PDE4D;ADCY2
698	heart process (GO:0003015)	2/14	0.107221	0.470807	0	0	3.97637	8.87869	SGCD;FYN
699	manganese ion transport (GO:0006828)	2/14	0.107221	0.470807	0	0	3.97637	8.87869	TRPC6;TRPC1
700	microvillus organization (GO:0032528)	2/14	0.107221	0.470807	0	0	3.97637	8.87869	RAP1B;MAP4K4
701	mRNA cleavage involved in mRNA processing (GO:0098787)	2/14	0.107221	0.470807	0	0	3.97637	8.87869	ERN1;CPSF7
702	negative regulation of smooth muscle cell migration (GO:0014912)	2/14	0.107221	0.470807	0	0	3.97637	8.87869	TPM1;BMPR1A
703	ovarian follicle development (GO:0001541)	2/14	0.107221	0.470807	0	0	3.97637	8.87869	INHBA;VEGFA
704	positive regulation of SMAD protein signal transduction (GO:0060391)	2/14	0.107221	0.470807	0	0	3.97637	8.87869	NUP93;BMPR1A
705	positive regulation of sodium ion transmembrane transporter activity (GO:2000651)	2/14	0.107221	0.470807	0	0	3.97637	8.87869	GLRX;ANK3
706	regulation of cAMP-dependent protein kinase activity (GO:2000479)	2/14	0.107221	0.470807	0	0	3.97637	8.87869	PKIB;HTT
707	regulation of gastrulation (GO:0010470)	2/14	0.107221	0.470807	0	0	3.97637	8.87869	PHLDB2;CLASP1
708	regulation of intrinsic apoptotic signaling pathway in response to DNA damage by p53 class mediator (GO:1902165)	2/14	0.107221	0.470807	0	0	3.97637	8.87869	BCL2;CD44
709	regulation of IRE1-mediated unfolded protein response (GO:1903894)	2/14	0.107221	0.470807	0	0	3.97637	8.87869	BCL2L11;HSPA5
710	relaxation of muscle (GO:0090075)	2/14	0.107221	0.470807	0	0	3.97637	8.87869	CAMK2D;PIK3CA
711	vascular endothelial growth factor signaling pathway (GO:0038084)	2/14	0.107221	0.470807	0	0	3.97637	8.87869	PIK3CA;VEGFA
712	actin cytoskeleton reorganization (GO:0031532)	5/63	0.109606	0.47879	0	0	2.05949	4.55327	CXADR;CTTN;MYH9;NEDD9;PIP5K1A
713	aggrephagy (GO:0035973)	3/29	0.109959	0.47879	0	0	2.75429	6.08049	DYNC1I2;DYNC1LI2;CFTR
714	establishment of endothelial barrier (GO:0061028)	3/29	0.109959	0.47879	0	0	2.75429	6.08049	RAP1B;PDE4D;RAPGEF1
715	negative regulation of mRNA catabolic process (GO:1902373)	3/29	0.109959	0.47879	0	0	2.75429	6.08049	TAF15;HNRNPU;RBM24
716	negative regulation of wound healing (GO:0061045)	3/29	0.109959	0.47879	0	0	2.75429	6.08049	CD109;PHLDB2;CLASP1
717	positive regulation of viral genome replication (GO:0045070)	3/29	0.109959	0.47879	0	0	2.75429	6.08049	SRPK2;ADARB1;HACD3
718	interleukin-12-mediated signaling pathway (GO:0035722)	4/46	0.113301	0.491284	0	0	2.27431	4.9528	CDC42;RAP1B;HSPA9;HNRNPA2B1
719	positive regulation of organelle assembly (GO:1902117)	4/46	0.113301	0.491284	0	0	2.27431	4.9528	SH3GLB1;SDCBP;HTT;RAB3GAP2
720	posttranscriptional regulation of gene expression (GO:0010608)	4/46	0.113301	0.491284	0	0	2.27431	4.9528	MTPN;PER1;TSC1;EIF4E
721	chemical synaptic transmission (GO:0007268)	17/306	0.114032	0.493769	0	0	1.40945	3.06032	GRIA1;NAPB;RIC3;SNAP25;HOMER1;GRIK3;SLC6A1;SYN1;RPS6KA3;SDCBP;PTCHD1;SNPH;KCNQ3;KIF1B;APBA1;CAMK1;PAFAH1B1
722	positive regulation of protein phosphorylation (GO:0001934)	20/371	0.115403	0.495818	0	0	1.366	2.94964	LYN;HSP90AA1;BDNF;SH2D3C;IQGAP1;INHBA;NGF;PTK2;VEGFA;SDCBP;HAX1;RB1CC1;SPRY2;RAC1;ARHGEF2;CAMK1;GAS6;FNIP1;CD44;BMPR1A
723	positive regulation of cellular catabolic process (GO:0031331)	9/141	0.116587	0.495818	0	0	1.63072	3.5046	SH3GLB1;GSK3B;HSP90AA1;ZBTB20;ZC3HAV1;PIK3CB;DAGLB;ATF6;SH3D19
724	cardiac muscle cell action potential (GO:0086001)	3/30	0.118709	0.495818	0	0	2.65214	5.65193	KCNQ1;ANK2;FGF12
725	Golgi to plasma membrane protein transport (GO:0043001)	3/30	0.118709	0.495818	0	0	2.65214	5.65193	GOLGA4;PREPL;ANK3
726	histone H3-K4 methylation (GO:0051568)	3/30	0.118709	0.495818	0	0	2.65214	5.65193	TET3;TET2;OGT
727	maintenance of blood-brain barrier (GO:0035633)	3/30	0.118709	0.495818	0	0	2.65214	5.65193	ITGB1;LAMC1;VCL
728	microtubule polymerization (GO:0046785)	3/30	0.118709	0.495818	0	0	2.65214	5.65193	SLAIN2;CLASP1;NDEL1
729	negative regulation of cytoskeleton organization (GO:0051494)	3/30	0.118709	0.495818	0	0	2.65214	5.65193	PLEKHH2;PIK3CA;CLASP1
730	peptidyl-lysine trimethylation (GO:0018023)	3/30	0.118709	0.495818	0	0	2.65214	5.65193	TET3;TET2;OGT
731	positive regulation of endopeptidase activity (GO:0010950)	3/30	0.118709	0.495818	0	0	2.65214	5.65193	LYN;FYN;PICALM
732	respiratory tube development (GO:0030323)	3/30	0.118709	0.495818	0	0	2.65214	5.65193	ITGA3;FGFR2;VEGFA
733	TRIF-dependent toll-like receptor signaling pathway (GO:0035666)	3/30	0.118709	0.495818	0	0	2.65214	5.65193	UBE2D3;UBE2D1;LY96
734	positive regulation of cell-cell adhesion (GO:0022409)	4/47	0.120126	0.495818	0	0	2.22131	4.70742	MAGI1;PTPN23;ANK3;CD44
735	positive regulation of neuron death (GO:1901216)	4/47	0.120126	0.495818	0	0	2.22131	4.70742	SRPK2;GSK3B;FYN;PICALM
736	regulation of synapse assembly (GO:0051963)	4/47	0.120126	0.495818	0	0	2.22131	4.70742	ROBO2;CLSTN2;BDNF;PDLIM5
737	regulation of wound healing (GO:0061041)	4/47	0.120126	0.495818	0	0	2.22131	4.70742	ITGB1;TNFRSF12A;CD109;PTK2
738	Arp2/3 complex-mediated actin nucleation (GO:0034314)	2/15	0.12054	0.495818	0	0	3.6703	7.76553	ACTR3;IQGAP2
739	cardiac myofibril assembly (GO:0055003)	2/15	0.12054	0.495818	0	0	3.6703	7.76553	MEF2A;FHOD3
740	central nervous system neuron development (GO:0021954)	2/15	0.12054	0.495818	0	0	3.6703	7.76553	HSP90AA1;MAP2
741	contractile actin filament bundle assembly (GO:0030038)	2/15	0.12054	0.495818	0	0	3.6703	7.76553	ITGB1;SORBS1
742	engulfment of apoptotic cell (GO:0043652)	2/15	0.12054	0.495818	0	0	3.6703	7.76553	RAC1;XKR6
743	establishment of spindle localization (GO:0051293)	2/15	0.12054	0.495818	0	0	3.6703	7.76553	MAP4;CLASP1
744	glycogen catabolic process (GO:0005980)	2/15	0.12054	0.495818	0	0	3.6703	7.76553	AGL;RB1CC1
745	histone H3 deacetylation (GO:0070932)	2/15	0.12054	0.495818	0	0	3.6703	7.76553	PER1;HDAC8
746	histone H4-K5 acetylation (GO:0043981)	2/15	0.12054	0.495818	0	0	3.6703	7.76553	KANSL1;OGT
747	histone H4-K8 acetylation (GO:0043982)	2/15	0.12054	0.495818	0	0	3.6703	7.76553	KANSL1;OGT
748	integrated stress response signaling (GO:0140467)	2/15	0.12054	0.495818	0	0	3.6703	7.76553	HSPA5;EIF2AK3
749	macrophage differentiation (GO:0030225)	2/15	0.12054	0.495818	0	0	3.6703	7.76553	CDC42;VEGFA
750	microvillus assembly (GO:0030033)	2/15	0.12054	0.495818	0	0	3.6703	7.76553	RAP1B;MAP4K4
751	modulation by host of viral genome replication (GO:0044827)	2/15	0.12054	0.495818	0	0	3.6703	7.76553	TBC1D20;FBXL2
752	placenta development (GO:0001890)	2/15	0.12054	0.495818	0	0	3.6703	7.76553	PPARG;PTK2
753	positive regulation of endothelial cell chemotaxis (GO:2001028)	2/15	0.12054	0.495818	0	0	3.6703	7.76553	VEGFA;FGFR1
754	positive regulation of exosomal secretion (GO:1903543)	2/15	0.12054	0.495818	0	0	3.6703	7.76553	SDCBP;STAM
755	prostanoid biosynthetic process (GO:0046457)	2/15	0.12054	0.495818	0	0	3.6703	7.76553	PNPLA8;DAGLB
756	regulation of extracellular matrix disassembly (GO:0010715)	2/15	0.12054	0.495818	0	0	3.6703	7.76553	CST3;CLASP1
757	regulation of macrophage differentiation (GO:0045649)	2/15	0.12054	0.495818	0	0	3.6703	7.76553	PRKCA;INHBA
758	response to muscle stretch (GO:0035994)	2/15	0.12054	0.495818	0	0	3.6703	7.76553	PIK3CA;PTK2
759	stress fiber assembly (GO:0043149)	2/15	0.12054	0.495818	0	0	3.6703	7.76553	ITGB1;SORBS1
760	antigen processing and presentation of exogenous peptide antigen (GO:0002478)	7/103	0.122147	0.501766	0	0	1.74288	3.66446	DYNC1I2;DYNC1LI2;MFSD6;KIF3B;KIF2A;KIF3C;AP2A2
761	protein deubiquitination (GO:0016579)	15/267	0.123047	0.5048	0	0	1.42541	2.9865	USP13;SMAD1;USP47;USP25;ZRANB1;UBE2D1;INO80;STAM;USP28;BABAM2;PSME4;OTULIN;MDM2;OGT;CFTR
762	ubiquitin-dependent protein catabolic process (GO:0006511)	19/354	0.126079	0.513126	0	0	1.3591	2.8145	FBXW4;NDFIP2;ZRANB1;UBE2H;RNF11;NDFIP1;FBXW11;FEM1B;ZFAND2B;UBE2D3;UBE2D1;UBE4B;PTPN23;RCHY1;TRIM9;PSME4;MDM2;UBAP1;SPSB4
763	cellular response to interleukin-12 (GO:0071349)	4/48	0.127124	0.513126	0	0	2.17071	4.47729	CDC42;RAP1B;HSPA9;HNRNPA2B1
764	cellular response to ionizing radiation (GO:0071479)	4/48	0.127124	0.513126	0	0	2.17071	4.47729	MAP3K20;MDM2;INO80;MAPK14
765	Golgi to plasma membrane transport (GO:0006893)	4/48	0.127124	0.513126	0	0	2.17071	4.47729	GOLGA4;PREPL;EXOC6B;ANK3
766	histone H4 acetylation (GO:0043967)	4/48	0.127124	0.513126	0	0	2.17071	4.47729	PER1;KANSL1;EPC1;OGT
767	positive regulation of DNA repair (GO:0045739)	4/48	0.127124	0.513126	0	0	2.17071	4.47729	BABAM2;EYA3;CEBPG;SPIRE1
768	substrate adhesion-dependent cell spreading (GO:0034446)	4/48	0.127124	0.513126	0	0	2.17071	4.47729	LAMB3;NTN4;LAMC1;RAC1
769	cardiac muscle cell action potential involved in contraction (GO:0086002)	3/31	0.127706	0.513126	0	0	2.55729	5.26295	KCNQ1;ANK2;FGF12
770	MyD88-independent toll-like receptor signaling pathway (GO:0002756)	3/31	0.127706	0.513126	0	0	2.55729	5.26295	UBE2D3;UBE2D1;LY96
771	negative regulation of axon extension (GO:0030517)	3/31	0.127706	0.513126	0	0	2.55729	5.26295	SEMA3C;MAP2;RTN4
772	negative regulation of proteasomal ubiquitin-dependent protein catabolic process (GO:0032435)	3/31	0.127706	0.513126	0	0	2.55729	5.26295	SDCBP;MAP1A;OGT
773	negative regulation of response to DNA damage stimulus (GO:2001021)	3/31	0.127706	0.513126	0	0	2.55729	5.26295	MDM2;SNAI2;CD44
774	phosphatidylethanolamine metabolic process (GO:0046337)	3/31	0.127706	0.513126	0	0	2.55729	5.26295	CHKA;PNPLA8;NAPEPLD
775	phospholipid translocation (GO:0045332)	3/31	0.127706	0.513126	0	0	2.55729	5.26295	ATP8A2;ATP11A;ATP9B
776	positive regulation of locomotion (GO:0040017)	3/31	0.127706	0.513126	0	0	2.55729	5.26295	SPOCK2;STX3;NTN1
777	regulation of transmembrane receptor protein serine/threonine kinase signaling pathway (GO:0090092)	3/31	0.127706	0.513126	0	0	2.55729	5.26295	FKBP1A;ITGA3;SOX11
778	platelet degranulation (GO:0002576)	8/125	0.132338	0.526031	0	0	1.6346	3.3058	LYN;TEX264;CD109;CD9;TLN1;GAS6;VCL;VEGFA
779	regulation of phosphorylation (GO:0042325)	8/125	0.132338	0.526031	0	0	1.6346	3.3058	NUP93;LYN;SDCBP;NUP205;INHBA;FNIP1;OGT;PTK2
780	regulation of viral genome replication (GO:0045069)	5/67	0.132741	0.526031	0	0	1.92622	3.88973	SRPK2;FAM111A;ADARB1;ZC3HAV1;HACD3
781	apoptotic DNA fragmentation (GO:0006309)	2/16	0.134236	0.526031	0	0	3.40796	6.84371	DFFB;CASP3
782	body fluid secretion (GO:0007589)	2/16	0.134236	0.526031	0	0	3.40796	6.84371	SLC22A4;VEGFA
783	cellular response to corticosteroid stimulus (GO:0071384)	2/16	0.134236	0.526031	0	0	3.40796	6.84371	BCL2L11;HNRNPU
784	dendritic spine morphogenesis (GO:0060997)	2/16	0.134236	0.526031	0	0	3.40796	6.84371	CDC42;CTNND2
785	digestive tract morphogenesis (GO:0048546)	2/16	0.134236	0.526031	0	0	3.40796	6.84371	SOX11;FGFR2
786	negative regulation of epithelial cell differentiation (GO:0030857)	2/16	0.134236	0.526031	0	0	3.40796	6.84371	ZEB1;SPRY2
787	neuron cell-cell adhesion (GO:0007158)	2/16	0.134236	0.526031	0	0	3.40796	6.84371	RET;NRXN3
788	neuron projection organization (GO:0106027)	2/16	0.134236	0.526031	0	0	3.40796	6.84371	GSK3B;MAP1A
789	odontogenesis of dentin-containing tooth (GO:0042475)	2/16	0.134236	0.526031	0	0	3.40796	6.84371	EDA;ANKRD11
790	positive regulation of syncytium formation by plasma membrane fusion (GO:0060143)	2/16	0.134236	0.526031	0	0	3.40796	6.84371	CAMK1;MAPK14
791	protein localization to endoplasmic reticulum (GO:0070972)	2/16	0.134236	0.526031	0	0	3.40796	6.84371	HSPA5;ANK2
792	regulation of establishment of cell polarity (GO:2000114)	2/16	0.134236	0.526031	0	0	3.40796	6.84371	RAP1B;SHTN1
793	regulation of mast cell degranulation (GO:0043304)	2/16	0.134236	0.526031	0	0	3.40796	6.84371	LYN;GAB2
794	transepithelial transport (GO:0070633)	2/16	0.134236	0.526031	0	0	3.40796	6.84371	SLC23A2;CXADR
795	receptor internalization (GO:0031623)	4/49	0.134288	0.526031	0	0	2.12236	4.26121	ITGB1;LMBRD1;CD9;PICALM
796	regulation of cellular protein metabolic process (GO:0032268)	4/49	0.134288	0.526031	0	0	2.12236	4.26121	MTPN;TSC1;INHBA;EIF4E
797	response to unfolded protein (GO:0006986)	4/49	0.134288	0.526031	0	0	2.12236	4.26121	ERN1;HSPA9;HSP90AA1;HSPA5
798	protein localization to nucleus (GO:0034504)	7/106	0.136088	0.528454	0	0	1.6898	3.37024	NUP93;MMP12;CSE1L;LMNA;FAM53C;MDM2;HNRNPU
799	circulatory system development (GO:0072359)	8/126	0.136662	0.528454	0	0	1.62066	3.22552	MEF2A;CXADR;PIK3CA;FLRT3;RBM20;PDLIM5;FGF12;PDLIM7
800	cardiac muscle tissue morphogenesis (GO:0055008)	3/32	0.136938	0.528454	0	0	2.46897	4.90889	FKBP1A;TPM1;FGFR2
801	cellular response to topologically incorrect protein (GO:0035967)	3/32	0.136938	0.528454	0	0	2.46897	4.90889	HSPA9;ERN1;HSPA5
802	DNA damage checkpoint signaling (GO:0000077)	3/32	0.136938	0.528454	0	0	2.46897	4.90889	DOT1L;MAP3K20;USP28
803	negative regulation of cell-matrix adhesion (GO:0001953)	3/32	0.136938	0.528454	0	0	2.46897	4.90889	MMP12;PHLDB2;MAP4K4
804	negative regulation of developmental growth (GO:0048640)	3/32	0.136938	0.528454	0	0	2.46897	4.90889	DUSP10;MAP2;RTN4
805	negative regulation of microtubule polymerization or depolymerization (GO:0031111)	3/32	0.136938	0.528454	0	0	2.46897	4.90889	MAP2;ARHGEF2;CLASP1
806	positive regulation of telomere maintenance (GO:0032206)	3/32	0.136938	0.528454	0	0	2.46897	4.90889	PKIB;NEK7;HNRNPA2B1
807	regulation of cell morphogenesis (GO:0022604)	3/32	0.136938	0.528454	0	0	2.46897	4.90889	ZRANB1;CD44;SH3D19
808	regulation of dendritic spine morphogenesis (GO:0061001)	3/32	0.136938	0.528454	0	0	2.46897	4.90889	ARHGAP44;PDLIM5;PPFIA2
809	regulation of intracellular protein transport (GO:0033157)	3/32	0.136938	0.528454	0	0	2.46897	4.90889	ICE1;OAZ2;NDEL1
810	nervous system development (GO:0007399)	23/447	0.138527	0.533926	0	0	1.30036	2.57042	ROBO2;CNTFR;GPM6A;ARNT2;RBFOX2;APAF1;BDNF;NCAN;CRMP1;VLDLR;INHBA;NGF;VEGFA;RPS6KA3;SDK1;BTBD1;FLRT3;SPOCK2;APBA1;IGF2BP2;DAGLB;FGF12;ITM2B
811	metal ion transport (GO:0030001)	6/88	0.144057	0.548637	0	0	1.74805	3.38693	NDFIP2;NDFIP1;NIPAL2;TRPC1;SLC3A2;FYN
812	positive regulation of phosphorylation (GO:0042327)	14/253	0.14436	0.548637	0	0	1.40194	2.71337	LYN;RET;ALK;HSP90AA1;ZBTB20;PTK2;VEGFA;SDCBP;RB1CC1;RAC1;GAS6;FNIP1;FGFR2;FGFR1
813	negative regulation of cellular catabolic process (GO:0031330)	5/69	0.145065	0.548637	0	0	1.86583	3.60213	CST3;TIMP2;ZKSCAN3;BCL2;EIF4E
814	peptidyl-tyrosine phosphorylation (GO:0018108)	5/69	0.145065	0.548637	0	0	1.86583	3.60213	LYN;FYN;PTK2;FGFR2;FGFR1
815	synapse assembly (GO:0007416)	5/69	0.145065	0.548637	0	0	1.86583	3.60213	GPM6A;SDK1;FLRT3;BDNF;SPOCK2
816	apoptotic cell clearance (GO:0043277)	3/33	0.146388	0.548637	0	0	2.38655	4.58574	RAC1;GAS6;XKR6
817	RNA stabilization (GO:0043489)	3/33	0.146388	0.548637	0	0	2.38655	4.58574	TAF15;HNRNPU;RBM24
818	cell surface receptor signaling pathway involved in heart development (GO:0061311)	2/17	0.148258	0.548637	0	0	3.1806	6.07113	SNAI2;BMPR1A
819	cellular response to gamma radiation (GO:0071480)	2/17	0.148258	0.548637	0	0	3.1806	6.07113	MAP3K20;MDM2
820	embryo development ending in birth or egg hatching (GO:0009792)	2/17	0.148258	0.548637	0	0	3.1806	6.07113	CELF4;FGFR1
821	establishment of protein localization to endoplasmic reticulum (GO:0072599)	2/17	0.148258	0.548637	0	0	3.1806	6.07113	ZFAND2B;RAB3GAP2
822	mesonephric tubule development (GO:0072164)	2/17	0.148258	0.548637	0	0	3.1806	6.07113	ROBO2;FGFR2
823	negative regulation of amyloid-beta formation (GO:1902430)	2/17	0.148258	0.548637	0	0	3.1806	6.07113	RTN1;RTN4
824	negative regulation of phagocytosis (GO:0050765)	2/17	0.148258	0.548637	0	0	3.1806	6.07113	SYT11;DYSF
825	negative regulation of vascular associated smooth muscle cell proliferation (GO:1904706)	2/17	0.148258	0.548637	0	0	3.1806	6.07113	TPM1;PPARG
826	phosphate ion transport (GO:0006817)	2/17	0.148258	0.548637	0	0	3.1806	6.07113	SLC25A3;SLC37A1
827	positive regulation of regulated secretory pathway (GO:1903307)	2/17	0.148258	0.548637	0	0	3.1806	6.07113	SYT4;RAB15
828	positive regulation of stem cell proliferation (GO:2000648)	2/17	0.148258	0.548637	0	0	3.1806	6.07113	HNRNPU;SOX11
829	positive regulation of telomere capping (GO:1904355)	2/17	0.148258	0.548637	0	0	3.1806	6.07113	PKIB;NEK7
830	regulation of cardiac muscle contraction by regulation of the release of sequestered calcium ion (GO:0010881)	2/17	0.148258	0.548637	0	0	3.1806	6.07113	CAMK2D;ANK2
831	regulation of cellular response to growth factor stimulus (GO:0090287)	2/17	0.148258	0.548637	0	0	3.1806	6.07113	ITGA3;DOK5
832	regulation of leukocyte migration (GO:0002685)	2/17	0.148258	0.548637	0	0	3.1806	6.07113	RAC1;VEGFA
833	regulation of metal ion transport (GO:0010959)	2/17	0.148258	0.548637	0	0	3.1806	6.07113	BCL2;ANK2
834	regulation of stem cell proliferation (GO:0072091)	2/17	0.148258	0.548637	0	0	3.1806	6.07113	HNRNPU;SOX11
835	stem cell development (GO:0048864)	2/17	0.148258	0.548637	0	0	3.1806	6.07113	SNAI2;SOX11
836	synaptic vesicle membrane organization (GO:0048499)	2/17	0.148258	0.548637	0	0	3.1806	6.07113	SNAP25;STX3
837	intrinsic apoptotic signaling pathway in response to DNA damage (GO:0008630)	4/51	0.149091	0.548637	0	0	2.03184	3.86698	BCL2L11;BCL2;USP28;HIPK2
838	mesenchymal cell differentiation (GO:0048762)	4/51	0.149091	0.548637	0	0	2.03184	3.86698	GSK3B;SNAI2;FGFR2;FGFR1
839	negative regulation of protein ubiquitination (GO:0031397)	4/51	0.149091	0.548637	0	0	2.03184	3.86698	PRMT3;SPRY2;HDAC8;OGT
840	positive regulation of fat cell differentiation (GO:0045600)	4/51	0.149091	0.548637	0	0	2.03184	3.86698	PIM1;NAPEPLD;HNRNPU;PPARG
841	regulation of substrate adhesion-dependent cell spreading (GO:1900024)	4/51	0.149091	0.548637	0	0	2.03184	3.86698	CDC42;NEDD9;RAC1;PTK2
842	regulation of endothelial cell migration (GO:0010594)	6/89	0.149578	0.548637	0	0	1.7269	3.281	PTPRM;PRKCA;PIK3CB;RAC1;PTK2;VEGFA
843	transforming growth factor beta receptor signaling pathway (GO:0007179)	6/89	0.149578	0.548637	0	0	1.7269	3.281	ITGB1;FKBP1A;SMAD1;JUN;PTK2;BMPR1A
844	positive regulation of cell-substrate adhesion (GO:0010811)	5/70	0.151405	0.548637	0	0	1.83703	3.46794	CDC42;GSK3B;NEDD9;NDNF;RAC1
845	cellular response to organic cyclic compound (GO:0071407)	9/150	0.152401	0.548637	0	0	1.52591	2.8706	RAP1B;RIOK3;KCNQ1;CASP3;ARL6IP5;RAPGEF1;AKAP6;ADCY2;CFTR
846	negative regulation of translation (GO:0017148)	6/90	0.155193	0.548637	0	0	1.70625	3.17889	CPEB1;UNK;EIF2AK3;TSC1;IGF2BP2;RBM24
847	positive regulation of autophagy (GO:0010508)	6/90	0.155193	0.548637	0	0	1.70625	3.17889	SH3GLB1;GSK3B;SESN1;HTT;PIK3CB;ATF6
848	regulation of mRNA splicing, via spliceosome (GO:0048024)	6/90	0.155193	0.548637	0	0	1.70625	3.17889	SRPK2;RBM39;RBFOX2;CELF4;HNRNPU;RBM24
849	cellular response to amino acid stimulus (GO:0071230)	3/34	0.156044	0.548637	0	0	2.30944	4.29006	CPEB1;SESN1;FYN
850	organelle disassembly (GO:1903008)	3/34	0.156044	0.548637	0	0	2.30944	4.29006	TEX264;RB1CC1;RETREG1
851	positive regulation of calcium ion transport into cytosol (GO:0010524)	3/34	0.156044	0.548637	0	0	2.30944	4.29006	PDPK1;TRPC1;AKAP6
852	positive regulation of DNA binding (GO:0043388)	3/34	0.156044	0.548637	0	0	2.30944	4.29006	CEBPG;PPARG;NGF
853	positive regulation of telomerase activity (GO:0051973)	3/34	0.156044	0.548637	0	0	2.30944	4.29006	PKIB;HSP90AA1;NEK7
854	protein destabilization (GO:0031648)	3/34	0.156044	0.548637	0	0	2.30944	4.29006	FBXW11;MDM2;HTT
855	regulation of transmembrane transport (GO:0034762)	3/34	0.156044	0.548637	0	0	2.30944	4.29006	PIM1;BCL2;TRIB3
856	tRNA export from nucleus (GO:0006409)	3/34	0.156044	0.548637	0	0	2.30944	4.29006	NUP93;NUP205;XPOT
857	tRNA-containing ribonucleoprotein complex export from nucleus (GO:0071431)	3/34	0.156044	0.548637	0	0	2.30944	4.29006	NUP93;NUP205;XPOT
858	negative regulation of protein-containing complex assembly (GO:0031333)	4/52	0.156718	0.548637	0	0	1.9894	3.68697	CDC42;GSK3B;HSPA5;RIOK3
859	signal transduction in response to DNA damage (GO:0042770)	4/52	0.156718	0.548637	0	0	1.9894	3.68697	DOT1L;MAP3K20;USP28;MAPK14
860	negative regulation of neuron apoptotic process (GO:0043524)	5/71	0.157859	0.548637	0	0	1.8091	3.3397	BDNF;BCL2;NDNF;NGF;RETREG1
861	regulation of TOR signaling (GO:0032006)	5/71	0.157859	0.548637	0	0	1.8091	3.3397	PIK3CA;TSC1;GPAT3;GAS6;FNIP1
862	response to metal ion (GO:0010038)	5/71	0.157859	0.548637	0	0	1.8091	3.3397	HOMER1;TRPC1;KCNMA1;BCL2;PAM
863	cellular response to hypoxia (GO:0071456)	8/131	0.159317	0.548637	0	0	1.55437	2.85517	CPEB1;PSME4;LMNA;MDM2;NDNF;BACH1;HIPK2;VEGFA
864	positive regulation of supramolecular fiber organization (GO:1902905)	6/91	0.160899	0.548637	0	0	1.68609	3.08044	CLIP1;CTTN;CFL2;SLAIN2;RAC1;CLASP1
865	acidic amino acid transport (GO:0015800)	2/18	0.162557	0.548637	0	0	2.98165	5.41686	ARL6IP5;SLC6A1
866	alternative mRNA splicing, via spliceosome (GO:0000380)	2/18	0.162557	0.548637	0	0	2.98165	5.41686	RSRC1;CELF4
867	intracellular estrogen receptor signaling pathway (GO:0030520)	2/18	0.162557	0.548637	0	0	2.98165	5.41686	RBFOX2;PPARGC1B
868	leukocyte tethering or rolling (GO:0050901)	2/18	0.162557	0.548637	0	0	2.98165	5.41686	ITGB1;ADD2
869	positive regulation of amyloid-beta formation (GO:1902004)	2/18	0.162557	0.548637	0	0	2.98165	5.41686	CASP3;PICALM
870	positive regulation of myoblast differentiation (GO:0045663)	2/18	0.162557	0.548637	0	0	2.98165	5.41686	MAPK14;RBM24
871	positive regulation of stress-activated protein kinase signaling cascade (GO:0070304)	2/18	0.162557	0.548637	0	0	2.98165	5.41686	LYN;ARL6IP5
872	regulation of catabolic process (GO:0009894)	2/18	0.162557	0.548637	0	0	2.98165	5.41686	ITGB1;MDM2
873	regulation of delayed rectifier potassium channel activity (GO:1902259)	2/18	0.162557	0.548637	0	0	2.98165	5.41686	AKAP6;ANK3
874	regulation of establishment or maintenance of cell polarity (GO:0032878)	2/18	0.162557	0.548637	0	0	2.98165	5.41686	RAP1B;SHTN1
875	regulation of fatty acid metabolic process (GO:0019217)	2/18	0.162557	0.548637	0	0	2.98165	5.41686	PRKAB2;PPARG
876	regulation of mitochondrial outer membrane permeabilization involved in apoptotic signaling pathway (GO:1901028)	2/18	0.162557	0.548637	0	0	2.98165	5.41686	GSK3B;MPV17L
877	regulation of mRNA polyadenylation (GO:1900363)	2/18	0.162557	0.548637	0	0	2.98165	5.41686	CPSF7;CPEB1
878	regulation of ventricular cardiac muscle cell membrane repolarization (GO:0060307)	2/18	0.162557	0.548637	0	0	2.98165	5.41686	KCNQ1;ANK2
879	sodium ion import across plasma membrane (GO:0098719)	2/18	0.162557	0.548637	0	0	2.98165	5.41686	SLC9A9;SLC6A1
880	synaptic transmission, glutamatergic (GO:0035249)	2/18	0.162557	0.548637	0	0	2.98165	5.41686	NAPB;GRIK3
881	ventricular cardiac muscle cell action potential (GO:0086005)	2/18	0.162557	0.548637	0	0	2.98165	5.41686	KCNQ1;ANK2
882	cell morphogenesis involved in differentiation (GO:0000904)	5/72	0.164423	0.548637	0	0	1.78201	3.21708	UNK;LAMB3;NTN4;LAMC1;RAC1
883	negative regulation of epithelial cell proliferation (GO:0050680)	5/72	0.164423	0.548637	0	0	1.78201	3.21708	DUSP10;KLF9;PTPRM;SNAI2;FGFR2
884	negative regulation of supramolecular fiber organization (GO:1902904)	5/72	0.164423	0.548637	0	0	1.78201	3.21708	PLEKHH2;PIK3CA;MAP2;ARHGEF2;CLASP1
885	positive regulation of neurogenesis (GO:0050769)	5/72	0.164423	0.548637	0	0	1.78201	3.21708	ROBO2;MAP6;SOX11;NGF;VEGFA
886	epidermal cell differentiation (GO:0009913)	4/53	0.164487	0.548637	0	0	1.9487	3.51726	CLIC4;CASP3;PIP5K1A;SPRR1A
887	heart morphogenesis (GO:0003007)	4/53	0.164487	0.548637	0	0	1.9487	3.51726	FKBP1A;PTK2;VEGFA;BMPR1A
888	positive regulation of macroautophagy (GO:0016239)	4/53	0.164487	0.548637	0	0	1.9487	3.51726	SH3GLB1;SESN1;HTT;RAB3GAP2
889	neuron differentiation (GO:0030182)	10/174	0.165636	0.548637	0	0	1.45775	2.62098	ALK;MTPN;ATP8A2;MYEF2;SNPH;CASP3;ADNP2;SOX11;INHBA;VEGFA
890	cellular response to virus (GO:0098586)	3/35	0.165891	0.548637	0	0	2.23716	4.01889	HSP90AA1;RIOK3;MAPK14
891	negative regulation of epithelial cell migration (GO:0010633)	3/35	0.165891	0.548637	0	0	2.23716	4.01889	DUSP10;PTPRM;PTPN23
892	negative regulation of Ras protein signal transduction (GO:0046580)	3/35	0.165891	0.548637	0	0	2.23716	4.01889	ARHGAP44;ITGA3;SPRY2
893	peptidyl-tyrosine dephosphorylation (GO:0035335)	3/35	0.165891	0.548637	0	0	2.23716	4.01889	DUSP10;PTPN13;DUSP16
894	regulation of blood circulation (GO:1903522)	3/35	0.165891	0.548637	0	0	2.23716	4.01889	CAMK2D;KCNQ1;TPM1
895	regulation of lipid biosynthetic process (GO:0046890)	3/35	0.165891	0.548637	0	0	2.23716	4.01889	PRKAB2;ZBTB20;SORBS1
896	neutrophil degranulation (GO:0043312)	24/481	0.166102	0.548637	0	0	1.25831	2.25887	SNAP25;CSTB;RAB5B;HSP90AA1;APAF1;AGL;ATP6AP2;IQGAP1;ATP11A;IQGAP2;MAPK14;AP2A2;IGF2R;RAP1B;CST3;EEF1A1;GALNS;SDCBP;TIMP2;TOM1;RAC1;PGM1;CD44;VCL
897	protein-containing complex subunit organization (GO:0043933)	7/112	0.166157	0.548637	0	0	1.59274	2.85869	MAGI1;NUP205;WIPF1;MDM2;LAMC1;PICALM;ADD2
898	cellular response to fibroblast growth factor stimulus (GO:0044344)	6/92	0.166695	0.548637	0	0	1.6664	2.9855	RBFOX2;FLRT3;NDNF;CD44;FGFR2;FGFR1
899	regulation of actin filament-based process (GO:0032970)	5/73	0.171094	0.548637	0	0	1.75571	3.09978	ARHGAP44;RAC1;IQGAP1;IQGAP2;RHOQ
900	regulation of Rho protein signal transduction (GO:0035023)	5/73	0.171094	0.548637	0	0	1.75571	3.09978	EPS8;ITGA3;MYO9B;RAC1;ARHGEF2
901	regulation of alternative mRNA splicing, via spliceosome (GO:0000381)	4/54	0.17239	0.548637	0	0	1.90963	3.35712	RBFOX2;CELF4;HNRNPU;RBM24
902	striated muscle contraction (GO:0006941)	4/54	0.17239	0.548637	0	0	1.90963	3.35712	ARHGEF11;PIK3CA;KCNQ1;TPM1
903	positive regulation of peptidyl-tyrosine phosphorylation (GO:0050731)	8/134	0.173704	0.548637	0	0	1.51713	2.65559	LYN;HAX1;NEDD9;ARHGEF2;IL6ST;GAS6;CD44;VEGFA
904	cytokine-mediated signaling pathway (GO:0019221)	30/621	0.175545	0.548637	0	0	1.2169	2.11723	ITGB1;CNTFR;CAMK2D;EDA;PIK3CB;RAP1B;CDC42;BCL2L11;CASP3;GRB10;PIM1;FYN;NCAM1;STX3;IL13RA1;HSPA9;HSP90AA1;POU2F1;TNFRSF12A;FBXW11;GAB2;VEGFA;ZEB1;PIK3CA;PSME4;HNRNPA2B1;RAPGEF1;BCL2;IL6ST;CD44
905	establishment of protein localization to plasma membrane (GO:0061951)	3/36	0.175914	0.548637	0	0	2.16925	3.76963	GOLGA4;PREPL;ANK3
906	membrane assembly (GO:0071709)	3/36	0.175914	0.548637	0	0	2.16925	3.76963	CHMP4B;ANK3;PICALM
907	positive regulation of substrate adhesion-dependent cell spreading (GO:1900026)	3/36	0.175914	0.548637	0	0	2.16925	3.76963	CDC42;NEDD9;RAC1
908	positive regulation of telomere maintenance via telomere lengthening (GO:1904358)	3/36	0.175914	0.548637	0	0	2.16925	3.76963	PKIB;NEK7;HNRNPA2B1
909	regulation of cardiac muscle contraction (GO:0055117)	3/36	0.175914	0.548637	0	0	2.16925	3.76963	PDE4D;KCNQ1;ANK2
910	regulation of mRNA processing (GO:0050684)	3/36	0.175914	0.548637	0	0	2.16925	3.76963	SRPK2;RBM39;PAPOLA
911	regulation of receptor internalization (GO:0002090)	3/36	0.175914	0.548637	0	0	2.16925	3.76963	SDCBP;ANKRD13A;VEGFA
912	neutrophil activation involved in immune response (GO:0002283)	24/485	0.176052	0.548637	0	0	1.24713	2.16623	SNAP25;CSTB;RAB5B;HSP90AA1;APAF1;AGL;ATP6AP2;IQGAP1;ATP11A;IQGAP2;MAPK14;AP2A2;IGF2R;RAP1B;CST3;EEF1A1;GALNS;SDCBP;TIMP2;TOM1;RAC1;PGM1;CD44;VCL
913	cellular response to transforming growth factor beta stimulus (GO:0071560)	7/114	0.176786	0.548637	0	0	1.56281	2.70805	ITGB1;FKBP1A;SMAD1;WWOX;JUN;PTK2;BMPR1A
914	positive regulation of kinase activity (GO:0033674)	7/114	0.176786	0.548637	0	0	1.56281	2.70805	ALK;RET;IQGAP1;GAS6;PTK2;FGFR2;FGFR1
915	establishment or maintenance of apical/basal cell polarity (GO:0035088)	2/19	0.177087	0.548637	0	0	2.80612	4.85771	CLIC4;ERBIN
916	folic acid metabolic process (GO:0046655)	2/19	0.177087	0.548637	0	0	2.80612	4.85771	MTHFD2;ALDH1L2
917	heart trabecula morphogenesis (GO:0061384)	2/19	0.177087	0.548637	0	0	2.80612	4.85771	FKBP1A;BMPR1A
918	heparan sulfate proteoglycan biosynthetic process (GO:0015012)	2/19	0.177087	0.548637	0	0	2.80612	4.85771	EXT1;EXTL3
919	histone H4-K16 acetylation (GO:0043984)	2/19	0.177087	0.548637	0	0	2.80612	4.85771	KANSL1;OGT
920	leukocyte adhesion to vascular endothelial cell (GO:0061756)	2/19	0.177087	0.548637	0	0	2.80612	4.85771	ITGB1;ADD2
921	maintenance of protein localization in organelle (GO:0072595)	2/19	0.177087	0.548637	0	0	2.80612	4.85771	HSPA5;HNRNPU
922	mesenchymal cell development (GO:0014031)	2/19	0.177087	0.548637	0	0	2.80612	4.85771	SNAI2;SOX11
923	neural crest cell differentiation (GO:0014033)	2/19	0.177087	0.548637	0	0	2.80612	4.85771	SNAI2;SOX11
924	nucleotide-sugar biosynthetic process (GO:0009226)	2/19	0.177087	0.548637	0	0	2.80612	4.85771	PMM1;GNPNAT1
925	positive regulation of actin cytoskeleton reorganization (GO:2000251)	2/19	0.177087	0.548637	0	0	2.80612	4.85771	CDC42;HAX1
926	prostaglandin biosynthetic process (GO:0001516)	2/19	0.177087	0.548637	0	0	2.80612	4.85771	PNPLA8;DAGLB
927	regulation of autophagy of mitochondrion (GO:1903146)	2/19	0.177087	0.548637	0	0	2.80612	4.85771	HAX1;HTT
928	regulation of exosomal secretion (GO:1903541)	2/19	0.177087	0.548637	0	0	2.80612	4.85771	SDCBP;STAM
929	regulation of leukocyte chemotaxis (GO:0002688)	2/19	0.177087	0.548637	0	0	2.80612	4.85771	LYN;MTUS1
930	regulation of mitotic spindle assembly (GO:1901673)	2/19	0.177087	0.548637	0	0	2.80612	4.85771	HNRNPU;CHMP4B
931	regulation of vascular endothelial growth factor signaling pathway (GO:1900746)	2/19	0.177087	0.548637	0	0	2.80612	4.85771	SPRY2;PIK3CB
932	striated muscle cell differentiation (GO:0051146)	2/19	0.177087	0.548637	0	0	2.80612	4.85771	MYEF2;PLD3
933	ureteric bud development (GO:0001657)	2/19	0.177087	0.548637	0	0	2.80612	4.85771	ROBO2;FGFR2
934	glycerophospholipid biosynthetic process (GO:0046474)	10/177	0.178274	0.548637	0	0	1.43133	2.46824	DGKD;CHKA;PIK3CA;PITPNM3;PIP5K1A;PIP5K1B;GPAT3;PIK3CB;PTPN13;AGPAT4
935	negative regulation of cell death (GO:0060548)	6/94	0.178544	0.548637	0	0	1.62835	2.80552	GSK3B;ADNP2;CHMP4B;SOX11;FYN;RAD18
936	regulation of kinase activity (GO:0043549)	6/94	0.178544	0.548637	0	0	1.62835	2.80552	ALK;RET;EEF1A1;HNRNPU;FGFR2;FGFR1
937	negative regulation of protein modification by small protein conjugation or removal (GO:1903321)	4/55	0.180422	0.548637	0	0	1.87208	3.20587	PRMT3;SPRY2;HDAC8;OGT
938	cellular calcium ion homeostasis (GO:0006874)	8/136	0.183606	0.548637	0	0	1.49326	2.53103	CAMK2D;TRPC6;SLC24A3;TRPC1;BCL2;ANXA6;ANK2;ATP13A3
939	neutrophil mediated immunity (GO:0002446)	24/488	0.18372	0.548637	0	0	1.23887	2.09906	SNAP25;CSTB;RAB5B;HSP90AA1;APAF1;AGL;ATP6AP2;IQGAP1;ATP11A;IQGAP2;MAPK14;AP2A2;IGF2R;RAP1B;CST3;EEF1A1;GALNS;SDCBP;TIMP2;TOM1;RAC1;PGM1;CD44;VCL
940	positive regulation of cellular process (GO:0048522)	30/625	0.184576	0.548637	0	0	1.20846	2.04193	MTPN;DOT1L;AKAP6;CDC42;RPS6KA3;SDCBP;LMNA;ADNP2;STX3;RAC1;IL13RA1;LYN;SRPK2;USP47;TPM1;SOX11;PRKCA;INO80;GAB2;PTK2;VEGFA;MAP1A;MDM2;BCL2;GAS6;IL6ST;BMPR1B;RAD18;FGFR2;FGFR1
941	ciliary basal body-plasma membrane docking (GO:0097711)	6/95	0.184592	0.548637	0	0	1.60997	2.72022	DYNC1I2;HSP90AA1;YWHAG;CLASP1;PAFAH1B1;SDCCAG8
942	anterograde dendritic transport (GO:0098937)	1/5	0.185917	0.548637	0	0	5.95963	10.0268	KIF3B
943	anterograde dendritic transport of neurotransmitter receptor complex (GO:0098971)	1/5	0.185917	0.548637	0	0	5.95963	10.0268	KIF3B
944	apoptotic chromosome condensation (GO:0030263)	1/5	0.185917	0.548637	0	0	5.95963	10.0268	DFFB
945	atrial cardiac muscle cell membrane repolarization (GO:0099624)	1/5	0.185917	0.548637	0	0	5.95963	10.0268	KCNQ1
946	beta-catenin destruction complex assembly (GO:1904885)	1/5	0.185917	0.548637	0	0	5.95963	10.0268	GSK3B
947	BMP signaling pathway involved in heart development (GO:0061312)	1/5	0.185917	0.548637	0	0	5.95963	10.0268	BMPR1A
948	bone marrow development (GO:0048539)	1/5	0.185917	0.548637	0	0	5.95963	10.0268	SBDS
949	cannabinoid signaling pathway (GO:0038171)	1/5	0.185917	0.548637	0	0	5.95963	10.0268	DAGLB
950	caveola assembly (GO:0070836)	1/5	0.185917	0.548637	0	0	5.95963	10.0268	PACSIN2
951	caveolin-mediated endocytosis (GO:0072584)	1/5	0.185917	0.548637	0	0	5.95963	10.0268	PACSIN2
952	cell-cell adhesion mediated by integrin (GO:0033631)	1/5	0.185917	0.548637	0	0	5.95963	10.0268	ITGB1
953	cellular response to antibiotic (GO:0071236)	1/5	0.185917	0.548637	0	0	5.95963	10.0268	MDM2
954	cellular response to macrophage colony-stimulating factor stimulus (GO:0036006)	1/5	0.185917	0.548637	0	0	5.95963	10.0268	PDE1B
955	cellular response to vitamin (GO:0071295)	1/5	0.185917	0.548637	0	0	5.95963	10.0268	GAS6
956	cellular response to vitamin D (GO:0071305)	1/5	0.185917	0.548637	0	0	5.95963	10.0268	PIM1
957	coronary artery morphogenesis (GO:0060982)	1/5	0.185917	0.548637	0	0	5.95963	10.0268	VEGFA
958	CRD-mediated mRNA stabilization (GO:0070934)	1/5	0.185917	0.548637	0	0	5.95963	10.0268	HNRNPU
959	diaphragm development (GO:0060539)	1/5	0.185917	0.548637	0	0	5.95963	10.0268	BASP1
960	establishment of protein localization to vacuole (GO:0072666)	1/5	0.185917	0.548637	0	0	5.95963	10.0268	STAM
961	ethanolamine-containing compound metabolic process (GO:0042439)	1/5	0.185917	0.548637	0	0	5.95963	10.0268	NAPEPLD
962	fatty acid derivative catabolic process (GO:1901569)	1/5	0.185917	0.548637	0	0	5.95963	10.0268	OXCT1
963	glial cell-derived neurotrophic factor receptor signaling pathway (GO:0035860)	1/5	0.185917	0.548637	0	0	5.95963	10.0268	RET
964	glucose-6-phosphate transport (GO:0015760)	1/5	0.185917	0.548637	0	0	5.95963	10.0268	SLC37A1
965	hematopoietic stem cell migration (GO:0035701)	1/5	0.185917	0.548637	0	0	5.95963	10.0268	GAS6
966	hemoglobin metabolic process (GO:0020027)	1/5	0.185917	0.548637	0	0	5.95963	10.0268	INHBA
967	hexose phosphate transport (GO:0015712)	1/5	0.185917	0.548637	0	0	5.95963	10.0268	SLC37A1
968	histone-threonine phosphorylation (GO:0035405)	1/5	0.185917	0.548637	0	0	5.95963	10.0268	PRKCA
969	immature B cell differentiation (GO:0002327)	1/5	0.185917	0.548637	0	0	5.95963	10.0268	FNIP1
970	insulin metabolic process (GO:1901142)	1/5	0.185917	0.548637	0	0	5.95963	10.0268	ERN1
971	lung morphogenesis (GO:0060425)	1/5	0.185917	0.548637	0	0	5.95963	10.0268	SOX11
972	mature ribosome assembly (GO:0042256)	1/5	0.185917	0.548637	0	0	5.95963	10.0268	SBDS
973	melanin biosynthetic process (GO:0042438)	1/5	0.185917	0.548637	0	0	5.95963	10.0268	TRPC1
974	membrane depolarization during SA node cell action potential (GO:0086046)	1/5	0.185917	0.548637	0	0	5.95963	10.0268	ANK2
975	membrane repolarization during atrial cardiac muscle cell action potential (GO:0098914)	1/5	0.185917	0.548637	0	0	5.95963	10.0268	KCNQ1
976	membrane repolarization during ventricular cardiac muscle cell action potential (GO:0098915)	1/5	0.185917	0.548637	0	0	5.95963	10.0268	KCNQ1
977	mRNA cleavage (GO:0006379)	1/5	0.185917	0.548637	0	0	5.95963	10.0268	ERN1
978	N-acylethanolamine metabolic process (GO:0070291)	1/5	0.185917	0.548637	0	0	5.95963	10.0268	NAPEPLD
979	negative regulation of anion transmembrane transport (GO:1903960)	1/5	0.185917	0.548637	0	0	5.95963	10.0268	ARL6IP5
980	negative regulation of B cell differentiation (GO:0045578)	1/5	0.185917	0.548637	0	0	5.95963	10.0268	INHBA
981	negative regulation of calcium ion transport into cytosol (GO:0010523)	1/5	0.185917	0.548637	0	0	5.95963	10.0268	FKBP1A
982	negative regulation of calcium ion-dependent exocytosis (GO:0045955)	1/5	0.185917	0.548637	0	0	5.95963	10.0268	SYT4
983	negative regulation of cell volume (GO:0045794)	1/5	0.185917	0.548637	0	0	5.95963	10.0268	KCNMA1
984	negative regulation of gene silencing by RNA (GO:0060967)	1/5	0.185917	0.548637	0	0	5.95963	10.0268	PPARG
985	negative regulation of gonadotropin secretion (GO:0032277)	1/5	0.185917	0.548637	0	0	5.95963	10.0268	INHBA
986	negative regulation of IRE1-mediated unfolded protein response (GO:1903895)	1/5	0.185917	0.548637	0	0	5.95963	10.0268	HSPA5
987	negative regulation of macrophage differentiation (GO:0045650)	1/5	0.185917	0.548637	0	0	5.95963	10.0268	INHBA
988	negative regulation of metallopeptidase activity (GO:1905049)	1/5	0.185917	0.548637	0	0	5.95963	10.0268	TIMP2
989	negative regulation of myelination (GO:0031642)	1/5	0.185917	0.548637	0	0	5.95963	10.0268	EIF2AK3
990	negative regulation of posttranscriptional gene silencing (GO:0060149)	1/5	0.185917	0.548637	0	0	5.95963	10.0268	PPARG
991	negative regulation of protein acetylation (GO:1901984)	1/5	0.185917	0.548637	0	0	5.95963	10.0268	GSK3B
992	negative regulation of smooth muscle contraction (GO:0045986)	1/5	0.185917	0.548637	0	0	5.95963	10.0268	KCNMA1
993	negative regulation of synapse organization (GO:1905809)	1/5	0.185917	0.548637	0	0	5.95963	10.0268	ROBO2
994	negative regulation of vascular endothelial cell proliferation (GO:1905563)	1/5	0.185917	0.548637	0	0	5.95963	10.0268	PPARG
995	negative regulation of vitamin D biosynthetic process (GO:0010957)	1/5	0.185917	0.548637	0	0	5.95963	10.0268	SNAI2
996	neuroinflammatory response (GO:0150076)	1/5	0.185917	0.548637	0	0	5.95963	10.0268	ITGB1
997	p38MAPK cascade (GO:0038066)	1/5	0.185917	0.548637	0	0	5.95963	10.0268	MAPK14
998	plus-end-directed vesicle transport along microtubule (GO:0072383)	1/5	0.185917	0.548637	0	0	5.95963	10.0268	KIF3B
999	PML body organization (GO:0030578)	1/5	0.185917	0.548637	0	0	5.95963	10.0268	HIPK2
1000	positive regulation by host of viral genome replication (GO:0044829)	1/5	0.185917	0.548637	0	0	5.95963	10.0268	TBC1D20
1001	positive regulation of 3'-UTR-mediated mRNA stabilization (GO:1905870)	1/5	0.185917	0.548637	0	0	5.95963	10.0268	RBM24
1002	positive regulation of attachment of spindle microtubules to kinetochore (GO:0051987)	1/5	0.185917	0.548637	0	0	5.95963	10.0268	HNRNPU
1003	positive regulation of axon extension involved in axon guidance (GO:0048842)	1/5	0.185917	0.548637	0	0	5.95963	10.0268	VEGFA
1004	positive regulation of cardiac muscle contraction (GO:0060452)	1/5	0.185917	0.548637	0	0	5.95963	10.0268	KCNQ1
1005	positive regulation of cell proliferation involved in heart morphogenesis (GO:2000138)	1/5	0.185917	0.548637	0	0	5.95963	10.0268	PIM1
1006	positive regulation of DNA topoisomerase (ATP-hydrolyzing) activity (GO:2000373)	1/5	0.185917	0.548637	0	0	5.95963	10.0268	HNRNPU
1007	positive regulation of endothelial cell chemotaxis by VEGF-activated vascular endothelial growth factor receptor signaling pathway (GO:0038033)	1/5	0.185917	0.548637	0	0	5.95963	10.0268	VEGFA
1008	positive regulation of hippo signaling (GO:0035332)	1/5	0.185917	0.548637	0	0	5.95963	10.0268	SOX11
1009	positive regulation of histone H3-K27 methylation (GO:0061087)	1/5	0.185917	0.548637	0	0	5.95963	10.0268	OGT
1010	positive regulation of low-density lipoprotein receptor activity (GO:1905599)	1/5	0.185917	0.548637	0	0	5.95963	10.0268	PPARG
1011	positive regulation of macrophage proliferation (GO:0120041)	1/5	0.185917	0.548637	0	0	5.95963	10.0268	PTK2
1012	positive regulation of mast cell activation involved in immune response (GO:0033008)	1/5	0.185917	0.548637	0	0	5.95963	10.0268	GAB2
1013	positive regulation of mast cell chemotaxis (GO:0060754)	1/5	0.185917	0.548637	0	0	5.95963	10.0268	VEGFA
1014	positive regulation of toll-like receptor 9 signaling pathway (GO:0034165)	1/5	0.185917	0.548637	0	0	5.95963	10.0268	RTN4
1015	positive regulation of transcription from RNA polymerase II promoter in response to hypoxia (GO:0061419)	1/5	0.185917	0.548637	0	0	5.95963	10.0268	VEGFA
1016	positive regulation of vascular associated smooth muscle cell apoptotic process (GO:1905461)	1/5	0.185917	0.548637	0	0	5.95963	10.0268	PPARG
1017	protein localization to axon (GO:0099612)	1/5	0.185917	0.548637	0	0	5.95963	10.0268	ANK3
1018	protein transport to vacuole involved in ubiquitin-dependent protein catabolic process via the multivesicular body sorting pathway (GO:0043328)	1/5	0.185917	0.548637	0	0	5.95963	10.0268	STAM
1019	R-loop disassembly (GO:0062176)	1/5	0.185917	0.548637	0	0	5.95963	10.0268	SRPK2
1020	receptor-mediated virion attachment to host cell (GO:0046813)	1/5	0.185917	0.548637	0	0	5.95963	10.0268	GAS6
1021	regulation of adenylate cyclase-activating G protein-coupled receptor signaling pathway (GO:0106070)	1/5	0.185917	0.548637	0	0	5.95963	10.0268	PRKCA
1022	regulation of barbed-end actin filament capping (GO:2000812)	1/5	0.185917	0.548637	0	0	5.95963	10.0268	MTPN
1023	regulation of chaperone-mediated protein folding (GO:1903644)	1/5	0.185917	0.548637	0	0	5.95963	10.0268	SGTB
1024	regulation of DNA topoisomerase (ATP-hydrolyzing) activity (GO:2000371)	1/5	0.185917	0.548637	0	0	5.95963	10.0268	HNRNPU
1025	regulation of heart growth (GO:0060420)	1/5	0.185917	0.548637	0	0	5.95963	10.0268	BASP1
1026	regulation of homophilic cell adhesion (GO:1903385)	1/5	0.185917	0.548637	0	0	5.95963	10.0268	PTPN23
1027	regulation of inward rectifier potassium channel activity (GO:1901979)	1/5	0.185917	0.548637	0	0	5.95963	10.0268	ITGB1
1028	regulation of lyase activity (GO:0051339)	1/5	0.185917	0.548637	0	0	5.95963	10.0268	CAP2
1029	regulation of natural killer cell differentiation (GO:0032823)	1/5	0.185917	0.548637	0	0	5.95963	10.0268	GAS6
1030	regulation of plasma membrane organization (GO:1903729)	1/5	0.185917	0.548637	0	0	5.95963	10.0268	MYH9
1031	regulation of postsynaptic density organization (GO:1905874)	1/5	0.185917	0.548637	0	0	5.95963	10.0268	CRIPT
1032	regulation of respiratory gaseous exchange by nervous system process (GO:0002087)	1/5	0.185917	0.548637	0	0	5.95963	10.0268	TSHZ3
1033	regulation of retinal ganglion cell axon guidance (GO:0090259)	1/5	0.185917	0.548637	0	0	5.95963	10.0268	VEGFA
1034	regulation of synapse structural plasticity (GO:0051823)	1/5	0.185917	0.548637	0	0	5.95963	10.0268	CAMK1
1035	regulation of synaptic vesicle priming (GO:0010807)	1/5	0.185917	0.548637	0	0	5.95963	10.0268	NAPB
1036	regulation of type B pancreatic cell apoptotic process (GO:2000674)	1/5	0.185917	0.548637	0	0	5.95963	10.0268	CAST
1037	regulation of vitamin D receptor signaling pathway (GO:0070562)	1/5	0.185917	0.548637	0	0	5.95963	10.0268	SNAI2
1038	regulation of voltage-gated sodium channel activity (GO:1905150)	1/5	0.185917	0.548637	0	0	5.95963	10.0268	FGF12
1039	response to macrophage colony-stimulating factor (GO:0036005)	1/5	0.185917	0.548637	0	0	5.95963	10.0268	PDE1B
1040	ribosome localization (GO:0033750)	1/5	0.185917	0.548637	0	0	5.95963	10.0268	XPO1
1041	Roundabout signaling pathway (GO:0035385)	1/5	0.185917	0.548637	0	0	5.95963	10.0268	MYO9B
1042	rRNA transport (GO:0051029)	1/5	0.185917	0.548637	0	0	5.95963	10.0268	TSC1
1043	SA node cell to atrial cardiac muscle cell signaling (GO:0086018)	1/5	0.185917	0.548637	0	0	5.95963	10.0268	ANK2
1044	salivary gland morphogenesis (GO:0007435)	1/5	0.185917	0.548637	0	0	5.95963	10.0268	FGFR2
1045	SRP-dependent cotranslational protein targeting to membrane, translocation (GO:0006616)	1/5	0.185917	0.548637	0	0	5.95963	10.0268	ZFAND2B
1046	thorax and anterior abdomen determination (GO:0007356)	1/5	0.185917	0.548637	0	0	5.95963	10.0268	BASP1
1047	tricuspid valve development (GO:0003175)	1/5	0.185917	0.548637	0	0	5.95963	10.0268	BMPR1A
1048	tricuspid valve morphogenesis (GO:0003186)	1/5	0.185917	0.548637	0	0	5.95963	10.0268	BMPR1A
1049	ubiquitin-independent protein catabolic process via the multivesicular body sorting pathway (GO:0090611)	1/5	0.185917	0.548637	0	0	5.95963	10.0268	CHMP4B
1050	vascular endothelial growth factor receptor-2 signaling pathway (GO:0036324)	1/5	0.185917	0.548637	0	0	5.95963	10.0268	VEGFA
1051	zygotic determination of anterior/posterior axis, embryo (GO:0007354)	1/5	0.185917	0.548637	0	0	5.95963	10.0268	BASP1
1052	zymogen inhibition (GO:0097341)	1/5	0.185917	0.548637	0	0	5.95963	10.0268	CAST
1053	glutamate receptor signaling pathway (GO:0007215)	3/37	0.186101	0.548637	0	0	2.10534	3.54006	HOMER1;GRIK3;DAGLB
1054	negative regulation of stress-activated MAPK cascade (GO:0032873)	3/37	0.186101	0.548637	0	0	2.10534	3.54006	PER1;DUSP10;ZMYND11
1055	phospholipid biosynthetic process (GO:0008654)	3/37	0.186101	0.548637	0	0	2.10534	3.54006	PIP5K1A;SGMS2;AGPAT4
1056	positive regulation of myeloid cell differentiation (GO:0045639)	3/37	0.186101	0.548637	0	0	2.10534	3.54006	INHBA;MAPK14;MTURN
1057	regulation of actin cytoskeleton reorganization (GO:2000249)	3/37	0.186101	0.548637	0	0	2.10534	3.54006	CDC42;HAX1;IQGAP2
1058	regulation of glucose import (GO:0046324)	3/37	0.186101	0.548637	0	0	2.10534	3.54006	GRB10;SORBS1;RHOQ
1059	tRNA transport (GO:0051031)	3/37	0.186101	0.548637	0	0	2.10534	3.54006	NUP93;NUP205;XPOT
1060	protein import into nucleus (GO:0006606)	5/76	0.19171	0.558084	0	0	1.68126	2.77706	NUP93;MMP12;CSE1L;FAM53C;KPNA4
1061	regulation of epithelial to mesenchymal transition (GO:0010717)	5/76	0.19171	0.558084	0	0	1.68126	2.77706	SDCBP;SDHAF2;SPRY2;PHLDB2;CLASP1
1062	cellular response to nitrogen compound (GO:1901699)	2/20	0.191808	0.558084	0	0	2.65008	4.37598	RIOK3;DDI2
1063	cortical actin cytoskeleton organization (GO:0030866)	2/20	0.191808	0.558084	0	0	2.65008	4.37598	FHOD3;RHOQ
1064	early endosome to late endosome transport (GO:0045022)	2/20	0.191808	0.558084	0	0	2.65008	4.37598	EEA1;PTPN23
1065	embryonic digestive tract development (GO:0048566)	2/20	0.191808	0.558084	0	0	2.65008	4.37598	SOX11;FGFR2
1066	endoplasmic reticulum calcium ion homeostasis (GO:0032469)	2/20	0.191808	0.558084	0	0	2.65008	4.37598	CAMK2D;BCL2
1067	establishment of epithelial cell polarity (GO:0090162)	2/20	0.191808	0.558084	0	0	2.65008	4.37598	CDC42;CLASP1
1068	folic acid-containing compound metabolic process (GO:0006760)	2/20	0.191808	0.558084	0	0	2.65008	4.37598	MTHFD2;ALDH1L2
1069	growth hormone receptor signaling pathway (GO:0060396)	2/20	0.191808	0.558084	0	0	2.65008	4.37598	LYN;PTK2
1070	mesoderm formation (GO:0001707)	2/20	0.191808	0.558084	0	0	2.65008	4.37598	ITGB1;ITGA3
1071	regulation of hippo signaling (GO:0035330)	2/20	0.191808	0.558084	0	0	2.65008	4.37598	SOX11;MAPK14
1072	toll-like receptor 4 signaling pathway (GO:0034142)	2/20	0.191808	0.558084	0	0	2.65008	4.37598	LY96;RAB11FIP2
1073	xenobiotic transport (GO:0042908)	2/20	0.191808	0.558084	0	0	2.65008	4.37598	SLC22A4;SLC7A5
1074	actin-myosin filament sliding (GO:0033275)	3/38	0.196436	0.56066	0	0	2.04508	3.3282	TMOD1;TPM4;TPM1
1075	muscle filament sliding (GO:0030049)	3/38	0.196436	0.56066	0	0	2.04508	3.3282	TMOD1;TPM4;TPM1
1076	negative regulation of G0 to G1 transition (GO:0070317)	3/38	0.196436	0.56066	0	0	2.04508	3.3282	TFDP1;APAF1;EPC1
1077	negative regulation of TOR signaling (GO:0032007)	3/38	0.196436	0.56066	0	0	2.04508	3.3282	SESN1;TSC1;FNIP1
1078	regulation of apoptotic signaling pathway (GO:2001233)	3/38	0.196436	0.56066	0	0	2.04508	3.3282	BDNF;MADD;BCL2
1079	ventricular septum development (GO:0003281)	3/38	0.196436	0.56066	0	0	2.04508	3.3282	ROBO2;SOX11;BMPR1A
1080	cellular response to peptide (GO:1901653)	4/57	0.196844	0.56066	0	0	1.80125	2.92765	GSK3B;MDM2;FYN;ARHGEF2
1081	positive regulation of proteolysis (GO:0045862)	4/57	0.196844	0.56066	0	0	1.80125	2.92765	CYFIP2;FBXW11;OGT;SH3D19
1082	positive regulation of protein modification by small protein conjugation or removal (GO:1903322)	5/77	0.198771	0.56066	0	0	1.65782	2.67839	FKBP1A;NDFIP2;NDFIP1;UBE2D1;RCHY1
1083	regulation of cellular response to stress (GO:0080135)	7/118	0.198874	0.56066	0	0	1.50617	2.4326	NUP93;GSK3B;NUP205;HSP90AA1;CAMK2D;SLC38A2;ATF3
1084	antigen processing and presentation of exogenous peptide antigen via MHC class II (GO:0019886)	6/98	0.203205	0.56066	0	0	1.55723	2.48151	DYNC1I2;DYNC1LI2;KIF3B;KIF2A;KIF3C;AP2A2
1085	regulation of neuron apoptotic process (GO:0043523)	6/98	0.203205	0.56066	0	0	1.55723	2.48151	SRPK2;BDNF;BCL2;NDNF;NGF;RETREG1
1086	chordate embryonic development (GO:0043009)	4/58	0.205221	0.56066	0	0	1.7678	2.79961	ARNT2;FGFR2;VEGFA;FGFR1
1087	membrane lipid biosynthetic process (GO:0046467)	4/58	0.205221	0.56066	0	0	1.7678	2.79961	CERS6;ELOVL7;SGMS2;HACD3
1088	muscle organ development (GO:0007517)	4/58	0.205221	0.56066	0	0	1.7678	2.79961	MEF2A;SGCD;MRAS;TCF12
1089	negative regulation of neuron projection development (GO:0010977)	4/58	0.205221	0.56066	0	0	1.7678	2.79961	DPYSL3;CRMP1;DENND5A;RTN4
1090	positive regulation of mitochondrion organization (GO:0010822)	4/58	0.205221	0.56066	0	0	1.7678	2.79961	GSK3B;BCL2L11;HTT;SPIRE1
1091	receptor metabolic process (GO:0043112)	4/58	0.205221	0.56066	0	0	1.7678	2.79961	ITGB1;SH3GLB1;CD9;PICALM
1092	negative regulation of apoptotic signaling pathway (GO:2001234)	5/78	0.205918	0.56066	0	0	1.63503	2.5838	BDNF;MPV17L;BCL2;HTT;ZMYND11
1093	cyclic purine nucleotide metabolic process (GO:0052652)	2/21	0.20668	0.56066	0	0	2.51047	3.95798	GUCY2C;ADCY2
1094	heparan sulfate proteoglycan metabolic process (GO:0030201)	2/21	0.20668	0.56066	0	0	2.51047	3.95798	EXT1;EXTL3
1095	intrinsic apoptotic signaling pathway in response to DNA damage by p53 class mediator (GO:0042771)	2/21	0.20668	0.56066	0	0	2.51047	3.95798	USP28;HIPK2
1096	myotube differentiation (GO:0014902)	2/21	0.20668	0.56066	0	0	2.51047	3.95798	MYEF2;PLD3
1097	negative regulation of microtubule depolymerization (GO:0007026)	2/21	0.20668	0.56066	0	0	2.51047	3.95798	ARHGEF2;CLASP1
1098	negative regulation of protein localization to cell periphery (GO:1904376)	2/21	0.20668	0.56066	0	0	2.51047	3.95798	RHOQ;PICALM
1099	negative regulation of protein localization to plasma membrane (GO:1903077)	2/21	0.20668	0.56066	0	0	2.51047	3.95798	RHOQ;PICALM
1100	positive regulation of immune system process (GO:0002684)	2/21	0.20668	0.56066	0	0	2.51047	3.95798	PIK3CB;VEGFA
1101	positive regulation of transcription from RNA polymerase II promoter involved in cellular response to chemical stimulus (GO:1901522)	2/21	0.20668	0.56066	0	0	2.51047	3.95798	SMAD1;VEGFA
1102	regulation of cardiac muscle contraction by calcium ion signaling (GO:0010882)	2/21	0.20668	0.56066	0	0	2.51047	3.95798	CAMK2D;ANK2
1103	regulation of dendritic spine development (GO:0060998)	2/21	0.20668	0.56066	0	0	2.51047	3.95798	CAMK1;PPFIA2
1104	regulation of lipopolysaccharide-mediated signaling pathway (GO:0031664)	2/21	0.20668	0.56066	0	0	2.51047	3.95798	LY96;PRKCA
1105	cellular response to ketone (GO:1901655)	3/39	0.206906	0.56066	0	0	1.98817	3.13234	KLF9;ADCY2;CFTR
1106	DNA integrity checkpoint signaling (GO:0031570)	3/39	0.206906	0.56066	0	0	1.98817	3.13234	DOT1L;MAP3K20;USP28
1107	endothelial cell migration (GO:0043542)	3/39	0.206906	0.56066	0	0	1.98817	3.13234	PIK3CA;MYH9;VEGFA
1108	membrane protein proteolysis (GO:0033619)	3/39	0.206906	0.56066	0	0	1.98817	3.13234	RET;BACE2;MYH9
1109	positive regulation of intracellular transport (GO:0032388)	3/39	0.206906	0.56066	0	0	1.98817	3.13234	ICE1;TBC1D20;OAZ2
1110	regulation of cellular component biogenesis (GO:0044087)	3/39	0.206906	0.56066	0	0	1.98817	3.13234	RAP1B;HSP90AA1;RAPGEF1
1111	regulation of dendrite development (GO:0050773)	3/39	0.206906	0.56066	0	0	1.98817	3.13234	ALK;GSK3B;VLDLR
1112	regulation of heart rate by cardiac conduction (GO:0086091)	3/39	0.206906	0.56066	0	0	1.98817	3.13234	CAMK2D;KCNQ1;ANK2
1113	regulation of intracellular transport (GO:0032386)	3/39	0.206906	0.56066	0	0	1.98817	3.13234	REEP5;MAP2;NDEL1
1114	regulation of protein targeting to mitochondrion (GO:1903214)	3/39	0.206906	0.56066	0	0	1.98817	3.13234	SH3GLB1;HAX1;UBE2D3
1115	response to peptide (GO:1901652)	3/39	0.206906	0.56066	0	0	1.98817	3.13234	MMP12;ERBIN;FYN
1116	positive regulation of ubiquitin-dependent protein catabolic process (GO:2000060)	5/79	0.213149	0.56066	0	0	1.61285	2.49308	GSK3B;MDM2;TRIB3;RCHY1;PTK2
1117	regulation of cellular response to heat (GO:1900034)	5/79	0.213149	0.56066	0	0	1.61285	2.49308	NUP93;GSK3B;HSP90AA1;NUP205;CAMK2D
1118	regulation of ion transport (GO:0043269)	5/79	0.213149	0.56066	0	0	1.61285	2.49308	SYT4;PER1;SYT11;ANK3;YWHAH
1119	positive regulation of apoptotic signaling pathway (GO:2001235)	4/59	0.2137	0.56066	0	0	1.73557	2.6783	WWOX;BCL2L11;TNFRSF12A;BCL2
1120	response to reactive oxygen species (GO:0000302)	4/59	0.2137	0.56066	0	0	1.73557	2.6783	JUN;TPM1;FYN;MPV17
1121	negative regulation of transcription by RNA polymerase II (GO:0000122)	32/684	0.214788	0.56066	0	0	1.17576	1.80844	UBE2D3;CREM;HNRNPU;UBE2D1;HDAC8;BACH1;SDCBP;NFIL3;MXI1;ZKSCAN3;EPC1;FNIP1;MEF2A;WWOX;JUN;NCOA5;MBD2;ARID5A;SOX11;VEGFA;EID1;KLF7;PER1;ZEB1;NFX1;MDM2;SNAI2;GTF2IRD1;PPARG;TRIB3;ATF3;FGFR2
1122	antigen processing and presentation of peptide antigen via MHC class II (GO:0002495)	6/100	0.215975	0.56066	0	0	1.52394	2.33557	DYNC1I2;DYNC1LI2;KIF3B;KIF2A;KIF3C;AP2A2
1123	negative regulation of ERBB signaling pathway (GO:1901185)	3/40	0.217499	0.56066	0	0	1.93433	2.95095	CDC42;SPRY2;STAM
1124	nucleocytoplasmic transport (GO:0006913)	3/40	0.217499	0.56066	0	0	1.93433	2.95095	NUP205;XPO1;RSRC1
1125	positive regulation of ossification (GO:0045778)	3/40	0.217499	0.56066	0	0	1.93433	2.95095	SOX11;BMPR1B;BMPR1A
1126	synaptic vesicle exocytosis (GO:0016079)	3/40	0.217499	0.56066	0	0	1.93433	2.95095	SNAP25;SNPH;STX3
1127	inorganic cation transmembrane transport (GO:0098662)	14/274	0.217528	0.56066	0	0	1.28728	1.96365	TRPC6;SLC24A3;TRPC1;SLC6A1;FKBP1A;SLC6A8;KCNQ1;SLC9A9;KCNQ3;SLC39A6;ATP6V1H;GAS6;SCN3A;KCNK2
1128	activation of cysteine-type endopeptidase activity involved in apoptotic process by cytochrome c (GO:0008635)	1/6	0.218733	0.56066	0	0	4.76745	7.24607	APAF1
1129	amino-acid betaine transport (GO:0015838)	1/6	0.218733	0.56066	0	0	4.76745	7.24607	SLC22A4
1130	aminophospholipid transport (GO:0015917)	1/6	0.218733	0.56066	0	0	4.76745	7.24607	ATP8A2
1131	aromatic amino acid transport (GO:0015801)	1/6	0.218733	0.56066	0	0	4.76745	7.24607	SLC3A2
1132	axo-dendritic transport (GO:0008088)	1/6	0.218733	0.56066	0	0	4.76745	7.24607	APBA1
1133	B cell chemotaxis (GO:0035754)	1/6	0.218733	0.56066	0	0	4.76745	7.24607	GAS6
1134	cardiac ventricle formation (GO:0003211)	1/6	0.218733	0.56066	0	0	4.76745	7.24607	SOX11
1135	carnitine transport (GO:0015879)	1/6	0.218733	0.56066	0	0	4.76745	7.24607	SLC22A4
1136	cellular hyperosmotic response (GO:0071474)	1/6	0.218733	0.56066	0	0	4.76745	7.24607	ARHGEF2
1137	cellular response to cold (GO:0070417)	1/6	0.218733	0.56066	0	0	4.76745	7.24607	EIF2AK3
1138	cellular response to granulocyte macrophage colony-stimulating factor stimulus (GO:0097011)	1/6	0.218733	0.56066	0	0	4.76745	7.24607	PDE1B
1139	cellular response to lipoteichoic acid (GO:0071223)	1/6	0.218733	0.56066	0	0	4.76745	7.24607	MAPK14
1140	cellular response to magnesium ion (GO:0071286)	1/6	0.218733	0.56066	0	0	4.76745	7.24607	ANK3
1141	epithelial tube branching involved in lung morphogenesis (GO:0060441)	1/6	0.218733	0.56066	0	0	4.76745	7.24607	FGFR2
1142	epithelial tube formation (GO:0072175)	1/6	0.218733	0.56066	0	0	4.76745	7.24607	FGFR2
1143	foam cell differentiation (GO:0090077)	1/6	0.218733	0.56066	0	0	4.76745	7.24607	PPARG
1144	gamma-aminobutyric acid transport (GO:0015812)	1/6	0.218733	0.56066	0	0	4.76745	7.24607	SLC6A1
1145	glandular epithelial cell differentiation (GO:0002067)	1/6	0.218733	0.56066	0	0	4.76745	7.24607	FGFR2
1146	glomerular epithelial cell differentiation (GO:0072311)	1/6	0.218733	0.56066	0	0	4.76745	7.24607	BASP1
1147	imitative learning (GO:0098596)	1/6	0.218733	0.56066	0	0	4.76745	7.24607	HTT
1148	macrophage derived foam cell differentiation (GO:0010742)	1/6	0.218733	0.56066	0	0	4.76745	7.24607	PPARG
1149	magnesium ion homeostasis (GO:0010960)	1/6	0.218733	0.56066	0	0	4.76745	7.24607	ANK3
1150	mitochondrial protein catabolic process (GO:0035694)	1/6	0.218733	0.56066	0	0	4.76745	7.24607	AFG1L
1151	monoubiquitinated protein deubiquitination (GO:0035520)	1/6	0.218733	0.56066	0	0	4.76745	7.24607	USP47
1152	negative regulation of amino acid transport (GO:0051956)	1/6	0.218733	0.56066	0	0	4.76745	7.24607	ARL6IP5
1153	negative regulation of ERAD pathway (GO:1904293)	1/6	0.218733	0.56066	0	0	4.76745	7.24607	USP25
1154	negative regulation of erythrocyte differentiation (GO:0045647)	1/6	0.218733	0.56066	0	0	4.76745	7.24607	HSPA9
1155	negative regulation of fat cell proliferation (GO:0070345)	1/6	0.218733	0.56066	0	0	4.76745	7.24607	TFDP1
1156	negative regulation of fibroblast migration (GO:0010764)	1/6	0.218733	0.56066	0	0	4.76745	7.24607	RAC1
1157	negative regulation of glial cell proliferation (GO:0060253)	1/6	0.218733	0.56066	0	0	4.76745	7.24607	SOX11
1158	negative regulation of glucocorticoid receptor signaling pathway (GO:2000323)	1/6	0.218733	0.56066	0	0	4.76745	7.24607	PER1
1159	negative regulation of glycogen biosynthetic process (GO:0045719)	1/6	0.218733	0.56066	0	0	4.76745	7.24607	GSK3B
1160	negative regulation of lens fiber cell differentiation (GO:1902747)	1/6	0.218733	0.56066	0	0	4.76745	7.24607	SPRY2
1161	negative regulation of relaxation of muscle (GO:1901078)	1/6	0.218733	0.56066	0	0	4.76745	7.24607	PDE4D
1162	negative regulation of sequestering of triglyceride (GO:0010891)	1/6	0.218733	0.56066	0	0	4.76745	7.24607	PPARG
1163	negative regulation of toll-like receptor 2 signaling pathway (GO:0034136)	1/6	0.218733	0.56066	0	0	4.76745	7.24607	LYN
1164	neuroblast proliferation (GO:0007405)	1/6	0.218733	0.56066	0	0	4.76745	7.24607	PAFAH1B1
1165	neuroepithelial cell differentiation (GO:0060563)	1/6	0.218733	0.56066	0	0	4.76745	7.24607	SOX11
1166	peroxisome proliferator activated receptor signaling pathway (GO:0035357)	1/6	0.218733	0.56066	0	0	4.76745	7.24607	PPARG
1167	plasma membrane raft assembly (GO:0044854)	1/6	0.218733	0.56066	0	0	4.76745	7.24607	PACSIN2
1168	plus-end-directed organelle transport along microtubule (GO:0072386)	1/6	0.218733	0.56066	0	0	4.76745	7.24607	KIF3B
1169	positive regulation of deacetylase activity (GO:0090045)	1/6	0.218733	0.56066	0	0	4.76745	7.24607	VEGFA
1170	positive regulation of endoplasmic reticulum stress-induced intrinsic apoptotic signaling pathway (GO:1902237)	1/6	0.218733	0.56066	0	0	4.76745	7.24607	BCL2L11
1171	positive regulation of endothelial cell development (GO:1901552)	1/6	0.218733	0.56066	0	0	4.76745	7.24607	ADD1
1172	positive regulation of establishment of endothelial barrier (GO:1903142)	1/6	0.218733	0.56066	0	0	4.76745	7.24607	ADD1
1173	positive regulation of extrinsic apoptotic signaling pathway via death domain receptors (GO:1902043)	1/6	0.218733	0.56066	0	0	4.76745	7.24607	ATF3
1174	positive regulation of focal adhesion disassembly (GO:0120183)	1/6	0.218733	0.56066	0	0	4.76745	7.24607	MAP4K4
1175	positive regulation of granulocyte differentiation (GO:0030854)	1/6	0.218733	0.56066	0	0	4.76745	7.24607	HAX1
1176	positive regulation of ion transmembrane transport (GO:0034767)	1/6	0.218733	0.56066	0	0	4.76745	7.24607	TRPC6
1177	positive regulation of nuclear cell cycle DNA replication (GO:0010571)	1/6	0.218733	0.56066	0	0	4.76745	7.24607	INO80
1178	positive regulation of receptor binding (GO:1900122)	1/6	0.218733	0.56066	0	0	4.76745	7.24607	BDNF
1179	positive regulation of tau-protein kinase activity (GO:1902949)	1/6	0.218733	0.56066	0	0	4.76745	7.24607	HSP90AA1
1180	presynaptic active zone organization (GO:1990709)	1/6	0.218733	0.56066	0	0	4.76745	7.24607	CAST
1181	protein deubiquitination involved in ubiquitin-dependent protein catabolic process (GO:0071947)	1/6	0.218733	0.56066	0	0	4.76745	7.24607	ZRANB1
1182	protein insertion into mitochondrial membrane involved in apoptotic signaling pathway (GO:0001844)	1/6	0.218733	0.56066	0	0	4.76745	7.24607	BCL2L11
1183	regulation of 3'-UTR-mediated mRNA stabilization (GO:1905868)	1/6	0.218733	0.56066	0	0	4.76745	7.24607	RBM24
1184	regulation of adipose tissue development (GO:1904177)	1/6	0.218733	0.56066	0	0	4.76745	7.24607	KLF7
1185	regulation of blood vessel remodeling (GO:0060312)	1/6	0.218733	0.56066	0	0	4.76745	7.24607	CST3
1186	regulation of cardiac muscle hypertrophy in response to stress (GO:1903242)	1/6	0.218733	0.56066	0	0	4.76745	7.24607	LMNA
1187	regulation of cell cycle checkpoint (GO:1901976)	1/6	0.218733	0.56066	0	0	4.76745	7.24607	FEM1B
1188	regulation of digestive system process (GO:0044058)	1/6	0.218733	0.56066	0	0	4.76745	7.24607	KCNQ1
1189	regulation of endoplasmic reticulum tubular network organization (GO:1903371)	1/6	0.218733	0.56066	0	0	4.76745	7.24607	RAB3GAP2
1190	regulation of endothelial cell-matrix adhesion via fibronectin (GO:1904904)	1/6	0.218733	0.56066	0	0	4.76745	7.24607	MMP12
1191	regulation of excitatory synapse assembly (GO:1904889)	1/6	0.218733	0.56066	0	0	4.76745	7.24607	VSTM5
1192	regulation of focal adhesion disassembly (GO:0120182)	1/6	0.218733	0.56066	0	0	4.76745	7.24607	MAP4K4
1193	regulation of glomerular filtration (GO:0003093)	1/6	0.218733	0.56066	0	0	4.76745	7.24607	GAS6
1194	regulation of glutamate receptor signaling pathway (GO:1900449)	1/6	0.218733	0.56066	0	0	4.76745	7.24607	FYN
1195	regulation of hydrogen peroxide metabolic process (GO:0010310)	1/6	0.218733	0.56066	0	0	4.76745	7.24607	RAC1
1196	regulation of macromolecule biosynthetic process (GO:0010556)	1/6	0.218733	0.56066	0	0	4.76745	7.24607	MTPN
1197	regulation of macrophage proliferation (GO:0120040)	1/6	0.218733	0.56066	0	0	4.76745	7.24607	PTK2
1198	regulation of mast cell chemotaxis (GO:0060753)	1/6	0.218733	0.56066	0	0	4.76745	7.24607	VEGFA
1199	regulation of nitric oxide mediated signal transduction (GO:0010749)	1/6	0.218733	0.56066	0	0	4.76745	7.24607	VEGFA
1200	regulation of non-motile cilium assembly (GO:1902855)	1/6	0.218733	0.56066	0	0	4.76745	7.24607	MAP4
1201	regulation of nucleotide-binding oligomerization domain containing 2 signaling pathway (GO:0070432)	1/6	0.218733	0.56066	0	0	4.76745	7.24607	ERBIN
1202	regulation of pro-B cell differentiation (GO:2000973)	1/6	0.218733	0.56066	0	0	4.76745	7.24607	FNIP1
1203	regulation of protein lipidation (GO:1903059)	1/6	0.218733	0.56066	0	0	4.76745	7.24607	RAB3GAP2
1204	regulation of protein targeting (GO:1903533)	1/6	0.218733	0.56066	0	0	4.76745	7.24607	HAX1
1205	regulation of response to reactive oxygen species (GO:1901031)	1/6	0.218733	0.56066	0	0	4.76745	7.24607	FBLN5
1206	regulation of superoxide metabolic process (GO:0090322)	1/6	0.218733	0.56066	0	0	4.76745	7.24607	FBLN5
1207	regulation of transmission of nerve impulse (GO:0051969)	1/6	0.218733	0.56066	0	0	4.76745	7.24607	FGF12
1208	regulation of vitamin D biosynthetic process (GO:0060556)	1/6	0.218733	0.56066	0	0	4.76745	7.24607	SNAI2
1209	renal filtration cell differentiation (GO:0061318)	1/6	0.218733	0.56066	0	0	4.76745	7.24607	BASP1
1210	response to DNA damage checkpoint signaling (GO:0072423)	1/6	0.218733	0.56066	0	0	4.76745	7.24607	APAF1
1211	response to granulocyte macrophage colony-stimulating factor (GO:0097012)	1/6	0.218733	0.56066	0	0	4.76745	7.24607	PDE1B
1212	response to lipoteichoic acid (GO:0070391)	1/6	0.218733	0.56066	0	0	4.76745	7.24607	MAPK14
1213	transmembrane receptor protein tyrosine phosphatase signaling pathway (GO:0007185)	1/6	0.218733	0.56066	0	0	4.76745	7.24607	TRIO
1214	venous blood vessel morphogenesis (GO:0048845)	1/6	0.218733	0.56066	0	0	4.76745	7.24607	VEGFA
1215	ventricular cardiac muscle cell development (GO:0055015)	1/6	0.218733	0.56066	0	0	4.76745	7.24607	MEF2A
1216	ventricular compact myocardium morphogenesis (GO:0003223)	1/6	0.218733	0.56066	0	0	4.76745	7.24607	BMPR1A
1217	vesicle localization (GO:0051648)	1/6	0.218733	0.56066	0	0	4.76745	7.24607	SYT11
1218	vocal learning (GO:0042297)	1/6	0.218733	0.56066	0	0	4.76745	7.24607	HTT
1219	skin development (GO:0043588)	5/80	0.22046	0.561724	0	0	1.59126	2.40605	CLIC4;ITGA3;CASP3;PIP5K1A;SPRR1A
1220	female gonad development (GO:0008585)	2/22	0.221667	0.561724	0	0	2.38483	3.59293	INHBA;VEGFA
1221	limb morphogenesis (GO:0035108)	2/22	0.221667	0.561724	0	0	2.38483	3.59293	FBXW4;BMPR1B
1222	negative regulation of B cell activation (GO:0050869)	2/22	0.221667	0.561724	0	0	2.38483	3.59293	LYN;INHBA
1223	negative regulation of lipid biosynthetic process (GO:0051055)	2/22	0.221667	0.561724	0	0	2.38483	3.59293	PRMT3;TRIB3
1224	negative regulation of protein dephosphorylation (GO:0035308)	2/22	0.221667	0.561724	0	0	2.38483	3.59293	FKBP1A;GSK3B
1225	neuronal action potential (GO:0019228)	2/22	0.221667	0.561724	0	0	2.38483	3.59293	ANK3;SCN3A
1226	osteoclast differentiation (GO:0030316)	2/22	0.221667	0.561724	0	0	2.38483	3.59293	GAB2;MAPK14
1227	regulation of cardiac muscle cell membrane repolarization (GO:0099623)	2/22	0.221667	0.561724	0	0	2.38483	3.59293	KCNQ1;ANK2
1228	regulation of centrosome cycle (GO:0046605)	2/22	0.221667	0.561724	0	0	2.38483	3.59293	CHMP4B;ATF5
1229	regulation of endoplasmic reticulum stress-induced intrinsic apoptotic signaling pathway (GO:1902235)	2/22	0.221667	0.561724	0	0	2.38483	3.59293	BCL2L11;EIF2AK3
1230	regulation of macrophage chemotaxis (GO:0010758)	2/22	0.221667	0.561724	0	0	2.38483	3.59293	MTUS1;PTK2
1231	regulation of membrane protein ectodomain proteolysis (GO:0051043)	2/22	0.221667	0.561724	0	0	2.38483	3.59293	TIMP2;SH3D19
1232	regulation of platelet activation (GO:0010543)	2/22	0.221667	0.561724	0	0	2.38483	3.59293	LYN;PRKCA
1233	cellular protein catabolic process (GO:0044257)	4/60	0.222274	0.562805	0	0	1.70449	2.56329	MDM2;AFG1L;VLDLR;AP2A2
1234	apoptotic process (GO:0006915)	12/231	0.223299	0.564942	0	0	1.30948	1.96323	CYFIP2;BCL2L11;APAF1;PIK3CA;PDE1B;FEM1B;CASP3;ELMO1;MDM2;BCL2;OGT;RTN4
1235	protein modification by small protein removal (GO:0070646)	14/276	0.225229	0.566902	0	0	1.27732	1.90402	USP13;SMAD1;USP47;USP25;ZRANB1;UBE2D1;INO80;STAM;USP28;BABAM2;PSME4;MDM2;OGT;CFTR
1236	positive regulation of epithelial cell proliferation (GO:0050679)	7/123	0.227888	0.566902	0	0	1.44087	2.13091	MMP12;SOX11;PRKCA;LAMC1;RTN4;FGFR2;VEGFA
1237	cortical cytoskeleton organization (GO:0030865)	3/41	0.2282	0.566902	0	0	1.88333	2.78268	FHOD3;RAC1;RHOQ
1238	hexose metabolic process (GO:0019318)	3/41	0.2282	0.566902	0	0	1.88333	2.78268	PMM1;ADPGK;PGM1
1239	positive regulation of TOR signaling (GO:0032008)	3/41	0.2282	0.566902	0	0	1.88333	2.78268	PIK3CA;FNIP1;GAS6
1240	regulation of G0 to G1 transition (GO:0070316)	3/41	0.2282	0.566902	0	0	1.88333	2.78268	TFDP1;APAF1;EPC1
1241	regulation of protein dephosphorylation (GO:0035304)	3/41	0.2282	0.566902	0	0	1.88333	2.78268	HTT;CAMTA1;TSC1
1242	visual system development (GO:0150063)	3/41	0.2282	0.566902	0	0	1.88333	2.78268	BMPR1B;ATF6;HIPK2
1243	protein O-linked glycosylation (GO:0006493)	6/102	0.22901	0.566902	0	0	1.49203	2.19924	GALNT7;GALNT13;TET3;C1GALT1;TET2;OGT
1244	cell-cell junction organization (GO:0045216)	5/82	0.235302	0.566902	0	0	1.54977	2.24233	SDK1;CXADR;CDH20;CTNND2;TLN1
1245	cellular response to organonitrogen compound (GO:0071417)	6/103	0.235621	0.566902	0	0	1.47657	2.13443	RAP1B;CPEB1;KCNQ1;RAPGEF1;AKAP6;CFTR
1246	artery development (GO:0060840)	2/23	0.236736	0.566902	0	0	2.27114	3.27229	ROBO2;VEGFA
1247	blood vessel endothelial cell migration (GO:0043534)	2/23	0.236736	0.566902	0	0	2.27114	3.27229	MYH9;VEGFA
1248	DNA catabolic process, endonucleolytic (GO:0000737)	2/23	0.236736	0.566902	0	0	2.27114	3.27229	DFFB;CASP3
1249	membrane protein ectodomain proteolysis (GO:0006509)	2/23	0.236736	0.566902	0	0	2.27114	3.27229	BACE2;MYH9
1250	negative regulation of phosphoprotein phosphatase activity (GO:0032515)	2/23	0.236736	0.566902	0	0	2.27114	3.27229	FKBP1A;GSK3B
1251	protein alkylation (GO:0008213)	2/23	0.236736	0.566902	0	0	2.27114	3.27229	PRMT2;PRMT3
1252	regulation of B cell receptor signaling pathway (GO:0050855)	2/23	0.236736	0.566902	0	0	2.27114	3.27229	LYN;ELF1
1253	regulation of cysteine-type endopeptidase activity (GO:2000116)	2/23	0.236736	0.566902	0	0	2.27114	3.27229	FYN;NGF
1254	regulation of mononuclear cell migration (GO:0071675)	2/23	0.236736	0.566902	0	0	2.27114	3.27229	LYN;PTK2
1255	regulation of peptidase activity (GO:0052547)	2/23	0.236736	0.566902	0	0	2.27114	3.27229	CST3;CSTB
1256	regulation of SMAD protein signal transduction (GO:0060390)	2/23	0.236736	0.566902	0	0	2.27114	3.27229	NUP93;BMPR1A
1257	regulation of telomere capping (GO:1904353)	2/23	0.236736	0.566902	0	0	2.27114	3.27229	PKIB;NEK7
1258	ATP-dependent chromatin remodeling (GO:0043044)	3/42	0.238998	0.566902	0	0	1.83495	2.62636	PBRM1;MBD2;INO80
1259	negative regulation of protein catabolic process (GO:0042177)	3/42	0.238998	0.566902	0	0	1.83495	2.62636	CST3;TIMP2;AZIN2
1260	regulation of ubiquitin-dependent protein catabolic process (GO:2000058)	3/42	0.238998	0.566902	0	0	1.83495	2.62636	XPO1;PTK2;HIPK2
1261	negative regulation of kinase activity (GO:0033673)	4/62	0.239679	0.566902	0	0	1.64554	2.35058	PDPK1;HNRNPU;TRIB3;YWHAG
1262	stress-activated MAPK cascade (GO:0051403)	4/62	0.239679	0.566902	0	0	1.64554	2.35058	FBXW11;SH2D3C;MAP3K20;MAPK14
1263	positive regulation of protein modification process (GO:0031401)	11/214	0.246386	0.566902	0	0	1.29443	1.81331	LYN;HSP90AA1;RB1CC1;RAB3GAP2;CAMTA1;RAC1;CAMK1;GAS6;FNIP1;PTK2;VEGFA
1264	cellular response to DNA damage stimulus (GO:0006974)	17/350	0.248245	0.566902	0	0	1.22037	1.70039	LYN;USP47;ZBTB38;DOT1L;INO80;MAPK14;USP28;BACH1;FAM111A;BABAM2;RNF169;BCL2L11;HMCES;PSME4;BCL2;RBM24;RAD18
1265	amyloid fibril formation (GO:1990000)	4/63	0.248498	0.566902	0	0	1.61757	2.25217	CST3;FKBP1A;MDM2;ITM2B
1266	negative regulation of peptidase activity (GO:0010466)	4/63	0.248498	0.566902	0	0	1.61757	2.25217	CST3;CSTB;SPOCK2;TIMP2
1267	positive regulation of viral process (GO:0048524)	4/63	0.248498	0.566902	0	0	1.61757	2.25217	SRPK2;TBC1D20;ADARB1;HACD3
1268	cellular glucose homeostasis (GO:0001678)	3/43	0.249879	0.566902	0	0	1.78898	2.48092	ERN1;ZBTB20;GAS6
1269	cellular response to retinoic acid (GO:0071300)	3/43	0.249879	0.566902	0	0	1.78898	2.48092	RET;LYN;ADNP2
1270	myofibril assembly (GO:0030239)	3/43	0.249879	0.566902	0	0	1.78898	2.48092	FHOD3;TMOD1;TPM1
1271	negative regulation of proteolysis (GO:0045861)	3/43	0.249879	0.566902	0	0	1.78898	2.48092	CST3;CSTB;TIMP2
1272	regulation of carbohydrate catabolic process (GO:0043470)	3/43	0.249879	0.566902	0	0	1.78898	2.48092	NUP93;NUP205;OGT
1273	regulation of cytokine production involved in inflammatory response (GO:1900015)	3/43	0.249879	0.566902	0	0	1.78898	2.48092	PER1;MAPK14;PLD3
1274	regulation of purine nucleotide metabolic process (GO:1900542)	3/43	0.249879	0.566902	0	0	1.78898	2.48092	NUP93;NUP205;OGT
1275	signal release from synapse (GO:0099643)	3/43	0.249879	0.566902	0	0	1.78898	2.48092	SNAP25;SNPH;SYN1
1276	AV node cell to bundle of His cell communication (GO:0086067)	1/7	0.250227	0.566902	0	0	3.97267	5.50368	CXADR
1277	cardiac muscle cell-cardiac muscle cell adhesion (GO:0086042)	1/7	0.250227	0.566902	0	0	3.97267	5.50368	CXADR
1278	cardiac pacemaker cell development (GO:0060926)	1/7	0.250227	0.566902	0	0	3.97267	5.50368	BMPR1A
1279	cellular cation homeostasis (GO:0030003)	1/7	0.250227	0.566902	0	0	3.97267	5.50368	LETM2
1280	chemical homeostasis within a tissue (GO:0048875)	1/7	0.250227	0.566902	0	0	3.97267	5.50368	VEGFA
1281	cleavage furrow formation (GO:0036089)	1/7	0.250227	0.566902	0	0	3.97267	5.50368	SPIRE1
1282	creatine metabolic process (GO:0006600)	1/7	0.250227	0.566902	0	0	3.97267	5.50368	SLC6A8
1283	detection of molecule of bacterial origin (GO:0032490)	1/7	0.250227	0.566902	0	0	3.97267	5.50368	LY96
1284	detection of muscle stretch (GO:0035995)	1/7	0.250227	0.566902	0	0	3.97267	5.50368	PTK2
1285	dorsal aorta development (GO:0035907)	1/7	0.250227	0.566902	0	0	3.97267	5.50368	BMPR1A
1286	dorsal aorta morphogenesis (GO:0035912)	1/7	0.250227	0.566902	0	0	3.97267	5.50368	BMPR1A
1287	endosome to lysosome transport via multivesicular body sorting pathway (GO:0032510)	1/7	0.250227	0.566902	0	0	3.97267	5.50368	LYST
1288	exocrine system development (GO:0035272)	1/7	0.250227	0.566902	0	0	3.97267	5.50368	FGFR2
1289	fatty acid elongation, monounsaturated fatty acid (GO:0034625)	1/7	0.250227	0.566902	0	0	3.97267	5.50368	ELOVL7
1290	fatty acid elongation, polyunsaturated fatty acid (GO:0034626)	1/7	0.250227	0.566902	0	0	3.97267	5.50368	ELOVL7
1291	fatty acid elongation, saturated fatty acid (GO:0019367)	1/7	0.250227	0.566902	0	0	3.97267	5.50368	ELOVL7
1292	fatty acid elongation, unsaturated fatty acid (GO:0019368)	1/7	0.250227	0.566902	0	0	3.97267	5.50368	ELOVL7
1293	G-quadruplex DNA unwinding (GO:0044806)	1/7	0.250227	0.566902	0	0	3.97267	5.50368	HNRNPA2B1
1294	gamma-delta T cell activation (GO:0046629)	1/7	0.250227	0.566902	0	0	3.97267	5.50368	CXADR
1295	gland morphogenesis (GO:0022612)	1/7	0.250227	0.566902	0	0	3.97267	5.50368	FGFR2
1296	glial cell migration (GO:0008347)	1/7	0.250227	0.566902	0	0	3.97267	5.50368	CD9
1297	glomerular epithelial cell development (GO:0072310)	1/7	0.250227	0.566902	0	0	3.97267	5.50368	IQGAP1
1298	glomerular visceral epithelial cell development (GO:0072015)	1/7	0.250227	0.566902	0	0	3.97267	5.50368	IQGAP1
1299	heart trabecula formation (GO:0060347)	1/7	0.250227	0.566902	0	0	3.97267	5.50368	FKBP1A
1300	hyperosmotic response (GO:0006972)	1/7	0.250227	0.566902	0	0	3.97267	5.50368	ARHGEF2
1301	inhibition of cysteine-type endopeptidase activity (GO:0097340)	1/7	0.250227	0.566902	0	0	3.97267	5.50368	CAST
1302	insulin secretion involved in cellular response to glucose stimulus (GO:0035773)	1/7	0.250227	0.566902	0	0	3.97267	5.50368	RAB11FIP2
1303	lysosomal microautophagy (GO:0016237)	1/7	0.250227	0.566902	0	0	3.97267	5.50368	RB1CC1
1304	marginal zone B cell differentiation (GO:0002315)	1/7	0.250227	0.566902	0	0	3.97267	5.50368	DOCK11
1305	mitral valve development (GO:0003174)	1/7	0.250227	0.566902	0	0	3.97267	5.50368	BMPR1A
1306	negative regulation of cell cycle phase transition (GO:1901988)	1/7	0.250227	0.566902	0	0	3.97267	5.50368	ATF5
1307	negative regulation of dendritic cell apoptotic process (GO:2000669)	1/7	0.250227	0.566902	0	0	3.97267	5.50368	GAS6
1308	negative regulation of DNA repair (GO:0045738)	1/7	0.250227	0.566902	0	0	3.97267	5.50368	RNF169
1309	negative regulation of glycogen metabolic process (GO:0070874)	1/7	0.250227	0.566902	0	0	3.97267	5.50368	GSK3B
1310	negative regulation of interferon-gamma-mediated signaling pathway (GO:0060336)	1/7	0.250227	0.566902	0	0	3.97267	5.50368	PPARG
1311	negative regulation of lymphocyte differentiation (GO:0045620)	1/7	0.250227	0.566902	0	0	3.97267	5.50368	INHBA
1312	negative regulation of membrane protein ectodomain proteolysis (GO:0051045)	1/7	0.250227	0.566902	0	0	3.97267	5.50368	TIMP2
1313	negative regulation of mitochondrial outer membrane permeabilization involved in apoptotic signaling pathway (GO:1901029)	1/7	0.250227	0.566902	0	0	3.97267	5.50368	MPV17L
1314	negative regulation of MyD88-independent toll-like receptor signaling pathway (GO:0034128)	1/7	0.250227	0.566902	0	0	3.97267	5.50368	LY96
1315	negative regulation of nervous system process (GO:0031645)	1/7	0.250227	0.566902	0	0	3.97267	5.50368	EIF2AK3
1316	negative regulation of p38MAPK cascade (GO:1903753)	1/7	0.250227	0.566902	0	0	3.97267	5.50368	DUSP10
1317	negative regulation of protein kinase activity by regulation of protein phosphorylation (GO:0044387)	1/7	0.250227	0.566902	0	0	3.97267	5.50368	ADARB1
1318	negative regulation of response to interferon-gamma (GO:0060331)	1/7	0.250227	0.566902	0	0	3.97267	5.50368	PPARG
1319	noradrenergic neuron differentiation (GO:0003357)	1/7	0.250227	0.566902	0	0	3.97267	5.50368	SOX11
1320	nucleotide-binding oligomerization domain containing 2 signaling pathway (GO:0070431)	1/7	0.250227	0.566902	0	0	3.97267	5.50368	OTULIN
1321	parallel actin filament bundle assembly (GO:0030046)	1/7	0.250227	0.566902	0	0	3.97267	5.50368	SPIRE1
1322	pericardium morphogenesis (GO:0003344)	1/7	0.250227	0.566902	0	0	3.97267	5.50368	FLRT3
1323	pharyngeal arch artery morphogenesis (GO:0061626)	1/7	0.250227	0.566902	0	0	3.97267	5.50368	BMPR1A
1324	piecemeal microautophagy of the nucleus (GO:0034727)	1/7	0.250227	0.566902	0	0	3.97267	5.50368	RB1CC1
1325	positive regulation of fibroblast apoptotic process (GO:2000271)	1/7	0.250227	0.566902	0	0	3.97267	5.50368	BCL2L11
1326	positive regulation of interleukin-5 production (GO:0032754)	1/7	0.250227	0.566902	0	0	3.97267	5.50368	PDE4D
1327	positive regulation of IRE1-mediated unfolded protein response (GO:1903896)	1/7	0.250227	0.566902	0	0	3.97267	5.50368	BCL2L11
1328	positive regulation of lymphocyte apoptotic process (GO:0070230)	1/7	0.250227	0.566902	0	0	3.97267	5.50368	FNIP1
1329	positive regulation of membrane depolarization (GO:1904181)	1/7	0.250227	0.566902	0	0	3.97267	5.50368	ANK3
1330	positive regulation of pinocytosis (GO:0048549)	1/7	0.250227	0.566902	0	0	3.97267	5.50368	CDC42
1331	positive regulation of protein localization to centrosome (GO:1904781)	1/7	0.250227	0.566902	0	0	3.97267	5.50368	GSK3B
1332	positive regulation of striated muscle contraction (GO:0045989)	1/7	0.250227	0.566902	0	0	3.97267	5.50368	KCNQ1
1333	positive regulation of trophoblast cell migration (GO:1901165)	1/7	0.250227	0.566902	0	0	3.97267	5.50368	VEGFA
1334	posttranslational protein targeting to membrane, translocation (GO:0031204)	1/7	0.250227	0.566902	0	0	3.97267	5.50368	HSPA5
1335	regulation of atrial cardiac muscle cell membrane repolarization (GO:0060372)	1/7	0.250227	0.566902	0	0	3.97267	5.50368	KCNQ1
1336	regulation of blood-brain barrier permeability (GO:1905603)	1/7	0.250227	0.566902	0	0	3.97267	5.50368	VEGFA
1337	regulation of endothelial cell chemotaxis to fibroblast growth factor (GO:2000544)	1/7	0.250227	0.566902	0	0	3.97267	5.50368	FGFR1
1338	regulation of fat cell proliferation (GO:0070344)	1/7	0.250227	0.566902	0	0	3.97267	5.50368	TFDP1
1339	regulation of glial cell apoptotic process (GO:0034350)	1/7	0.250227	0.566902	0	0	3.97267	5.50368	PRKCA
1340	regulation of glucocorticoid receptor signaling pathway (GO:2000322)	1/7	0.250227	0.566902	0	0	3.97267	5.50368	PER1
1341	regulation of glycogen (starch) synthase activity (GO:2000465)	1/7	0.250227	0.566902	0	0	3.97267	5.50368	GSK3B
1342	regulation of histone H3-K27 methylation (GO:0061085)	1/7	0.250227	0.566902	0	0	3.97267	5.50368	OGT
1343	regulation of lens fiber cell differentiation (GO:1902746)	1/7	0.250227	0.566902	0	0	3.97267	5.50368	SPRY2
1344	regulation of MDA-5 signaling pathway (GO:0039533)	1/7	0.250227	0.566902	0	0	3.97267	5.50368	RIOK3
1345	regulation of metallopeptidase activity (GO:1905048)	1/7	0.250227	0.566902	0	0	3.97267	5.50368	TIMP2
1346	regulation of microtubule binding (GO:1904526)	1/7	0.250227	0.566902	0	0	3.97267	5.50368	MAP2
1347	regulation of muscle organ development (GO:0048634)	1/7	0.250227	0.566902	0	0	3.97267	5.50368	MTPN
1348	regulation of neurotrophin TRK receptor signaling pathway (GO:0051386)	1/7	0.250227	0.566902	0	0	3.97267	5.50368	DOK5
1349	regulation of relaxation of muscle (GO:1901077)	1/7	0.250227	0.566902	0	0	3.97267	5.50368	CAMK2D
1350	regulation of respiratory system process (GO:0044065)	1/7	0.250227	0.566902	0	0	3.97267	5.50368	TSHZ3
1351	regulation of smooth muscle cell differentiation (GO:0051150)	1/7	0.250227	0.566902	0	0	3.97267	5.50368	FGFR2
1352	regulation of striated muscle cell differentiation (GO:0051153)	1/7	0.250227	0.566902	0	0	3.97267	5.50368	RBM24
1353	regulation of transforming growth factor beta1 production (GO:0032908)	1/7	0.250227	0.566902	0	0	3.97267	5.50368	ATP6AP2
1354	regulation of transforming growth factor beta2 production (GO:0032909)	1/7	0.250227	0.566902	0	0	3.97267	5.50368	BMPR1A
1355	regulation of vascular associated smooth muscle cell apoptotic process (GO:1905459)	1/7	0.250227	0.566902	0	0	3.97267	5.50368	PPARG
1356	regulation of vesicle size (GO:0097494)	1/7	0.250227	0.566902	0	0	3.97267	5.50368	PICALM
1357	ribosomal large subunit export from nucleus (GO:0000055)	1/7	0.250227	0.566902	0	0	3.97267	5.50368	XPO1
1358	ribosomal small subunit export from nucleus (GO:0000056)	1/7	0.250227	0.566902	0	0	3.97267	5.50368	XPO1
1359	SA node cell action potential (GO:0086015)	1/7	0.250227	0.566902	0	0	3.97267	5.50368	ANK2
1360	serine transport (GO:0032329)	1/7	0.250227	0.566902	0	0	3.97267	5.50368	SLC38A2
1361	surfactant homeostasis (GO:0043129)	1/7	0.250227	0.566902	0	0	3.97267	5.50368	VEGFA
1362	thyroid hormone transport (GO:0070327)	1/7	0.250227	0.566902	0	0	3.97267	5.50368	SLC7A5
1363	vascular associated smooth muscle cell development (GO:0097084)	1/7	0.250227	0.566902	0	0	3.97267	5.50368	VEGFA
1364	white fat cell differentiation (GO:0050872)	1/7	0.250227	0.566902	0	0	3.97267	5.50368	PPARG
1365	zinc ion import across plasma membrane (GO:0071578)	1/7	0.250227	0.566902	0	0	3.97267	5.50368	SLC39A6
1366	lymphocyte differentiation (GO:0030098)	5/84	0.250414	0.566902	0	0	1.51037	2.09133	ITGB1;TPD52;KLF6;NFIL3;CEBPG
1367	spindle assembly (GO:0051225)	5/84	0.250414	0.566902	0	0	1.51037	2.09133	KIF2A;KIF3B;NEK7;INO80;CLASP1
1368	apoptotic nuclear changes (GO:0030262)	2/24	0.251855	0.566902	0	0	2.1678	2.98918	DFFB;CASP3
1369	axon extension (GO:0048675)	2/24	0.251855	0.566902	0	0	2.1678	2.98918	HSP90AA1;MAP1B
1370	cardiac muscle cell differentiation (GO:0055007)	2/24	0.251855	0.566902	0	0	2.1678	2.98918	CXADR;VEGFA
1371	dendritic cell differentiation (GO:0097028)	2/24	0.251855	0.566902	0	0	2.1678	2.98918	LYN;GAS6
1372	dorsal/ventral pattern formation (GO:0009953)	2/24	0.251855	0.566902	0	0	2.1678	2.98918	BMPR1B;BMPR1A
1373	inner ear morphogenesis (GO:0042472)	2/24	0.251855	0.566902	0	0	2.1678	2.98918	TTC39C;FGFR2
1374	negative regulation of stress fiber assembly (GO:0051497)	2/24	0.251855	0.566902	0	0	2.1678	2.98918	PHLDB2;CLASP1
1375	negative regulation of synaptic transmission (GO:0050805)	2/24	0.251855	0.566902	0	0	2.1678	2.98918	SYT11;GRIK3
1376	neuromuscular junction development (GO:0007528)	2/24	0.251855	0.566902	0	0	2.1678	2.98918	PPFIBP1;ANK3
1377	positive regulation of cellular response to transforming growth factor beta stimulus (GO:1903846)	2/24	0.251855	0.566902	0	0	2.1678	2.98918	SDCBP;HIPK2
1378	positive regulation of p38MAPK cascade (GO:1900745)	2/24	0.251855	0.566902	0	0	2.1678	2.98918	RELL1;VEGFA
1379	positive regulation of protein targeting to membrane (GO:0090314)	2/24	0.251855	0.566902	0	0	2.1678	2.98918	FYN;ANK3
1380	positive regulation of transforming growth factor beta receptor signaling pathway (GO:0030511)	2/24	0.251855	0.566902	0	0	2.1678	2.98918	SDCBP;HIPK2
1381	protein insertion into mitochondrial membrane (GO:0051204)	2/24	0.251855	0.566902	0	0	2.1678	2.98918	HSP90AA1;BCL2L11
1382	regulation of axon extension involved in axon guidance (GO:0048841)	2/24	0.251855	0.566902	0	0	2.1678	2.98918	SEMA3C;VEGFA
1383	regulation of cell size (GO:0008361)	2/24	0.251855	0.566902	0	0	2.1678	2.98918	MTPN;RAC1
1384	regulation of cellular response to transforming growth factor beta stimulus (GO:1903844)	2/24	0.251855	0.566902	0	0	2.1678	2.98918	ITGA3;SOX11
1385	regulation of ruffle assembly (GO:1900027)	2/24	0.251855	0.566902	0	0	2.1678	2.98918	EPS8;NDEL1
1386	response to gamma radiation (GO:0010332)	2/24	0.251855	0.566902	0	0	2.1678	2.98918	MAP3K20;MDM2
1387	wound healing, spreading of cells (GO:0044319)	2/24	0.251855	0.566902	0	0	2.1678	2.98918	MMP12;CD44
1388	regulation of G2/M transition of mitotic cell cycle (GO:0010389)	8/149	0.253255	0.569641	0	0	1.35466	1.86044	USP47;DYNC1I2;HSP90AA1;PSME4;YWHAG;CLASP1;PAFAH1B1;SDCCAG8
1389	negative regulation of macromolecule metabolic process (GO:0010605)	10/194	0.257369	0.578097	0	0	1.29793	1.76161	SLC7A5;SDCBP;NDFIP2;NDFIP1;SLC24A3;SOX11;ANKRD13A;VEGFA;PICALM;BMPR1A
1390	negative regulation of intrinsic apoptotic signaling pathway (GO:2001243)	4/64	0.257385	0.578097	0	0	1.59052	2.15863	BCL2;MDM2;SNAI2;ARHGEF2
1391	B cell activation (GO:0042113)	5/85	0.25806	0.578781	0	0	1.49142	2.02022	ITGB1;TPD52;KLF6;CEBPG;BCL2
1392	retrograde vesicle-mediated transport, Golgi to endoplasmic reticulum (GO:0006890)	5/85	0.25806	0.578781	0	0	1.49142	2.02022	KIF2A;KIF3B;HTT;KIF3C;ATP9B
1393	intracellular steroid hormone receptor signaling pathway (GO:0030518)	3/44	0.260832	0.579874	0	0	1.74525	2.34541	RBFOX2;PPARGC1B;NR3C2
1394	mitotic spindle assembly (GO:0090307)	3/44	0.260832	0.579874	0	0	1.74525	2.34541	KIF3B;KIF2A;CLASP1
1395	negative regulation of epidermal growth factor receptor signaling pathway (GO:0042059)	3/44	0.260832	0.579874	0	0	1.74525	2.34541	CDC42;SPRY2;STAM
1396	neurotransmitter secretion (GO:0007269)	3/44	0.260832	0.579874	0	0	1.74525	2.34541	SNAP25;SNPH;SYN1
1397	positive regulation of biosynthetic process (GO:0009891)	3/44	0.260832	0.579874	0	0	1.74525	2.34541	MTPN;ZBTB20;SORBS1
1398	positive regulation of cell division (GO:0051781)	3/44	0.260832	0.579874	0	0	1.74525	2.34541	CDC42;SVIL;FGFR2
1399	positive regulation of stress fiber assembly (GO:0051496)	3/44	0.260832	0.579874	0	0	1.74525	2.34541	CDC42;TPM1;RAC1
1400	regulation of endothelial cell apoptotic process (GO:2000351)	3/44	0.260832	0.579874	0	0	1.74525	2.34541	PDPK1;NDNF;GAS6
1401	response to amyloid-beta (GO:1904645)	3/44	0.260832	0.579874	0	0	1.74525	2.34541	MMP12;GSK3B;FYN
1402	negative regulation of cellular amide metabolic process (GO:0034249)	5/86	0.265761	0.579874	0	0	1.47293	1.95186	RTN1;EIF2AK3;TSC1;IGF2BP2;RTN4
1403	negative regulation of phosphorylation (GO:0042326)	5/86	0.265761	0.579874	0	0	1.47293	1.95186	LYN;PIP5KL1;HNRNPU;INHBA;PTPN13
1404	positive regulation of proteasomal protein catabolic process (GO:1901800)	5/86	0.265761	0.579874	0	0	1.47293	1.95186	USP13;GSK3B;MDM2;TRIB3;RCHY1
1405	regulation of interferon-gamma production (GO:0032649)	5/86	0.265761	0.579874	0	0	1.47293	1.95186	SLC7A5;PDE4D;CEBPG;INHBA;GAS6
1406	regulation of neuron death (GO:1901214)	5/86	0.265761	0.579874	0	0	1.47293	1.95186	GSK3B;CHMP4B;TSC1;FYN;PICALM
1407	BMP signaling pathway (GO:0030509)	4/65	0.266334	0.579874	0	0	1.56437	2.06967	SMAD1;ZFYVE16;BMPR1B;BMPR1A
1408	chemical homeostasis (GO:0048878)	4/65	0.266334	0.579874	0	0	1.56437	2.06967	VGF;PNPLA8;ZBTB20;PPARG
1409	inorganic anion transmembrane transport (GO:0098661)	4/65	0.266334	0.579874	0	0	1.56437	2.06967	SLC25A3;SLC37A1;SLC6A1;CFTR
1410	regulation of cellular catabolic process (GO:0031329)	4/65	0.266334	0.579874	0	0	1.56437	2.06967	USP13;CISD2;TRIB3;FBXL2
1411	cardiac conduction system development (GO:0003161)	2/25	0.266998	0.579874	0	0	2.07344	2.73801	SMAD1;BMPR1A
1412	glycolytic process through glucose-6-phosphate (GO:0061620)	2/25	0.266998	0.579874	0	0	2.07344	2.73801	ADPGK;PFKP
1413	negative regulation of cell junction assembly (GO:1901889)	2/25	0.266998	0.579874	0	0	2.07344	2.73801	ROBO2;PHLDB2
1414	peripheral nervous system development (GO:0007422)	2/25	0.266998	0.579874	0	0	2.07344	2.73801	BDNF;NGF
1415	positive regulation of ERBB signaling pathway (GO:1901186)	2/25	0.266998	0.579874	0	0	2.07344	2.73801	DGKD;RTN4
1416	positive regulation of vascular endothelial growth factor production (GO:0010575)	2/25	0.266998	0.579874	0	0	2.07344	2.73801	EIF2AK3;IL6ST
1417	regulation of dopamine secretion (GO:0014059)	2/25	0.266998	0.579874	0	0	2.07344	2.73801	SYT4;SYT11
1418	regulation of spindle assembly (GO:0090169)	2/25	0.266998	0.579874	0	0	2.07344	2.73801	HNRNPU;CHMP4B
1419	response to dsRNA (GO:0043331)	2/25	0.266998	0.579874	0	0	2.07344	2.73801	RIOK3;SLC3A2
1420	cation transport (GO:0006812)	9/174	0.269203	0.579874	0	0	1.30232	1.70902	SLC22A4;NDFIP2;SLC7A6;NDFIP1;TRPC6;KCNMA1;SLC3A2;SCN3A;SLC7A1
1421	negative regulation of protein phosphorylation (GO:0001933)	8/152	0.270415	0.579874	0	0	1.32623	1.73444	LYN;PDPK1;PIP5KL1;PDE4D;SPRY2;TRIB3;PTPN13;YWHAG
1422	Golgi organization (GO:0007030)	7/130	0.270693	0.579874	0	0	1.35837	1.77508	CDC42;TBC1D20;TRAPPC12;PLEKHM2;HTT;CLASP1;SYNE1
1423	positive regulation of nervous system development (GO:0051962)	3/45	0.271845	0.579874	0	0	1.70361	2.219	CLSTN2;BDNF;SOX11
1424	positive regulation of Notch signaling pathway (GO:0045747)	3/45	0.271845	0.579874	0	0	1.70361	2.219	ROBO2;AAK1;IL6ST
1425	positive regulation of response to biotic stimulus (GO:0002833)	3/45	0.271845	0.579874	0	0	1.70361	2.219	RIOK3;LY96;PRKCA
1426	positive regulation of RNA metabolic process (GO:0051254)	3/45	0.271845	0.579874	0	0	1.70361	2.219	ERN1;RBM20;SLC38A2
1427	regulation of DNA repair (GO:0006282)	3/45	0.271845	0.579874	0	0	1.70361	2.219	BABAM2;EYA3;CEBPG
1428	regulation of insulin receptor signaling pathway (GO:0046626)	3/45	0.271845	0.579874	0	0	1.70361	2.219	GRB10;SORBS1;OGT
1429	calcium ion transmembrane transport (GO:0070588)	5/87	0.273513	0.579874	0	0	1.45489	1.88613	FKBP1A;TRPC6;SLC24A3;TRPC1;GAS6
1430	regulation of transcription from RNA polymerase II promoter in response to stress (GO:0043618)	5/87	0.273513	0.579874	0	0	1.45489	1.88613	PSME4;INO80;BACH1;ATF3;VEGFA
1431	sodium ion transmembrane transport (GO:0035725)	5/87	0.273513	0.579874	0	0	1.45489	1.88613	SLC24A3;SLC6A8;SLC9A9;SLC6A1;SCN3A
1432	cellular component disassembly (GO:0022411)	4/66	0.275338	0.579874	0	0	1.53906	1.985	MMP12;TIMP2;LAMC1;CD44
1433	extracellular matrix disassembly (GO:0022617)	4/66	0.275338	0.579874	0	0	1.53906	1.985	MMP12;TIMP2;LAMC1;CD44
1434	regulation of protein phosphorylation (GO:0001932)	13/266	0.277269	0.579874	0	0	1.22731	1.57435	LYN;HSP90AA1;EIF2AK3;PTPN13;PTK2;VEGFA;PIP5KL1;RB1CC1;FYN;RAC1;GAS6;FNIP1;ATF3
1435	actin filament reorganization (GO:0090527)	1/8	0.280454	0.579874	0	0	3.40497	4.3289	NEDD9
1436	adenosine to inosine editing (GO:0006382)	1/8	0.280454	0.579874	0	0	3.40497	4.3289	ADARB1
1437	aromatic compound catabolic process (GO:0019439)	1/8	0.280454	0.579874	0	0	3.40497	4.3289	TET2
1438	aspartate family amino acid biosynthetic process (GO:0009067)	1/8	0.280454	0.579874	0	0	3.40497	4.3289	ASNS
1439	cardiac atrium development (GO:0003230)	1/8	0.280454	0.579874	0	0	3.40497	4.3289	ANK2
1440	cellular response to epinephrine stimulus (GO:0071872)	1/8	0.280454	0.579874	0	0	3.40497	4.3289	KCNQ1
1441	cellular response to interferon-alpha (GO:0035457)	1/8	0.280454	0.579874	0	0	3.40497	4.3289	GAS6
1442	chromatin silencing at telomere (GO:0006348)	1/8	0.280454	0.579874	0	0	3.40497	4.3289	DOT1L
1443	coronary vasculature morphogenesis (GO:0060977)	1/8	0.280454	0.579874	0	0	3.40497	4.3289	VEGFA
1444	elastic fiber assembly (GO:0048251)	1/8	0.280454	0.579874	0	0	3.40497	4.3289	FBLN5
1445	endosomal vesicle fusion (GO:0034058)	1/8	0.280454	0.579874	0	0	3.40497	4.3289	VPS8
1446	establishment of Golgi localization (GO:0051683)	1/8	0.280454	0.579874	0	0	3.40497	4.3289	CDC42
1447	forebrain neuron differentiation (GO:0021879)	1/8	0.280454	0.579874	0	0	3.40497	4.3289	INHBA
1448	fusion of virus membrane with host plasma membrane (GO:0019064)	1/8	0.280454	0.579874	0	0	3.40497	4.3289	GAS6
1449	heparan sulfate proteoglycan biosynthetic process, polysaccharide chain biosynthetic process (GO:0015014)	1/8	0.280454	0.579874	0	0	3.40497	4.3289	EXT1
1450	histone H2A-K119 monoubiquitination (GO:0036353)	1/8	0.280454	0.579874	0	0	3.40497	4.3289	PCGF5
1451	histone H3-K4 demethylation (GO:0034720)	1/8	0.280454	0.579874	0	0	3.40497	4.3289	KDM5C
1452	immune response-inhibiting cell surface receptor signaling pathway (GO:0002767)	1/8	0.280454	0.579874	0	0	3.40497	4.3289	LYN
1453	kidney mesenchyme development (GO:0072074)	1/8	0.280454	0.579874	0	0	3.40497	4.3289	BASP1
1454	leukocyte aggregation (GO:0070486)	1/8	0.280454	0.579874	0	0	3.40497	4.3289	CD44
1455	macromolecule depalmitoylation (GO:0098734)	1/8	0.280454	0.579874	0	0	3.40497	4.3289	ABHD17B
1456	membrane fusion involved in viral entry into host cell (GO:0039663)	1/8	0.280454	0.579874	0	0	3.40497	4.3289	GAS6
1457	natural killer cell differentiation (GO:0001779)	1/8	0.280454	0.579874	0	0	3.40497	4.3289	NFIL3
1458	negative regulation of cAMP-dependent protein kinase activity (GO:2000480)	1/8	0.280454	0.579874	0	0	3.40497	4.3289	PKIB
1459	negative regulation of glucose import (GO:0046325)	1/8	0.280454	0.579874	0	0	3.40497	4.3289	GRB10
1460	negative regulation of microglial cell activation (GO:1903979)	1/8	0.280454	0.579874	0	0	3.40497	4.3289	SYT11
1461	negative regulation of sodium ion transport (GO:0010766)	1/8	0.280454	0.579874	0	0	3.40497	4.3289	CAMK2D
1462	neurotransmitter reuptake (GO:0098810)	1/8	0.280454	0.579874	0	0	3.40497	4.3289	SLC1A7
1463	peptidyl-serine autophosphorylation (GO:0036289)	1/8	0.280454	0.579874	0	0	3.40497	4.3289	ERN1
1464	peptidyl-tyrosine dephosphorylation involved in inactivation of protein kinase activity (GO:1990264)	1/8	0.280454	0.579874	0	0	3.40497	4.3289	DUSP10
1465	platelet activating factor metabolic process (GO:0046469)	1/8	0.280454	0.579874	0	0	3.40497	4.3289	PAFAH1B1
1466	positive regulation of adaptive immune response (GO:0002821)	1/8	0.280454	0.579874	0	0	3.40497	4.3289	IL6ST
1467	positive regulation of cell migration by vascular endothelial growth factor signaling pathway (GO:0038089)	1/8	0.280454	0.579874	0	0	3.40497	4.3289	VEGFA
1468	positive regulation of chromosome segregation (GO:0051984)	1/8	0.280454	0.579874	0	0	3.40497	4.3289	RAD18
1469	positive regulation of dendritic cell chemotaxis (GO:2000510)	1/8	0.280454	0.579874	0	0	3.40497	4.3289	GAS6
1470	positive regulation of early endosome to late endosome transport (GO:2000643)	1/8	0.280454	0.579874	0	0	3.40497	4.3289	PTPN23
1471	positive regulation of epithelial cell proliferation involved in wound healing (GO:0060054)	1/8	0.280454	0.579874	0	0	3.40497	4.3289	MMP12
1472	positive regulation of extracellular matrix disassembly (GO:0090091)	1/8	0.280454	0.579874	0	0	3.40497	4.3289	CLASP1
1473	positive regulation of homotypic cell-cell adhesion (GO:0034112)	1/8	0.280454	0.579874	0	0	3.40497	4.3289	ANK3
1474	positive regulation of isomerase activity (GO:0010912)	1/8	0.280454	0.579874	0	0	3.40497	4.3289	HNRNPU
1475	positive regulation of muscle contraction (GO:0045933)	1/8	0.280454	0.579874	0	0	3.40497	4.3289	CTTN
1476	positive regulation of myeloid cell apoptotic process (GO:0033034)	1/8	0.280454	0.579874	0	0	3.40497	4.3289	PIK3CB
1477	positive regulation of neuron projection arborization (GO:0150012)	1/8	0.280454	0.579874	0	0	3.40497	4.3289	GRIP1
1478	positive regulation of ryanodine-sensitive calcium-release channel activity (GO:0060316)	1/8	0.280454	0.579874	0	0	3.40497	4.3289	AKAP6
1479	positive regulation of triglyceride catabolic process (GO:0010898)	1/8	0.280454	0.579874	0	0	3.40497	4.3289	DAGLB
1480	protein depalmitoylation (GO:0002084)	1/8	0.280454	0.579874	0	0	3.40497	4.3289	ABHD17B
1481	protein localization to microtubule cytoskeleton (GO:0072698)	1/8	0.280454	0.579874	0	0	3.40497	4.3289	CRIPT
1482	regulation of actin filament length (GO:0030832)	1/8	0.280454	0.579874	0	0	3.40497	4.3289	EPS8
1483	regulation of cardiac muscle cell action potential involved in regulation of contraction (GO:0098909)	1/8	0.280454	0.579874	0	0	3.40497	4.3289	CAMK2D
1484	regulation of chaperone-mediated autophagy (GO:1904714)	1/8	0.280454	0.579874	0	0	3.40497	4.3289	EEF1A1
1485	regulation of dendritic cell chemotaxis (GO:2000508)	1/8	0.280454	0.579874	0	0	3.40497	4.3289	GAS6
1486	regulation of establishment of protein localization to mitochondrion (GO:1903747)	1/8	0.280454	0.579874	0	0	3.40497	4.3289	HAX1
1487	regulation of intrinsic apoptotic signaling pathway by p53 class mediator (GO:1902253)	1/8	0.280454	0.579874	0	0	3.40497	4.3289	MDM2
1488	regulation of lymphocyte apoptotic process (GO:0070228)	1/8	0.280454	0.579874	0	0	3.40497	4.3289	LYN
1489	regulation of MyD88-independent toll-like receptor signaling pathway (GO:0034127)	1/8	0.280454	0.579874	0	0	3.40497	4.3289	LY96
1490	regulation of nitric oxide metabolic process (GO:0080164)	1/8	0.280454	0.579874	0	0	3.40497	4.3289	RAC1
1491	regulation of positive chemotaxis (GO:0050926)	1/8	0.280454	0.579874	0	0	3.40497	4.3289	VEGFA
1492	regulation of protein localization to chromatin (GO:1905634)	1/8	0.280454	0.579874	0	0	3.40497	4.3289	HDAC8
1493	regulation of response to wounding (GO:1903034)	1/8	0.280454	0.579874	0	0	3.40497	4.3289	TNFRSF12A
1494	regulation of striated muscle tissue development (GO:0016202)	1/8	0.280454	0.579874	0	0	3.40497	4.3289	MTPN
1495	response to epinephrine (GO:0071871)	1/8	0.280454	0.579874	0	0	3.40497	4.3289	KCNQ1
1496	snRNA transcription by RNA polymerase III (GO:0042796)	1/8	0.280454	0.579874	0	0	3.40497	4.3289	ICE1
1497	SREBP signaling pathway (GO:0032933)	1/8	0.280454	0.579874	0	0	3.40497	4.3289	INSIG2
1498	stress-induced premature senescence (GO:0090400)	1/8	0.280454	0.579874	0	0	3.40497	4.3289	MAPK14
1499	ventricular cardiac muscle cell membrane repolarization (GO:0099625)	1/8	0.280454	0.579874	0	0	3.40497	4.3289	KCNQ1
1500	ventricular trabecula myocardium morphogenesis (GO:0003222)	1/8	0.280454	0.579874	0	0	3.40497	4.3289	BMPR1A
1501	wound healing, spreading of epidermal cells (GO:0035313)	1/8	0.280454	0.579874	0	0	3.40497	4.3289	MMP12
1502	anterograde trans-synaptic signaling (GO:0098916)	12/244	0.280852	0.579874	0	0	1.23526	1.56869	GRIA1;RPS6KA3;SDCBP;SNAP25;HOMER1;PTCHD1;KCNQ3;APBA1;CAMK1;SLC6A1;SYN1;PAFAH1B1
1503	retrograde transport, endosome to Golgi (GO:0042147)	5/88	0.281311	0.579874	0	0	1.43728	1.8229	SPAG9;PREPL;HEATR5A;DENND5A;EVI5
1504	positive regulation of protein kinase activity (GO:0045860)	8/154	0.282034	0.579874	0	0	1.30793	1.65548	HSP90AA1;NEDD9;IQGAP1;CAMK1;GAS6;PTK2;MAP4K4;VEGFA
1505	cellular response to drug (GO:0035690)	2/26	0.282136	0.579874	0	0	1.98694	2.51421	KCNQ1;GAS6
1506	chaperone cofactor-dependent protein refolding (GO:0051085)	2/26	0.282136	0.579874	0	0	1.98694	2.51421	HSPA9;HSPA5
1507	DNA geometric change (GO:0032392)	2/26	0.282136	0.579874	0	0	1.98694	2.51421	HNRNPA2B1;ASCC3
1508	histone lysine demethylation (GO:0070076)	2/26	0.282136	0.579874	0	0	1.98694	2.51421	KDM5C;JMJD1C
1509	membrane depolarization during action potential (GO:0086010)	2/26	0.282136	0.579874	0	0	1.98694	2.51421	SCN3A;YWHAH
1510	metanephros development (GO:0001656)	2/26	0.282136	0.579874	0	0	1.98694	2.51421	ROBO2;BASP1
1511	negative regulation of protein localization to membrane (GO:1905476)	2/26	0.282136	0.579874	0	0	1.98694	2.51421	RHOQ;PICALM
1512	negative regulation of protein transport (GO:0051224)	2/26	0.282136	0.579874	0	0	1.98694	2.51421	NDFIP2;NDFIP1
1513	positive regulation of glucose import (GO:0046326)	2/26	0.282136	0.579874	0	0	1.98694	2.51421	SORBS1;RHOQ
1514	proteoglycan metabolic process (GO:0006029)	2/26	0.282136	0.579874	0	0	1.98694	2.51421	CHST10;BMPR1B
1515	regulation of biomineral tissue development (GO:0070167)	2/26	0.282136	0.579874	0	0	1.98694	2.51421	SGMS2;GAS6
1516	regulation of chondrocyte differentiation (GO:0032330)	2/26	0.282136	0.579874	0	0	1.98694	2.51421	SNAI2;BMPR1B
1517	regulation of glycogen biosynthetic process (GO:0005979)	2/26	0.282136	0.579874	0	0	1.98694	2.51421	GSK3B;SORBS1
1518	regulation of potassium ion transmembrane transporter activity (GO:1901016)	2/26	0.282136	0.579874	0	0	1.98694	2.51421	ITGB1;ANK2
1519	regulation of synapse organization (GO:0050807)	2/26	0.282136	0.579874	0	0	1.98694	2.51421	ABHD17B;PDLIM5
1520	positive regulation of nucleocytoplasmic transport (GO:0046824)	3/46	0.282906	0.579929	0	0	1.66391	2.10092	GSK3B;CAMK1;GAS6
1521	positive regulation of smooth muscle cell proliferation (GO:0048661)	3/46	0.282906	0.579929	0	0	1.66391	2.10092	ERN1;JUN;BMPR1A
1522	regulation of synaptic transmission, glutamatergic (GO:0051966)	3/46	0.282906	0.579929	0	0	1.66391	2.10092	TSHZ3;HOMER1;GRIK3
1523	regulation of telomerase activity (GO:0051972)	3/46	0.282906	0.579929	0	0	1.66391	2.10092	PKIB;HSP90AA1;NEK7
1524	regulation of protein kinase activity (GO:0045859)	6/110	0.283355	0.580469	0	0	1.37668	1.73607	PDPK1;TRIB3;IQGAP1;GAS6;PTK2;YWHAG
1525	regulation of epidermal growth factor receptor signaling pathway (GO:0042058)	4/67	0.284392	0.582211	0	0	1.51455	1.90439	CDC42;DGKD;SPRY2;STAM
1526	protein import (GO:0017038)	5/89	0.289152	0.590794	0	0	1.4201	1.76206	NUP93;MMP12;HSP90AA1;CSE1L;FAM53C
1527	SCF-dependent proteasomal ubiquitin-dependent protein catabolic process (GO:0031146)	5/89	0.289152	0.590794	0	0	1.4201	1.76206	FBXW4;AMN1;FBXW11;PSME4;FBXL2
1528	second-messenger-mediated signaling (GO:0019932)	5/89	0.289152	0.590794	0	0	1.4201	1.76206	RCAN1;DGKD;PDPK1;EIF2AK3;NDNF
1529	regulation of cell adhesion (GO:0030155)	7/133	0.289663	0.591064	0	0	1.32582	1.64274	LYN;RET;TPM1;PRKCA;STX3;PTK2;VEGFA
1530	RNA metabolic process (GO:0016070)	7/133	0.289663	0.591064	0	0	1.32582	1.64274	DUSP11;RBM39;RBFOX2;HNRNPA2B1;PAPOLA;HNRNPU;ADARB1
1531	modification-dependent protein catabolic process (GO:0019941)	10/201	0.292921	0.597322	0	0	1.2499	1.53469	FBXW4;NDFIP2;UBE2H;RNF11;NDFIP1;MDM2;UBE2D1;UBE4B;RCHY1;SPSB4
1532	negative regulation of transforming growth factor beta receptor signaling pathway (GO:0030512)	4/68	0.293489	0.598089	0	0	1.4908	1.8276	FKBP1A;PDPK1;CD109;SPRY2
1533	epithelial to mesenchymal transition (GO:0001837)	3/47	0.294005	0.598359	0	0	1.626	1.99049	GSK3B;SNAI2;FGFR1
1534	positive regulation of pathway-restricted SMAD protein phosphorylation (GO:0010862)	3/47	0.294005	0.598359	0	0	1.626	1.99049	SDCBP;INHBA;BMPR1A
1535	RNA processing (GO:0006396)	9/179	0.296448	0.600919	0	0	1.26368	1.53649	SRPK2;DUSP11;RBM39;RSRC1;HNRNPA2B1;HNRNPU;RP9;ADARB1;CDK12
1536	negative regulation of protein kinase activity (GO:0006469)	5/90	0.297032	0.600919	0	0	1.40332	1.70351	DUSP10;PDPK1;TRIB3;ADARB1;YWHAG
1537	calcium-ion regulated exocytosis (GO:0017156)	2/27	0.297246	0.600919	0	0	1.90736	2.314	SYT4;SYT11
1538	negative regulation of actin filament bundle assembly (GO:0032232)	2/27	0.297246	0.600919	0	0	1.90736	2.314	PHLDB2;CLASP1
1539	nucleobase-containing small molecule interconversion (GO:0015949)	2/27	0.297246	0.600919	0	0	1.90736	2.314	GLRX;NUDT13
1540	positive regulation of erythrocyte differentiation (GO:0045648)	2/27	0.297246	0.600919	0	0	1.90736	2.314	INHBA;MAPK14
1541	regulation of transcription regulatory region DNA binding (GO:2000677)	2/27	0.297246	0.600919	0	0	1.90736	2.314	DOT1L;SOX11
1542	regulation of vascular endothelial growth factor production (GO:0010574)	2/27	0.297246	0.600919	0	0	1.90736	2.314	EIF2AK3;IL6ST
1543	response to glucocorticoid (GO:0051384)	2/27	0.297246	0.600919	0	0	1.90736	2.314	BCL2L11;HNRNPU
1544	stress-activated protein kinase signaling cascade (GO:0031098)	2/27	0.297246	0.600919	0	0	1.90736	2.314	FBXW11;MAP3K20
1545	phosphatidylinositol metabolic process (GO:0046488)	6/112	0.29738	0.600919	0	0	1.35057	1.63789	PIK3CA;PITPNM3;PIP5K1A;PIP5K1B;PIK3CB;PTPN13
1546	regulation of stem cell differentiation (GO:2000736)	5/91	0.304947	0.604595	0	0	1.38693	1.64714	TCF12;PSME4;HNRNPU;RBM24;BMPR1A
1547	cellular response to alcohol (GO:0097306)	3/48	0.30513	0.604595	0	0	1.58979	1.88711	KLF9;ADCY2;CFTR
1548	negative regulation of mitotic cell cycle (GO:0045930)	3/48	0.30513	0.604595	0	0	1.58979	1.88711	BTG3;TRIM35;ZWINT
1549	phosphatidic acid biosynthetic process (GO:0006654)	3/48	0.30513	0.604595	0	0	1.58979	1.88711	DGKD;GPAT3;AGPAT4
1550	regulation of protein metabolic process (GO:0051246)	3/48	0.30513	0.604595	0	0	1.58979	1.88711	FKBP1A;MTPN;MDM2
1551	organonitrogen compound biosynthetic process (GO:1901566)	8/158	0.305643	0.604595	0	0	1.27278	1.50868	CERS6;CHKA;TYW1;INHBA;ELOVL7;SGMS2;HACD3;PAM
1552	anoikis (GO:0043276)	1/9	0.309463	0.604595	0	0	2.97919	3.49434	PIK3CA
1553	astral microtubule organization (GO:0030953)	1/9	0.309463	0.604595	0	0	2.97919	3.49434	CLASP1
1554	CD40 signaling pathway (GO:0023035)	1/9	0.309463	0.604595	0	0	2.97919	3.49434	ITGB1
1555	cellular response to muramyl dipeptide (GO:0071225)	1/9	0.309463	0.604595	0	0	2.97919	3.49434	ARHGEF2
1556	cellular response to sterol depletion (GO:0071501)	1/9	0.309463	0.604595	0	0	2.97919	3.49434	INSIG2
1557	endothelial cell chemotaxis (GO:0035767)	1/9	0.309463	0.604595	0	0	2.97919	3.49434	VEGFA
1558	epithelial to mesenchymal transition involved in endocardial cushion formation (GO:0003198)	1/9	0.309463	0.604595	0	0	2.97919	3.49434	SNAI2
1559	fructose 1,6-bisphosphate metabolic process (GO:0030388)	1/9	0.309463	0.604595	0	0	2.97919	3.49434	PFKP
1560	hormone transport (GO:0009914)	1/9	0.309463	0.604595	0	0	2.97919	3.49434	SLC7A5
1561	intestinal epithelial cell differentiation (GO:0060575)	1/9	0.309463	0.604595	0	0	2.97919	3.49434	IL6ST
1562	L-ascorbic acid metabolic process (GO:0019852)	1/9	0.309463	0.604595	0	0	2.97919	3.49434	SLC23A2
1563	lysosomal lumen acidification (GO:0007042)	1/9	0.309463	0.604595	0	0	2.97919	3.49434	ATP6AP2
1564	mitral valve morphogenesis (GO:0003183)	1/9	0.309463	0.604595	0	0	2.97919	3.49434	BMPR1A
1565	N-acylphosphatidylethanolamine metabolic process (GO:0070292)	1/9	0.309463	0.604595	0	0	2.97919	3.49434	NAPEPLD
1566	negative regulation of biomineralization (GO:0110150)	1/9	0.309463	0.604595	0	0	2.97919	3.49434	GAS6
1567	negative regulation of leukocyte proliferation (GO:0070664)	1/9	0.309463	0.604595	0	0	2.97919	3.49434	LYN
1568	negative regulation of necroptotic process (GO:0060546)	1/9	0.309463	0.604595	0	0	2.97919	3.49434	ARHGEF2
1569	negative regulation of platelet aggregation (GO:0090331)	1/9	0.309463	0.604595	0	0	2.97919	3.49434	CD9
1570	ornithine metabolic process (GO:0006591)	1/9	0.309463	0.604595	0	0	2.97919	3.49434	AZIN2
1571	phenol-containing compound biosynthetic process (GO:0046189)	1/9	0.309463	0.604595	0	0	2.97919	3.49434	TRPC1
1572	phosphorylation of RNA polymerase II C-terminal domain (GO:0070816)	1/9	0.309463	0.604595	0	0	2.97919	3.49434	CDK12
1573	positive regulation of autophagy of mitochondrion (GO:1903599)	1/9	0.309463	0.604595	0	0	2.97919	3.49434	HTT
1574	positive regulation of blood vessel endothelial cell proliferation involved in sprouting angiogenesis (GO:1903589)	1/9	0.309463	0.604595	0	0	2.97919	3.49434	VEGFA
1575	positive regulation of mast cell degranulation (GO:0043306)	1/9	0.309463	0.604595	0	0	2.97919	3.49434	GAB2
1576	positive regulation of megakaryocyte differentiation (GO:0045654)	1/9	0.309463	0.604595	0	0	2.97919	3.49434	MTURN
1577	positive regulation of protein kinase C signaling (GO:0090037)	1/9	0.309463	0.604595	0	0	2.97919	3.49434	VEGFA
1578	positive regulation of protein polyubiquitination (GO:1902916)	1/9	0.309463	0.604595	0	0	2.97919	3.49434	SPSB4
1579	positive regulation of smooth muscle cell apoptotic process (GO:0034393)	1/9	0.309463	0.604595	0	0	2.97919	3.49434	PPARG
1580	positive regulation of smooth muscle contraction (GO:0045987)	1/9	0.309463	0.604595	0	0	2.97919	3.49434	CTTN
1581	protein O-linked glycosylation via threonine (GO:0018243)	1/9	0.309463	0.604595	0	0	2.97919	3.49434	GALNT13
1582	quaternary ammonium group transport (GO:0015697)	1/9	0.309463	0.604595	0	0	2.97919	3.49434	SLC22A4
1583	regulation of actin filament organization (GO:0110053)	1/9	0.309463	0.604595	0	0	2.97919	3.49434	PIK3CA
1584	regulation of cellular response to oxidative stress (GO:1900407)	1/9	0.309463	0.604595	0	0	2.97919	3.49434	FBLN5
1585	regulation of endothelial cell development (GO:1901550)	1/9	0.309463	0.604595	0	0	2.97919	3.49434	VCL
1586	regulation of endothelial cell differentiation (GO:0045601)	1/9	0.309463	0.604595	0	0	2.97919	3.49434	ZEB1
1587	regulation of epidermis development (GO:0045682)	1/9	0.309463	0.604595	0	0	2.97919	3.49434	KLF7
1588	regulation of ER to Golgi vesicle-mediated transport (GO:0060628)	1/9	0.309463	0.604595	0	0	2.97919	3.49434	TBC1D20
1589	regulation of glial cell proliferation (GO:0060251)	1/9	0.309463	0.604595	0	0	2.97919	3.49434	SOX11
1590	regulation of interleukin-23 production (GO:0032667)	1/9	0.309463	0.604595	0	0	2.97919	3.49434	RAC1
1591	regulation of leukocyte degranulation (GO:0043300)	1/9	0.309463	0.604595	0	0	2.97919	3.49434	LYN
1592	regulation of mammary gland epithelial cell proliferation (GO:0033599)	1/9	0.309463	0.604595	0	0	2.97919	3.49434	RTN4
1593	regulation of nuclear cell cycle DNA replication (GO:0033262)	1/9	0.309463	0.604595	0	0	2.97919	3.49434	INO80
1594	regulation of PERK-mediated unfolded protein response (GO:1903897)	1/9	0.309463	0.604595	0	0	2.97919	3.49434	HSPA5
1595	regulation of pinocytosis (GO:0048548)	1/9	0.309463	0.604595	0	0	2.97919	3.49434	CDC42
1596	regulation of respiratory burst (GO:0060263)	1/9	0.309463	0.604595	0	0	2.97919	3.49434	RAC1
1597	response to magnesium ion (GO:0032026)	1/9	0.309463	0.604595	0	0	2.97919	3.49434	ANK3
1598	tetrahydrofolate interconversion (GO:0035999)	1/9	0.309463	0.604595	0	0	2.97919	3.49434	MTHFD2
1599	carbohydrate homeostasis (GO:0033500)	4/70	0.311787	0.605601	0	0	1.44548	1.68461	BACE2;KLF7;VGF;PPARG
1600	establishment of protein localization to membrane (GO:0090150)	4/70	0.311787	0.605601	0	0	1.44548	1.68461	REEP1;SDCBP;MICALL1;RAB3GAP2
1601	negative regulation of viral process (GO:0048525)	4/70	0.311787	0.605601	0	0	1.44548	1.68461	SRPK2;FAM111A;TRIM35;ZC3HAV1
1602	cellular response to acid chemical (GO:0071229)	2/28	0.312305	0.605601	0	0	1.83391	2.13425	CPEB1;VEGFA
1603	negative regulation of axonogenesis (GO:0050771)	2/28	0.312305	0.605601	0	0	1.83391	2.13425	MAP2;RTN4
1604	negative regulation of phosphatase activity (GO:0010923)	2/28	0.312305	0.605601	0	0	1.83391	2.13425	FKBP1A;GSK3B
1605	positive regulation of response to wounding (GO:1903036)	2/28	0.312305	0.605601	0	0	1.83391	2.13425	ITGB1;PTK2
1606	regulation of calcium-mediated signaling (GO:0050848)	2/28	0.312305	0.605601	0	0	1.83391	2.13425	TMBIM4;HTT
1607	regulation of insulin secretion involved in cellular response to glucose stimulus (GO:0061178)	2/28	0.312305	0.605601	0	0	1.83391	2.13425	KLF7;CFTR
1608	regulation of phosphatase activity (GO:0010921)	2/28	0.312305	0.605601	0	0	1.83391	2.13425	HTT;TSC1
1609	RNA phosphodiester bond hydrolysis (GO:0090501)	2/28	0.312305	0.605601	0	0	1.83391	2.13425	ERN1;LACTB2
1610	sarcomere organization (GO:0045214)	2/28	0.312305	0.605601	0	0	1.83391	2.13425	FHOD3;TPM1
1611	regulation of peptidyl-tyrosine phosphorylation (GO:0050730)	5/92	0.312893	0.606363	0	0	1.37092	1.59286	HAX1;FYN;ARHGEF2;CD44;VEGFA
1612	proteasomal protein catabolic process (GO:0010498)	10/205	0.313804	0.607752	0	0	1.224	1.4186	TRIM9;FBXW11;FEM1B;DDI2;PSME4;ZFAND2B;UBE2D3;MDM2;UBE4B;SPSB4
1613	proteasome-mediated ubiquitin-dependent protein catabolic process (GO:0043161)	15/321	0.315193	0.610063	0	0	1.17052	1.35145	FBXW4;HSPA5;SGTB;FBXW11;FEM1B;ZFAND2B;UBE2D3;UBE2D1;UBE4B;TRIM9;AMN1;PSME4;MDM2;FBXL2;SPSB4
1614	mitotic cytokinesis (GO:0000281)	3/49	0.316272	0.610637	0	0	1.55515	1.79021	CHMP4B;ANK3;MYH10
1615	negative regulation of catabolic process (GO:0009895)	3/49	0.316272	0.610637	0	0	1.55515	1.79021	ALK;CST3;AZIN2
1616	regulation of interferon-beta production (GO:0032648)	3/49	0.316272	0.610637	0	0	1.55515	1.79021	HSP90AA1;PPM1B;RIOK3
1617	response to glucose (GO:0009749)	3/49	0.316272	0.610637	0	0	1.55515	1.79021	ERN1;ZBTB20;GAS6
1618	negative regulation of gene expression (GO:0010629)	15/322	0.319398	0.613316	0	0	1.16665	1.33151	NDFIP2;NDFIP1;SLC24A3;EIF2AK3;SOX11;TSC1;VEGFA;ERN1;SLC7A5;AEBP2;SYT11;EPC1;IGF2BP2;PICALM;BMPR1A
1619	cellular response to BMP stimulus (GO:0071773)	4/71	0.320977	0.613316	0	0	1.42383	1.61802	SMAD1;ZFYVE16;BMPR1B;BMPR1A
1620	nucleic acid metabolic process (GO:0090304)	4/71	0.320977	0.613316	0	0	1.42383	1.61802	DUSP11;RBFOX2;HNRNPA2B1;HNRNPU
1621	regulation of glycolytic process (GO:0006110)	4/71	0.320977	0.613316	0	0	1.42383	1.61802	NUP93;NUP205;ZBTB20;OGT
1622	regulation of canonical Wnt signaling pathway (GO:0060828)	12/253	0.32312	0.613316	0	0	1.18856	1.34276	AMER2;GSK3B;USP47;PPM1B;SDHAF2;CTNND2;PSME4;OTULIN;ATP6AP2;SNAI2;FGFR2;WLS
1623	positive regulation of angiogenesis (GO:0045766)	6/116	0.325796	0.613316	0	0	1.30118	1.45925	ITGB1;SMAD1;PDPK1;PRKCA;HIPK2;VEGFA
1624	actin filament polymerization (GO:0030041)	2/29	0.327294	0.613316	0	0	1.76589	1.97232	SPIRE1;RAC1
1625	dicarboxylic acid transport (GO:0006835)	2/29	0.327294	0.613316	0	0	1.76589	1.97232	ARL6IP5;SLC1A7
1626	limb development (GO:0060173)	2/29	0.327294	0.613316	0	0	1.76589	1.97232	MAP3K20;BMPR1B
1627	negative regulation of epithelial to mesenchymal transition (GO:0010719)	2/29	0.327294	0.613316	0	0	1.76589	1.97232	SDHAF2;SPRY2
1628	negative regulation of interferon-gamma production (GO:0032689)	2/29	0.327294	0.613316	0	0	1.76589	1.97232	INHBA;GAS6
1629	negative regulation of transferase activity (GO:0051348)	2/29	0.327294	0.613316	0	0	1.76589	1.97232	GSK3B;HNRNPU
1630	production of miRNAs involved in gene silencing by miRNA (GO:0035196)	2/29	0.327294	0.613316	0	0	1.76589	1.97232	SMAD1;HNRNPA2B1
1631	protein K11-linked ubiquitination (GO:0070979)	2/29	0.327294	0.613316	0	0	1.76589	1.97232	UBE2H;UBE2D3
1632	regulation of actin polymerization or depolymerization (GO:0008064)	2/29	0.327294	0.613316	0	0	1.76589	1.97232	HAX1;CTTN
1633	regulation of fatty acid biosynthetic process (GO:0042304)	2/29	0.327294	0.613316	0	0	1.76589	1.97232	PRKAB2;TRIB3
1634	regulation of protein targeting to membrane (GO:0090313)	2/29	0.327294	0.613316	0	0	1.76589	1.97232	FYN;ANK3
1635	regulation of ubiquitin-protein transferase activity (GO:0051438)	2/29	0.327294	0.613316	0	0	1.76589	1.97232	FEM1B;TRIB3
1636	telomere maintenance via telomerase (GO:0007004)	2/29	0.327294	0.613316	0	0	1.76589	1.97232	ANKRD28;HSP90AA1
1637	negative regulation of ERK1 and ERK2 cascade (GO:0070373)	3/50	0.32742	0.613316	0	0	1.52198	1.69931	LYN;DUSP10;SPRY2
1638	phosphatidic acid metabolic process (GO:0046473)	3/50	0.32742	0.613316	0	0	1.52198	1.69931	DGKD;GPAT3;AGPAT4
1639	positive regulation of cell morphogenesis involved in differentiation (GO:0010770)	3/50	0.32742	0.613316	0	0	1.52198	1.69931	CDC42;NEDD9;RAC1
1640	positive regulation of ion transport (GO:0043270)	3/50	0.32742	0.613316	0	0	1.52198	1.69931	TRPC6;ANK2;ANK3
1641	regulation of cellular component movement (GO:0051270)	3/50	0.32742	0.613316	0	0	1.52198	1.69931	LYN;CD9;VEGFA
1642	regulation of generation of precursor metabolites and energy (GO:0043467)	3/50	0.32742	0.613316	0	0	1.52198	1.69931	NUP93;NUP205;OGT
1643	negative regulation of cellular protein metabolic process (GO:0032269)	5/94	0.328861	0.613316	0	0	1.33997	1.49021	CST3;CSTB;EIF2AK3;TSC1;IGF2BP2
1644	cytoskeleton-dependent cytokinesis (GO:0061640)	4/72	0.330186	0.613316	0	0	1.40282	1.55446	CHMP4B;SPIRE1;ANK3;MYH10
1645	positive regulation of secretion by cell (GO:1903532)	4/72	0.330186	0.613316	0	0	1.40282	1.55446	SOX11;MYH10;CFTR;CLASP1
1646	adherens junction assembly (GO:0034333)	1/10	0.337304	0.613316	0	0	2.64803	2.8778	VCL
1647	arachidonate transport (GO:1903963)	1/10	0.337304	0.613316	0	0	2.64803	2.8778	PNPLA8
1648	arachidonic acid secretion (GO:0050482)	1/10	0.337304	0.613316	0	0	2.64803	2.8778	PNPLA8
1649	cAMP biosynthetic process (GO:0006171)	1/10	0.337304	0.613316	0	0	2.64803	2.8778	ADCY2
1650	cellular response to hydroxyurea (GO:0072711)	1/10	0.337304	0.613316	0	0	2.64803	2.8778	DDI2
1651	cellular response to leucine (GO:0071233)	1/10	0.337304	0.613316	0	0	2.64803	2.8778	SESN1
1652	cellular response to leucine starvation (GO:1990253)	1/10	0.337304	0.613316	0	0	2.64803	2.8778	SESN1
1653	cGMP biosynthetic process (GO:0006182)	1/10	0.337304	0.613316	0	0	2.64803	2.8778	GUCY2C
1654	DNA damage response, signal transduction by p53 class mediator resulting in transcription of p21 class mediator (GO:0006978)	1/10	0.337304	0.613316	0	0	2.64803	2.8778	HIPK2
1655	DNA dealkylation (GO:0035510)	1/10	0.337304	0.613316	0	0	2.64803	2.8778	ASCC3
1656	DNA dealkylation involved in DNA repair (GO:0006307)	1/10	0.337304	0.613316	0	0	2.64803	2.8778	ASCC3
1657	dosage compensation (GO:0007549)	1/10	0.337304	0.613316	0	0	2.64803	2.8778	HNRNPU
1658	ectoderm development (GO:0007398)	1/10	0.337304	0.613316	0	0	2.64803	2.8778	AMER2
1659	formation of translation preinitiation complex (GO:0001731)	1/10	0.337304	0.613316	0	0	2.64803	2.8778	EIF2S2
1660	fructose 6-phosphate metabolic process (GO:0006002)	1/10	0.337304	0.613316	0	0	2.64803	2.8778	PFKP
1661	histone H4 deacetylation (GO:0070933)	1/10	0.337304	0.613316	0	0	2.64803	2.8778	HDAC8
1662	L-glutamate transmembrane transport (GO:0015813)	1/10	0.337304	0.613316	0	0	2.64803	2.8778	ARL6IP5
1663	lactation (GO:0007595)	1/10	0.337304	0.613316	0	0	2.64803	2.8778	VEGFA
1664	lipid droplet formation (GO:0140042)	1/10	0.337304	0.613316	0	0	2.64803	2.8778	SQLE
1665	lipid phosphorylation (GO:0046834)	1/10	0.337304	0.613316	0	0	2.64803	2.8778	DGKD
1666	lipoprotein transport (GO:0042953)	1/10	0.337304	0.613316	0	0	2.64803	2.8778	PPARG
1667	mesenchymal to epithelial transition (GO:0060231)	1/10	0.337304	0.613316	0	0	2.64803	2.8778	BASP1
1668	monocyte activation (GO:0042117)	1/10	0.337304	0.613316	0	0	2.64803	2.8778	DYSF
1669	morphogenesis of an epithelial sheet (GO:0002011)	1/10	0.337304	0.613316	0	0	2.64803	2.8778	SOX11
1670	myelin assembly (GO:0032288)	1/10	0.337304	0.613316	0	0	2.64803	2.8778	CD9
1671	negative regulation of cAMP-mediated signaling (GO:0043951)	1/10	0.337304	0.613316	0	0	2.64803	2.8778	PDE4D
1672	negative regulation of cell adhesion mediated by integrin (GO:0033629)	1/10	0.337304	0.613316	0	0	2.64803	2.8778	SNAI2
1673	negative regulation of cell-cell adhesion mediated by cadherin (GO:2000048)	1/10	0.337304	0.613316	0	0	2.64803	2.8778	VEGFA
1674	negative regulation of cholesterol storage (GO:0010887)	1/10	0.337304	0.613316	0	0	2.64803	2.8778	PPARG
1675	negative regulation of delayed rectifier potassium channel activity (GO:1902260)	1/10	0.337304	0.613316	0	0	2.64803	2.8778	ANK3
1676	negative regulation of extracellular matrix organization (GO:1903054)	1/10	0.337304	0.613316	0	0	2.64803	2.8778	CST3
1677	negative regulation of inclusion body assembly (GO:0090084)	1/10	0.337304	0.613316	0	0	2.64803	2.8778	SACS
1678	negative regulation of interferon-beta production (GO:0032688)	1/10	0.337304	0.613316	0	0	2.64803	2.8778	PPM1B
1679	negative regulation of sodium ion transmembrane transport (GO:1902306)	1/10	0.337304	0.613316	0	0	2.64803	2.8778	CAMK2D
1680	negative regulation of sodium ion transmembrane transporter activity (GO:2000650)	1/10	0.337304	0.613316	0	0	2.64803	2.8778	CAMK2D
1681	negative regulation of toll-like receptor 4 signaling pathway (GO:0034144)	1/10	0.337304	0.613316	0	0	2.64803	2.8778	LYN
1682	negative regulation of transcription from RNA polymerase II promoter in response to stress (GO:0097201)	1/10	0.337304	0.613316	0	0	2.64803	2.8778	JUN
1683	negative regulation of viral-induced cytoplasmic pattern recognition receptor signaling pathway (GO:0039532)	1/10	0.337304	0.613316	0	0	2.64803	2.8778	RIOK3
1684	neuron projection fasciculation (GO:0106030)	1/10	0.337304	0.613316	0	0	2.64803	2.8778	RTN4
1685	neuron projection maintenance (GO:1990535)	1/10	0.337304	0.613316	0	0	2.64803	2.8778	MAP1A
1686	nucleic acid transport (GO:0050657)	1/10	0.337304	0.613316	0	0	2.64803	2.8778	HNRNPA2B1
1687	phosphatidylcholine catabolic process (GO:0034638)	1/10	0.337304	0.613316	0	0	2.64803	2.8778	PNPLA8
1688	positive regulation of circadian rhythm (GO:0042753)	1/10	0.337304	0.613316	0	0	2.64803	2.8778	FBXW11
1689	positive regulation of keratinocyte migration (GO:0051549)	1/10	0.337304	0.613316	0	0	2.64803	2.8778	MAP4K4
1690	positive regulation of mesenchymal cell proliferation (GO:0002053)	1/10	0.337304	0.613316	0	0	2.64803	2.8778	FGFR2
1691	positive regulation of mRNA 3'-end processing (GO:0031442)	1/10	0.337304	0.613316	0	0	2.64803	2.8778	CPEB1
1692	positive regulation of myoblast fusion (GO:1901741)	1/10	0.337304	0.613316	0	0	2.64803	2.8778	MAPK14
1693	positive regulation of transcription by RNA polymerase III (GO:0045945)	1/10	0.337304	0.613316	0	0	2.64803	2.8778	ICE1
1694	positive regulation of vascular endothelial growth factor receptor signaling pathway (GO:0030949)	1/10	0.337304	0.613316	0	0	2.64803	2.8778	GRB10
1695	protein O-linked glycosylation via serine (GO:0018242)	1/10	0.337304	0.613316	0	0	2.64803	2.8778	GALNT13
1696	protein poly-ADP-ribosylation (GO:0070212)	1/10	0.337304	0.613316	0	0	2.64803	2.8778	ZC3HAV1
1697	protein prenylation (GO:0018342)	1/10	0.337304	0.613316	0	0	2.64803	2.8778	FNTB
1698	receptor guanylyl cyclase signaling pathway (GO:0007168)	1/10	0.337304	0.613316	0	0	2.64803	2.8778	GUCY2C
1699	regulation of attachment of spindle microtubules to kinetochore (GO:0051988)	1/10	0.337304	0.613316	0	0	2.64803	2.8778	CDC42
1700	regulation of axon guidance (GO:1902667)	1/10	0.337304	0.613316	0	0	2.64803	2.8778	VEGFA
1701	regulation of carbohydrate biosynthetic process (GO:0043255)	1/10	0.337304	0.613316	0	0	2.64803	2.8778	OGT
1702	regulation of DNA damage checkpoint (GO:2000001)	1/10	0.337304	0.613316	0	0	2.64803	2.8778	FEM1B
1703	regulation of granulocyte differentiation (GO:0030852)	1/10	0.337304	0.613316	0	0	2.64803	2.8778	HAX1
1704	regulation of hair cycle (GO:0042634)	1/10	0.337304	0.613316	0	0	2.64803	2.8778	PER1
1705	regulation of macrophage migration (GO:1905521)	1/10	0.337304	0.613316	0	0	2.64803	2.8778	MTUS1
1706	regulation of mast cell activation (GO:0033003)	1/10	0.337304	0.613316	0	0	2.64803	2.8778	LYN
1707	regulation of neutrophil migration (GO:1902622)	1/10	0.337304	0.613316	0	0	2.64803	2.8778	RAC1
1708	regulation of protein localization to centrosome (GO:1904779)	1/10	0.337304	0.613316	0	0	2.64803	2.8778	GSK3B
1709	regulation of receptor binding (GO:1900120)	1/10	0.337304	0.613316	0	0	2.64803	2.8778	BDNF
1710	regulation of tau-protein kinase activity (GO:1902947)	1/10	0.337304	0.613316	0	0	2.64803	2.8778	HSP90AA1
1711	regulation of type B pancreatic cell development (GO:2000074)	1/10	0.337304	0.613316	0	0	2.64803	2.8778	GSK3B
1712	renal filtration (GO:0097205)	1/10	0.337304	0.613316	0	0	2.64803	2.8778	ITGA3
1713	response to leucine (GO:0043201)	1/10	0.337304	0.613316	0	0	2.64803	2.8778	SESN1
1714	retinoic acid receptor signaling pathway (GO:0048384)	1/10	0.337304	0.613316	0	0	2.64803	2.8778	PPARG
1715	sarcoplasmic reticulum calcium ion transport (GO:0070296)	1/10	0.337304	0.613316	0	0	2.64803	2.8778	ANK2
1716	secretory granule organization (GO:0033363)	1/10	0.337304	0.613316	0	0	2.64803	2.8778	LYST
1717	toxin transport (GO:1901998)	1/10	0.337304	0.613316	0	0	2.64803	2.8778	ANTXR2
1718	positive regulation of actin filament bundle assembly (GO:0032233)	3/51	0.338566	0.614894	0	0	1.49019	1.61393	CDC42;TPM1;RAC1
1719	regulation of protein modification process (GO:0031399)	3/51	0.338566	0.614894	0	0	1.49019	1.61393	LYN;FNIP1;PTK2
1720	positive regulation of JNK cascade (GO:0046330)	4/73	0.339409	0.616066	0	0	1.38241	1.49377	SH3RF3;SDCBP;MTURN;HIPK2
1721	artery morphogenesis (GO:0048844)	2/30	0.342193	0.617173	0	0	1.70274	1.82598	VEGFA;BMPR1A
1722	chondroitin sulfate metabolic process (GO:0030204)	2/30	0.342193	0.617173	0	0	1.70274	1.82598	NCAN;NDNF
1723	extrinsic apoptotic signaling pathway via death domain receptors (GO:0008625)	2/30	0.342193	0.617173	0	0	1.70274	1.82598	BCL2;NGF
1724	heterotypic cell-cell adhesion (GO:0034113)	2/30	0.342193	0.617173	0	0	1.70274	1.82598	ITGB1;CXADR
1725	morphogenesis of an epithelium (GO:0002009)	2/30	0.342193	0.617173	0	0	1.70274	1.82598	FGFR2;VCL
1726	multivesicular body assembly (GO:0036258)	2/30	0.342193	0.617173	0	0	1.70274	1.82598	CHMP4B;STAM
1727	negative regulation of gene expression, epigenetic (GO:0045814)	2/30	0.342193	0.617173	0	0	1.70274	1.82598	AEBP2;EPC1
1728	regulation of catecholamine secretion (GO:0050433)	2/30	0.342193	0.617173	0	0	1.70274	1.82598	SYT4;SYT11
1729	regulation of cation transmembrane transport (GO:1904062)	2/30	0.342193	0.617173	0	0	1.70274	1.82598	HOMER1;FGF12
1730	regulation of protein localization to membrane (GO:1905475)	2/30	0.342193	0.617173	0	0	1.70274	1.82598	CRIPT;FYN
1731	RNA-dependent DNA biosynthetic process (GO:0006278)	2/30	0.342193	0.617173	0	0	1.70274	1.82598	ANKRD28;HSP90AA1
1732	regulation of vesicle-mediated transport (GO:0060627)	5/96	0.344906	0.621707	0	0	1.31038	1.39488	RAB5B;ZFYVE16;RAB15;PACSIN2;PICALM
1733	negative regulation of cellular process (GO:0048523)	25/566	0.346988	0.623072	0	0	1.10367	1.1682	BTG3;TES;ATP8A2;DYSF;ADARB1;RTN4;LMNA;ANXA6;ADNP2;APBB2;LYN;CGREF1;PBRM1;EIF2AK3;SOX11;TSC1;INHBA;NGF;SYT11;BCL2;CHMP4B;MYH9;CD9;ATF5;RAD18
1734	regulation of mitotic cell cycle phase transition (GO:1901990)	9/188	0.347004	0.623072	0	0	1.19958	1.26965	DYNC1I2;HSP90AA1;PSME4;UBE2D1;INO80;YWHAG;CLASP1;PAFAH1B1;SDCCAG8
1735	cellular response to amino acid starvation (GO:0034198)	4/74	0.34864	0.623072	0	0	1.36259	1.43579	SH3GLB1;SESN1;EIF2AK3;ATP6V1H
1736	proteolysis involved in cellular protein catabolic process (GO:0051603)	4/74	0.34864	0.623072	0	0	1.36259	1.43579	ZRANB1;DDI2;MDM2;CHMP4B
1737	regulation of cytokine-mediated signaling pathway (GO:0001959)	4/74	0.34864	0.623072	0	0	1.36259	1.43579	ELF1;MADD;OTULIN;GAS6
1738	sphingolipid biosynthetic process (GO:0030148)	4/74	0.34864	0.623072	0	0	1.36259	1.43579	CERS6;ELOVL7;SGMS2;HACD3
1739	amide biosynthetic process (GO:0043604)	3/52	0.349699	0.623072	0	0	1.4597	1.53368	CERS6;SGMS2;PAM
1740	endocytic recycling (GO:0032456)	3/52	0.349699	0.623072	0	0	1.4597	1.53368	DENND1A;MICALL1;PTPN23
1741	regulation of exocytosis (GO:0017157)	3/52	0.349699	0.623072	0	0	1.4597	1.53368	RAB15;CFTR;CLASP1
1742	regulation of intrinsic apoptotic signaling pathway (GO:2001242)	3/52	0.349699	0.623072	0	0	1.4597	1.53368	BCL2L11;EIF2AK3;BCL2
1743	regulation of telomere maintenance via telomerase (GO:0032210)	3/52	0.349699	0.623072	0	0	1.4597	1.53368	PKIB;NEK7;HNRNPU
1744	phosphate-containing compound metabolic process (GO:0006796)	10/212	0.351087	0.623072	0	0	1.18115	1.23634	ALK;PLCB4;DUSP10;PPA2;PIK3CA;INPP1;PIK3CB;DUSP16;NADK;PFKP
1745	positive regulation of cold-induced thermogenesis (GO:0120162)	5/97	0.352949	0.623072	0	0	1.29607	1.34977	PRKAB2;GRB10;OGT;PPARGC1B;VEGFA
1746	regulation of MAPK cascade (GO:0043408)	8/166	0.353975	0.623072	0	0	1.20783	1.25437	LYN;RET;ULK4;ATP6AP2;IQGAP1;FGFR2;FGFR1;MAP4K4
1747	negative regulation of DNA-binding transcription factor activity (GO:0043433)	7/143	0.354699	0.623072	0	0	1.22769	1.27249	PRMT2;CEBPG;OTULIN;PIM1;ERBIN;GAS6;MTURN
1748	'de novo' posttranslational protein folding (GO:0051084)	2/31	0.356985	0.623072	0	0	1.64394	1.69335	HSPA9;HSPA5
1749	activation of protein kinase B activity (GO:0032148)	2/31	0.356985	0.623072	0	0	1.64394	1.69335	PDPK1;GAS6
1750	embryonic skeletal system morphogenesis (GO:0048704)	2/31	0.356985	0.623072	0	0	1.64394	1.69335	SOX11;FGFR2
1751	multivesicular body organization (GO:0036257)	2/31	0.356985	0.623072	0	0	1.64394	1.69335	CHMP4B;STAM
1752	negative regulation of DNA binding (GO:0043392)	2/31	0.356985	0.623072	0	0	1.64394	1.69335	JUN;SOX11
1753	negative regulation of interleukin-6 production (GO:0032715)	2/31	0.356985	0.623072	0	0	1.64394	1.69335	SYT11;GAS6
1754	negative regulation of response to biotic stimulus (GO:0002832)	2/31	0.356985	0.623072	0	0	1.64394	1.69335	PPM1B;TRAFD1
1755	peptide cross-linking (GO:0018149)	2/31	0.356985	0.623072	0	0	1.64394	1.69335	NDNF;SPRR1A
1756	positive regulation of protein targeting to mitochondrion (GO:1903955)	2/31	0.356985	0.623072	0	0	1.64394	1.69335	SH3GLB1;UBE2D3
1757	prostaglandin metabolic process (GO:0006693)	2/31	0.356985	0.623072	0	0	1.64394	1.69335	PNPLA8;DAGLB
1758	regulation of calcium ion-dependent exocytosis (GO:0017158)	2/31	0.356985	0.623072	0	0	1.64394	1.69335	SYT4;SYT11
1759	regulation of cellular senescence (GO:2000772)	2/31	0.356985	0.623072	0	0	1.64394	1.69335	ZKSCAN3;YPEL3
1760	regulation of developmental growth (GO:0048638)	2/31	0.356985	0.623072	0	0	1.64394	1.69335	GSK3B;CTTN
1761	regulation of macrophage derived foam cell differentiation (GO:0010743)	2/31	0.356985	0.623072	0	0	1.64394	1.69335	ABCA5;PPARG
1762	regulation of potassium ion transport (GO:0043266)	2/31	0.356985	0.623072	0	0	1.64394	1.69335	ANK2;ANK3
1763	renal water homeostasis (GO:0003091)	2/31	0.356985	0.623072	0	0	1.64394	1.69335	ADCY2;RAB11FIP2
1764	fibroblast growth factor receptor signaling pathway (GO:0008543)	4/75	0.357873	0.623072	0	0	1.34333	1.38038	RBFOX2;FLRT3;FGFR2;FGFR1
1765	response to amino acid starvation (GO:1990928)	4/75	0.357873	0.623072	0	0	1.34333	1.38038	SH3GLB1;SESN1;EIF2AK3;ATP6V1H
1766	negative regulation of cell population proliferation (GO:0008285)	17/379	0.360156	0.623072	0	0	1.12088	1.14467	LYN;BTG3;CGREF1;PBRM1;TES;ATP8A2;SOX11;TSC1;ADARB1;INHBA;NGF;DUSP10;TFDP1;LMNA;PPARG;ATF5;BMPR1B
1767	cardiac muscle tissue development (GO:0048738)	3/53	0.360812	0.623072	0	0	1.43044	1.45818	SMAD1;SGCD;BMPR1A
1768	camera-type eye morphogenesis (GO:0048593)	1/11	0.364024	0.623072	0	0	2.38311	2.40821	VEGFA
1769	cardiac muscle cell membrane repolarization (GO:0099622)	1/11	0.364024	0.623072	0	0	2.38311	2.40821	KCNQ1
1770	carnitine shuttle (GO:0006853)	1/11	0.364024	0.623072	0	0	2.38311	2.40821	PRKAB2
1771	cellular glucan metabolic process (GO:0006073)	1/11	0.364024	0.623072	0	0	2.38311	2.40821	GSK3B
1772	columnar/cuboidal epithelial cell differentiation (GO:0002065)	1/11	0.364024	0.623072	0	0	2.38311	2.40821	SOX11
1773	DNA damage response, signal transduction resulting in transcription (GO:0042772)	1/11	0.364024	0.623072	0	0	2.38311	2.40821	HIPK2
1774	establishment of epithelial cell apical/basal polarity (GO:0045198)	1/11	0.364024	0.623072	0	0	2.38311	2.40821	CDC42
1775	glucocorticoid metabolic process (GO:0008211)	1/11	0.364024	0.623072	0	0	2.38311	2.40821	YWHAH
1776	glycerolipid metabolic process (GO:0046486)	1/11	0.364024	0.623072	0	0	2.38311	2.40821	PIP5K1A
1777	Golgi to lysosome transport (GO:0090160)	1/11	0.364024	0.623072	0	0	2.38311	2.40821	CCDC91
1778	hepatocyte growth factor receptor signaling pathway (GO:0048012)	1/11	0.364024	0.623072	0	0	2.38311	2.40821	RAC1
1779	induction of positive chemotaxis (GO:0050930)	1/11	0.364024	0.623072	0	0	2.38311	2.40821	VEGFA
1780	inositol phosphate dephosphorylation (GO:0046855)	1/11	0.364024	0.623072	0	0	2.38311	2.40821	INPP1
1781	insulin-like growth factor receptor signaling pathway (GO:0048009)	1/11	0.364024	0.623072	0	0	2.38311	2.40821	EIF2AK3
1782	interleukin-35-mediated signaling pathway (GO:0070757)	1/11	0.364024	0.623072	0	0	2.38311	2.40821	IL6ST
1783	ketone body metabolic process (GO:1902224)	1/11	0.364024	0.623072	0	0	2.38311	2.40821	OXCT1
1784	lipoprotein catabolic process (GO:0042159)	1/11	0.364024	0.623072	0	0	2.38311	2.40821	ABHD17B
1785	lipoprotein localization (GO:0044872)	1/11	0.364024	0.623072	0	0	2.38311	2.40821	PPARG
1786	metanephric mesenchyme development (GO:0072075)	1/11	0.364024	0.623072	0	0	2.38311	2.40821	BASP1
1787	negative regulation of defense response to virus (GO:0050687)	1/11	0.364024	0.623072	0	0	2.38311	2.40821	PPM1B
1788	negative regulation of homotypic cell-cell adhesion (GO:0034111)	1/11	0.364024	0.623072	0	0	2.38311	2.40821	CD9
1789	negative regulation of programmed necrotic cell death (GO:0062099)	1/11	0.364024	0.623072	0	0	2.38311	2.40821	ARHGEF2
1790	negative regulation of sprouting angiogenesis (GO:1903671)	1/11	0.364024	0.623072	0	0	2.38311	2.40821	PIK3CB
1791	negative regulation of steroid biosynthetic process (GO:0010894)	1/11	0.364024	0.623072	0	0	2.38311	2.40821	SNAI2
1792	negative regulation of voltage-gated potassium channel activity (GO:1903817)	1/11	0.364024	0.623072	0	0	2.38311	2.40821	ANK3
1793	Notch signaling involved in heart development (GO:0061314)	1/11	0.364024	0.623072	0	0	2.38311	2.40821	SNAI2
1794	phosphorylated carbohydrate dephosphorylation (GO:0046838)	1/11	0.364024	0.623072	0	0	2.38311	2.40821	INPP1
1795	positive regulation of bone resorption (GO:0045780)	1/11	0.364024	0.623072	0	0	2.38311	2.40821	PRKCA
1796	positive regulation of chondrocyte differentiation (GO:0032332)	1/11	0.364024	0.623072	0	0	2.38311	2.40821	BMPR1B
1797	positive regulation of cytoplasmic transport (GO:1903651)	1/11	0.364024	0.623072	0	0	2.38311	2.40821	PTPN23
1798	positive regulation of DNA-dependent DNA replication (GO:2000105)	1/11	0.364024	0.623072	0	0	2.38311	2.40821	INO80
1799	positive regulation of integrin activation (GO:0033625)	1/11	0.364024	0.623072	0	0	2.38311	2.40821	RAP1B
1800	positive regulation of macrophage differentiation (GO:0045651)	1/11	0.364024	0.623072	0	0	2.38311	2.40821	PRKCA
1801	positive regulation of neuroblast proliferation (GO:0002052)	1/11	0.364024	0.623072	0	0	2.38311	2.40821	VEGFA
1802	positive regulation of transcription elongation from RNA polymerase II promoter (GO:0032968)	1/11	0.364024	0.623072	0	0	2.38311	2.40821	CDK12
1803	positive regulation of voltage-gated potassium channel activity (GO:1903818)	1/11	0.364024	0.623072	0	0	2.38311	2.40821	AKAP6
1804	rDNA heterochromatin assembly (GO:0000183)	1/11	0.364024	0.623072	0	0	2.38311	2.40821	MBD2
1805	regulation of gene expression by genetic imprinting (GO:0006349)	1/11	0.364024	0.623072	0	0	2.38311	2.40821	PCGF5
1806	regulation of histone H3-K9 acetylation (GO:2000615)	1/11	0.364024	0.623072	0	0	2.38311	2.40821	CAMK1
1807	regulation of inclusion body assembly (GO:0090083)	1/11	0.364024	0.623072	0	0	2.38311	2.40821	SACS
1808	regulation of lamellipodium morphogenesis (GO:2000392)	1/11	0.364024	0.623072	0	0	2.38311	2.40821	CD44
1809	regulation of mast cell activation involved in immune response (GO:0033006)	1/11	0.364024	0.623072	0	0	2.38311	2.40821	LYN
1810	regulation of mesenchymal cell proliferation (GO:0010464)	1/11	0.364024	0.623072	0	0	2.38311	2.40821	FGFR2
1811	regulation of microtubule-based movement (GO:0060632)	1/11	0.364024	0.623072	0	0	2.38311	2.40821	MAP2
1812	regulation of mitochondrial depolarization (GO:0051900)	1/11	0.364024	0.623072	0	0	2.38311	2.40821	BCL2
1813	regulation of mRNA 3'-end processing (GO:0031440)	1/11	0.364024	0.623072	0	0	2.38311	2.40821	PAPOLA
1814	regulation of myeloid leukocyte mediated immunity (GO:0002886)	1/11	0.364024	0.623072	0	0	2.38311	2.40821	LYN
1815	regulation of stress-activated protein kinase signaling cascade (GO:0070302)	1/11	0.364024	0.623072	0	0	2.38311	2.40821	LYN
1816	regulation of toll-like receptor 2 signaling pathway (GO:0034135)	1/11	0.364024	0.623072	0	0	2.38311	2.40821	LYN
1817	regulation of toll-like receptor 9 signaling pathway (GO:0034163)	1/11	0.364024	0.623072	0	0	2.38311	2.40821	RTN4
1818	response to hydroxyurea (GO:0072710)	1/11	0.364024	0.623072	0	0	2.38311	2.40821	DDI2
1819	signal peptide processing (GO:0006465)	1/11	0.364024	0.623072	0	0	2.38311	2.40821	SEC11C
1820	somite development (GO:0061053)	1/11	0.364024	0.623072	0	0	2.38311	2.40821	SOX11
1821	sphingomyelin metabolic process (GO:0006684)	1/11	0.364024	0.623072	0	0	2.38311	2.40821	SGMS2
1822	tetrahydrobiopterin metabolic process (GO:0046146)	1/11	0.364024	0.623072	0	0	2.38311	2.40821	HSP90AA1
1823	tetrahydrofolate metabolic process (GO:0046653)	1/11	0.364024	0.623072	0	0	2.38311	2.40821	MTHFD2
1824	UDP-N-acetylglucosamine biosynthetic process (GO:0006048)	1/11	0.364024	0.623072	0	0	2.38311	2.40821	GNPNAT1
1825	regulation of cell population proliferation (GO:0042127)	33/764	0.365191	0.624727	0	0	1.07825	1.08616	ALK;BTG3;TES;ATP8A2;DOT1L;ADARB1;SDCBP;LMNA;STX3;IL13RA1;LYN;SRPK2;CGREF1;JUN;PBRM1;RBFOX2;JUND;SOX11;TSC1;GAB2;INHBA;NGF;PTK2;VEGFA;SQLE;MDM2;BCL2;ARHGEF2;ATF5;IL6ST;FGFR2;FGFR1;BMPR1A
1826	cellular protein-containing complex assembly (GO:0034622)	8/168	0.366214	0.626134	0	0	1.19261	1.19802	NUP93;FKBP1A;SMAD1;NUP205;HSP90AA1;CHMP4B;RTN4;PICALM
1827	establishment of protein localization to organelle (GO:0072594)	4/76	0.367105	0.62697	0	0	1.32461	1.3274	NUP93;MMP12;CSE1L;FAM53C
1828	water-soluble vitamin metabolic process (GO:0006767)	4/76	0.367105	0.62697	0	0	1.32461	1.3274	SLC23A2;LMBRD1;MTHFD2;ALDH1L2
1829	epithelium development (GO:0060429)	6/122	0.36901	0.627599	0	0	1.23349	1.22971	SNAI2;SOX11;PPARG;VCL;FGFR2;VEGFA
1830	potassium ion transport (GO:0006813)	6/122	0.36901	0.627599	0	0	1.23349	1.22971	SLC24A3;KCNQ1;SLC9A9;KCNMA1;KCNQ3;KCNK2
1831	regulation of mRNA catabolic process (GO:0061013)	6/122	0.36901	0.627599	0	0	1.23349	1.22971	XPO1;PSME4;PRKCA;ZC3HAV1;IGF2BP2;RBM24
1832	mRNA-containing ribonucleoprotein complex export from nucleus (GO:0071427)	5/99	0.369055	0.627599	0	0	1.26836	1.26432	NUP93;NUP205;HNRNPA2B1;EIF4E;AGFG1
1833	aortic valve morphogenesis (GO:0003180)	2/32	0.371655	0.627599	0	0	1.58905	1.57283	ROBO2;SNAI2
1834	chondrocyte differentiation (GO:0002062)	2/32	0.371655	0.627599	0	0	1.58905	1.57283	EIF2AK3;BMPR1B
1835	endodermal cell differentiation (GO:0035987)	2/32	0.371655	0.627599	0	0	1.58905	1.57283	LAMB3;INHBA
1836	establishment or maintenance of epithelial cell apical/basal polarity (GO:0045197)	2/32	0.371655	0.627599	0	0	1.58905	1.57283	CDC42;ERBIN
1837	hematopoietic progenitor cell differentiation (GO:0002244)	2/32	0.371655	0.627599	0	0	1.58905	1.57283	SBDS;INHBA
1838	long-chain fatty acid transport (GO:0015909)	2/32	0.371655	0.627599	0	0	1.58905	1.57283	PRKAB2;PPARG
1839	membrane depolarization (GO:0051899)	2/32	0.371655	0.627599	0	0	1.58905	1.57283	SCN3A;YWHAH
1840	mitochondrial membrane organization (GO:0007006)	2/32	0.371655	0.627599	0	0	1.58905	1.57283	HSPA9;BCL2
1841	modulation by host of symbiont process (GO:0051851)	2/32	0.371655	0.627599	0	0	1.58905	1.57283	JUN;NAPEPLD
1842	negative regulation of chemotaxis (GO:0050922)	2/32	0.371655	0.627599	0	0	1.58905	1.57283	ROBO2;SEMA3C
1843	positive regulation of glucose transmembrane transport (GO:0010828)	2/32	0.371655	0.627599	0	0	1.58905	1.57283	SORBS1;RHOQ
1844	regulation of cellular biosynthetic process (GO:0031326)	2/32	0.371655	0.627599	0	0	1.58905	1.57283	PRKAB2;RAC1
1845	regulation of dendrite morphogenesis (GO:0048814)	2/32	0.371655	0.627599	0	0	1.58905	1.57283	GSK3B;YWHAH
1846	regulation of transcription involved in G1/S transition of mitotic cell cycle (GO:0000083)	2/32	0.371655	0.627599	0	0	1.58905	1.57283	TFDP1;BACH1
1847	skeletal muscle organ development (GO:0060538)	2/32	0.371655	0.627599	0	0	1.58905	1.57283	SVIL;BASP1
1848	negative regulation of viral genome replication (GO:0045071)	3/54	0.371896	0.627599	0	0	1.40231	1.38709	SRPK2;FAM111A;ZC3HAV1
1849	positive regulation of leukocyte chemotaxis (GO:0002690)	3/54	0.371896	0.627599	0	0	1.40231	1.38709	GAS6;PTK2;VEGFA
1850	regulation of potassium ion transmembrane transport (GO:1901379)	3/54	0.371896	0.627599	0	0	1.40231	1.38709	KCNQ1;KCNMA1;AKAP6
1851	regulation of mRNA stability (GO:0043488)	7/146	0.374533	0.631709	0	0	1.20101	1.17948	XPO1;TAF15;PSME4;HNRNPU;PRKCA;IGF2BP2;RBM24
1852	import into nucleus (GO:0051170)	4/77	0.376328	0.632957	0	0	1.30639	1.27673	NUP93;MMP12;CSE1L;FAM53C
1853	positive regulation of endothelial cell proliferation (GO:0001938)	4/77	0.376328	0.632957	0	0	1.30639	1.27673	PDPK1;PRKCA;VEGFA;FGFR1
1854	cell-cell adhesion via plasma-membrane adhesion molecules (GO:0098742)	8/170	0.378489	0.632957	0	0	1.17776	1.14427	ITGB1;ROBO2;SDK1;CXADR;FLRT3;CDH20;PALLD;PTPRM
1855	positive regulation of macromolecule metabolic process (GO:0010604)	17/384	0.380476	0.632957	0	0	1.10532	1.0681	SRPK2;SMAD1;GSK3B;MTPN;SLC24A3;EIF2AK3;SOX11;ANK2;ANK3;INHBA;PIK3CB;NGF;MAPK14;VEGFA;SPRY2;GAS6;SLC38A2
1856	positive regulation of response to DNA damage stimulus (GO:2001022)	3/55	0.382942	0.632957	0	0	1.37528	1.32009	BABAM2;EYA3;CEBPG
1857	regulation of cardiac conduction (GO:1903779)	3/55	0.382942	0.632957	0	0	1.37528	1.32009	TMEM65;TRPC1;ANK2
1858	negative regulation of protein serine/threonine kinase activity (GO:0071901)	4/78	0.38554	0.632957	0	0	1.28867	1.22825	LYN;PKIB;SPRY2;PIK3CB
1859	lytic vacuole organization (GO:0080171)	2/33	0.386188	0.632957	0	0	1.53771	1.46303	ZKSCAN3;CLVS1
1860	negative chemotaxis (GO:0050919)	2/33	0.386188	0.632957	0	0	1.53771	1.46303	SEMA3C;NTN1
1861	negative regulation of smooth muscle cell proliferation (GO:0048662)	2/33	0.386188	0.632957	0	0	1.53771	1.46303	TPM1;PPARG
1862	positive regulation of cholesterol transport (GO:0032376)	2/33	0.386188	0.632957	0	0	1.53771	1.46303	ABCA5;PPARG
1863	positive regulation of organelle organization (GO:0010638)	2/33	0.386188	0.632957	0	0	1.53771	1.46303	GSK3B;RAB3GAP2
1864	positive regulation of telomere maintenance via telomerase (GO:0032212)	2/33	0.386188	0.632957	0	0	1.53771	1.46303	PKIB;NEK7
1865	regulation of cholesterol efflux (GO:0010874)	2/33	0.386188	0.632957	0	0	1.53771	1.46303	ABCA5;PPARG
1866	very long-chain fatty acid metabolic process (GO:0000038)	2/33	0.386188	0.632957	0	0	1.53771	1.46303	ELOVL7;HACD3
1867	amino sugar biosynthetic process (GO:0046349)	1/12	0.389668	0.632957	0	0	2.16635	2.0417	GNPNAT1
1868	angiotensin maturation (GO:0002003)	1/12	0.389668	0.632957	0	0	2.16635	2.0417	ATP6AP2
1869	autophagy of peroxisome (GO:0030242)	1/12	0.389668	0.632957	0	0	2.16635	2.0417	RB1CC1
1870	axonal fasciculation (GO:0007413)	1/12	0.389668	0.632957	0	0	2.16635	2.0417	RTN4
1871	cell cycle checkpoint signaling (GO:0000075)	1/12	0.389668	0.632957	0	0	2.16635	2.0417	ZWINT
1872	cellular response to growth hormone stimulus (GO:0071378)	1/12	0.389668	0.632957	0	0	2.16635	2.0417	PTK2
1873	cellular response to thyroid hormone stimulus (GO:0097067)	1/12	0.389668	0.632957	0	0	2.16635	2.0417	KLF9
1874	cGMP metabolic process (GO:0046068)	1/12	0.389668	0.632957	0	0	2.16635	2.0417	GUCY2C
1875	chromatin assembly or disassembly (GO:0006333)	1/12	0.389668	0.632957	0	0	2.16635	2.0417	HDAC8
1876	dermatan sulfate biosynthetic process (GO:0030208)	1/12	0.389668	0.632957	0	0	2.16635	2.0417	NCAN
1877	endoplasmic reticulum membrane organization (GO:0090158)	1/12	0.389668	0.632957	0	0	2.16635	2.0417	RTN4
1878	epithelial cell-cell adhesion (GO:0090136)	1/12	0.389668	0.632957	0	0	2.16635	2.0417	VCL
1879	eye photoreceptor cell differentiation (GO:0001754)	1/12	0.389668	0.632957	0	0	2.16635	2.0417	VEGFA
1880	Golgi localization (GO:0051645)	1/12	0.389668	0.632957	0	0	2.16635	2.0417	CDC42
1881	histone H3-K9 demethylation (GO:0033169)	1/12	0.389668	0.632957	0	0	2.16635	2.0417	JMJD1C
1882	inositol phosphate catabolic process (GO:0071545)	1/12	0.389668	0.632957	0	0	2.16635	2.0417	INPP1
1883	intrinsic apoptotic signaling pathway in response to oxidative stress (GO:0008631)	1/12	0.389668	0.632957	0	0	2.16635	2.0417	ARL6IP5
1884	keratan sulfate catabolic process (GO:0042340)	1/12	0.389668	0.632957	0	0	2.16635	2.0417	GALNS
1885	magnesium ion transport (GO:0015693)	1/12	0.389668	0.632957	0	0	2.16635	2.0417	NIPAL2
1886	melanocyte differentiation (GO:0030318)	1/12	0.389668	0.632957	0	0	2.16635	2.0417	USP13
1887	microtubule anchoring (GO:0034453)	1/12	0.389668	0.632957	0	0	2.16635	2.0417	CLASP1
1888	mitochondrial electron transport, ubiquinol to cytochrome c (GO:0006122)	1/12	0.389668	0.632957	0	0	2.16635	2.0417	UQCRQ
1889	mitochondrion distribution (GO:0048311)	1/12	0.389668	0.632957	0	0	2.16635	2.0417	MEF2A
1890	mitotic nuclear membrane disassembly (GO:0007077)	1/12	0.389668	0.632957	0	0	2.16635	2.0417	PRKCA
1891	modulation by host of viral process (GO:0044788)	1/12	0.389668	0.632957	0	0	2.16635	2.0417	IGF2R
1892	motile cilium assembly (GO:0044458)	1/12	0.389668	0.632957	0	0	2.16635	2.0417	SPATA6
1893	mRNA transcription (GO:0009299)	1/12	0.389668	0.632957	0	0	2.16635	2.0417	HIPK3
1894	negative regulation of B cell proliferation (GO:0030889)	1/12	0.389668	0.632957	0	0	2.16635	2.0417	LYN
1895	negative regulation of cardiac muscle hypertrophy (GO:0010614)	1/12	0.389668	0.632957	0	0	2.16635	2.0417	LMNA
1896	negative regulation of cilium assembly (GO:1902018)	1/12	0.389668	0.632957	0	0	2.16635	2.0417	MAP4
1897	negative regulation of fatty acid biosynthetic process (GO:0045717)	1/12	0.389668	0.632957	0	0	2.16635	2.0417	TRIB3
1898	negative regulation of gene silencing by miRNA (GO:0060965)	1/12	0.389668	0.632957	0	0	2.16635	2.0417	PPARG
1899	negative regulation of glucose transmembrane transport (GO:0010829)	1/12	0.389668	0.632957	0	0	2.16635	2.0417	GRB10
1900	negative regulation of heart contraction (GO:0045822)	1/12	0.389668	0.632957	0	0	2.16635	2.0417	PDE4D
1901	negative regulation of leukocyte apoptotic process (GO:2000107)	1/12	0.389668	0.632957	0	0	2.16635	2.0417	GAS6
1902	negative regulation of microtubule polymerization (GO:0031115)	1/12	0.389668	0.632957	0	0	2.16635	2.0417	MAP2
1903	negative regulation of release of sequestered calcium ion into cytosol (GO:0051280)	1/12	0.389668	0.632957	0	0	2.16635	2.0417	FKBP1A
1904	negative regulation of ryanodine-sensitive calcium-release channel activity (GO:0060315)	1/12	0.389668	0.632957	0	0	2.16635	2.0417	FKBP1A
1905	negative regulation of transcription elongation from RNA polymerase II promoter (GO:0034244)	1/12	0.389668	0.632957	0	0	2.16635	2.0417	HNRNPU
1906	negative regulation of vascular permeability (GO:0043116)	1/12	0.389668	0.632957	0	0	2.16635	2.0417	VEGFA
1907	nucleotide-sugar metabolic process (GO:0009225)	1/12	0.389668	0.632957	0	0	2.16635	2.0417	GMDS
1908	positive regulation of actin filament depolymerization (GO:0030836)	1/12	0.389668	0.632957	0	0	2.16635	2.0417	CFL2
1909	positive regulation of branching involved in ureteric bud morphogenesis (GO:0090190)	1/12	0.389668	0.632957	0	0	2.16635	2.0417	VEGFA
1910	positive regulation of cellular senescence (GO:2000774)	1/12	0.389668	0.632957	0	0	2.16635	2.0417	YPEL3
1911	positive regulation of protein depolymerization (GO:1901881)	1/12	0.389668	0.632957	0	0	2.16635	2.0417	CFL2
1912	positive regulation of pseudopodium assembly (GO:0031274)	1/12	0.389668	0.632957	0	0	2.16635	2.0417	CDC42
1913	positive regulation of vascular permeability (GO:0043117)	1/12	0.389668	0.632957	0	0	2.16635	2.0417	VEGFA
1914	regulation of angiotensin levels in blood (GO:0002002)	1/12	0.389668	0.632957	0	0	2.16635	2.0417	ATP6AP2
1915	regulation of keratinocyte migration (GO:0051547)	1/12	0.389668	0.632957	0	0	2.16635	2.0417	MAP4K4
1916	regulation of myoblast fusion (GO:1901739)	1/12	0.389668	0.632957	0	0	2.16635	2.0417	MAPK14
1917	regulation of nucleobase-containing compound metabolic process (GO:0019219)	1/12	0.389668	0.632957	0	0	2.16635	2.0417	IGF2BP2
1918	regulation of oxidative stress-induced cell death (GO:1903201)	1/12	0.389668	0.632957	0	0	2.16635	2.0417	FYN
1919	regulation of pseudopodium assembly (GO:0031272)	1/12	0.389668	0.632957	0	0	2.16635	2.0417	CDC42
1920	regulation of sister chromatid cohesion (GO:0007063)	1/12	0.389668	0.632957	0	0	2.16635	2.0417	HDAC8
1921	regulation of triglyceride catabolic process (GO:0010896)	1/12	0.389668	0.632957	0	0	2.16635	2.0417	DAGLB
1922	regulation of vascular associated smooth muscle cell migration (GO:1904752)	1/12	0.389668	0.632957	0	0	2.16635	2.0417	TPM1
1923	positive regulation of cellular protein metabolic process (GO:0032270)	5/102	0.393216	0.637393	0	0	1.22894	1.14709	CYFIP2;HSP90AA1;FBXW11;INHBA;OGT
1924	positive regulation of vasculature development (GO:1904018)	5/102	0.393216	0.637393	0	0	1.22894	1.14709	ITGB1;PDPK1;PRKCA;HIPK2;VEGFA
1925	regulation of cell death (GO:0010941)	5/102	0.393216	0.637393	0	0	1.22894	1.14709	ADNP2;CHMP4B;TSC1;SOX11;RAD18
1926	regulation of protein catabolic process (GO:0042176)	5/102	0.393216	0.637393	0	0	1.22894	1.14709	EEF1A1;GSK3B;MDM2;AZIN2;OAZ2
1927	glycosaminoglycan catabolic process (GO:0006027)	3/56	0.393944	0.637581	0	0	1.34926	1.25689	GALNS;NCAN;CD44
1928	regulation of ATP metabolic process (GO:1903578)	3/56	0.393944	0.637581	0	0	1.34926	1.25689	NUP93;NUP205;OGT
1929	sensory organ development (GO:0007423)	3/56	0.393944	0.637581	0	0	1.34926	1.25689	BMPR1B;ATF6;HIPK2
1930	negative regulation of NF-kappaB transcription factor activity (GO:0032088)	4/79	0.394734	0.638198	0	0	1.27142	1.18184	PRMT2;OTULIN;ERBIN;MTURN
1931	positive regulation of proteasomal ubiquitin-dependent protein catabolic process (GO:0032436)	4/79	0.394734	0.638198	0	0	1.27142	1.18184	GSK3B;MDM2;TRIB3;RCHY1
1932	negative regulation of extrinsic apoptotic signaling pathway via death domain receptors (GO:1902042)	2/34	0.400572	0.642933	0	0	1.48958	1.36276	GSK3B;ARHGEF2
1933	phosphatidylinositol 3-kinase signaling (GO:0014065)	2/34	0.400572	0.642933	0	0	1.48958	1.36276	PIK3CA;PIK3CB
1934	positive regulation of pri-miRNA transcription by RNA polymerase II (GO:1902895)	2/34	0.400572	0.642933	0	0	1.48958	1.36276	JUN;PPARG
1935	regulation of myoblast differentiation (GO:0045661)	2/34	0.400572	0.642933	0	0	1.48958	1.36276	MAPK14;RBM24
1936	secondary alcohol biosynthetic process (GO:1902653)	2/34	0.400572	0.642933	0	0	1.48958	1.36276	SQLE;INSIG2
1937	sister chromatid segregation (GO:0000819)	2/34	0.400572	0.642933	0	0	1.48958	1.36276	INO80;ZWINT
1938	striated muscle tissue development (GO:0014706)	2/34	0.400572	0.642933	0	0	1.48958	1.36276	SVIL;SGCD
1939	termination of RNA polymerase II transcription (GO:0006369)	2/34	0.400572	0.642933	0	0	1.48958	1.36276	CPSF7;PAPOLA
1940	regulation of cytokine production (GO:0001817)	7/150	0.401053	0.642933	0	0	1.16717	1.06639	LYN;PER1;SYT11;SNAI2;IGF2BP2;MAPK14;PLD3
1941	glycerophospholipid metabolic process (GO:0006650)	4/80	0.403906	0.642933	0	0	1.25463	1.13741	PIP5K1A;SERINC1;PIGF;PAFAH1B1
1942	negative regulation of cell cycle G2/M phase transition (GO:1902750)	3/57	0.404894	0.642933	0	0	1.3242	1.19725	USP47;PSME4;ATF5
1943	positive regulation of interferon-gamma production (GO:0032729)	3/57	0.404894	0.642933	0	0	1.3242	1.19725	SLC7A5;PDE4D;CEBPG
1944	protein K48-linked ubiquitination (GO:0070936)	3/57	0.404894	0.642933	0	0	1.3242	1.19725	UBE2H;UBE2D3;UBE2D1
1945	regulation of bone mineralization (GO:0030500)	3/57	0.404894	0.642933	0	0	1.3242	1.19725	SGMS2;BMPR1B;BMPR1A
1946	regulation of reactive oxygen species metabolic process (GO:2000377)	3/57	0.404894	0.642933	0	0	1.3242	1.19725	MPV17;RAC1;MAPK14
1947	cellular metal ion homeostasis (GO:0006875)	5/104	0.409285	0.642933	0	0	1.20399	1.07557	SLC24A3;KCNMA1;ANK2;ATP13A3;LETM2
1948	mRNA transport (GO:0051028)	5/104	0.409285	0.642933	0	0	1.20399	1.07557	NUP93;NUP205;HNRNPA2B1;EIF4E;AGFG1
1949	activation of cysteine-type endopeptidase activity involved in apoptotic process (GO:0006919)	4/81	0.413052	0.642933	0	0	1.23827	1.09485	APAF1;EIF2AK3;PPARG;NGF
1950	negative regulation of protein modification process (GO:0031400)	4/81	0.413052	0.642933	0	0	1.23827	1.09485	LYN;GSK3B;PIP5KL1;PTPN13
1951	cardiac right ventricle morphogenesis (GO:0003215)	1/13	0.414279	0.642933	0	0	1.98571	1.74984	BMPR1A
1952	cell part morphogenesis (GO:0032990)	1/13	0.414279	0.642933	0	0	1.98571	1.74984	PACSIN2
1953	cellular biogenic amine metabolic process (GO:0006576)	1/13	0.414279	0.642933	0	0	1.98571	1.74984	OAZ2
1954	cellular potassium ion homeostasis (GO:0030007)	1/13	0.414279	0.642933	0	0	1.98571	1.74984	KCNMA1
1955	central nervous system neuron axonogenesis (GO:0021955)	1/13	0.414279	0.642933	0	0	1.98571	1.74984	HSP90AA1
1956	central nervous system projection neuron axonogenesis (GO:0021952)	1/13	0.414279	0.642933	0	0	1.98571	1.74984	PAFAH1B1
1957	chondroitin sulfate catabolic process (GO:0030207)	1/13	0.414279	0.642933	0	0	1.98571	1.74984	NCAN
1958	dermatan sulfate metabolic process (GO:0030205)	1/13	0.414279	0.642933	0	0	1.98571	1.74984	NCAN
1959	DNA catabolic process (GO:0006308)	1/13	0.414279	0.642933	0	0	1.98571	1.74984	DFFB
1960	embryonic appendage morphogenesis (GO:0035113)	1/13	0.414279	0.642933	0	0	1.98571	1.74984	FBXW4
1961	endochondral bone morphogenesis (GO:0060350)	1/13	0.414279	0.642933	0	0	1.98571	1.74984	BMPR1B
1962	glucan biosynthetic process (GO:0009250)	1/13	0.414279	0.642933	0	0	1.98571	1.74984	PGM1
1963	glycogen biosynthetic process (GO:0005978)	1/13	0.414279	0.642933	0	0	1.98571	1.74984	PGM1
1964	homeostasis of number of cells (GO:0048872)	1/13	0.414279	0.642933	0	0	1.98571	1.74984	NAPEPLD
1965	icosanoid secretion (GO:0032309)	1/13	0.414279	0.642933	0	0	1.98571	1.74984	PNPLA8
1966	macrophage activation involved in immune response (GO:0002281)	1/13	0.414279	0.642933	0	0	1.98571	1.74984	DYSF
1967	mature B cell differentiation involved in immune response (GO:0002313)	1/13	0.414279	0.642933	0	0	1.98571	1.74984	DOCK11
1968	mitochondrial outer membrane permeabilization (GO:0097345)	1/13	0.414279	0.642933	0	0	1.98571	1.74984	BCL2L11
1969	negative regulation by host of viral transcription (GO:0043922)	1/13	0.414279	0.642933	0	0	1.98571	1.74984	JUN
1970	negative regulation of autophagosome assembly (GO:1902902)	1/13	0.414279	0.642933	0	0	1.98571	1.74984	CHMP4B
1971	negative regulation of cellular senescence (GO:2000773)	1/13	0.414279	0.642933	0	0	1.98571	1.74984	ZKSCAN3
1972	negative regulation of endoplasmic reticulum unfolded protein response (GO:1900102)	1/13	0.414279	0.642933	0	0	1.98571	1.74984	HSPA5
1973	negative regulation of hippo signaling (GO:0035331)	1/13	0.414279	0.642933	0	0	1.98571	1.74984	MAPK14
1974	negative regulation of myotube differentiation (GO:0010832)	1/13	0.414279	0.642933	0	0	1.98571	1.74984	BDNF
1975	negative regulation of stem cell differentiation (GO:2000737)	1/13	0.414279	0.642933	0	0	1.98571	1.74984	HNRNPU
1976	negative regulation of viral release from host cell (GO:1902187)	1/13	0.414279	0.642933	0	0	1.98571	1.74984	TRIM35
1977	polyamine metabolic process (GO:0006595)	1/13	0.414279	0.642933	0	0	1.98571	1.74984	OAZ2
1978	positive regulation of calcium ion-dependent exocytosis (GO:0045956)	1/13	0.414279	0.642933	0	0	1.98571	1.74984	SYT4
1979	positive regulation of ERAD pathway (GO:1904294)	1/13	0.414279	0.642933	0	0	1.98571	1.74984	USP13
1980	positive regulation of histone deacetylation (GO:0031065)	1/13	0.414279	0.642933	0	0	1.98571	1.74984	VEGFA
1981	positive regulation of insulin receptor signaling pathway (GO:0046628)	1/13	0.414279	0.642933	0	0	1.98571	1.74984	SORBS1
1982	positive regulation of mRNA metabolic process (GO:1903313)	1/13	0.414279	0.642933	0	0	1.98571	1.74984	ZC3HAV1
1983	positive regulation of protein acetylation (GO:1901985)	1/13	0.414279	0.642933	0	0	1.98571	1.74984	CAMK1
1984	positive regulation of sodium ion transport (GO:0010765)	1/13	0.414279	0.642933	0	0	1.98571	1.74984	ANK3
1985	positive regulation of transporter activity (GO:0032411)	1/13	0.414279	0.642933	0	0	1.98571	1.74984	TRPC6
1986	pre-mRNA cleavage required for polyadenylation (GO:0098789)	1/13	0.414279	0.642933	0	0	1.98571	1.74984	CPSF7
1987	protein heterotetramerization (GO:0051290)	1/13	0.414279	0.642933	0	0	1.98571	1.74984	CPSF7
1988	pteridine-containing compound metabolic process (GO:0042558)	1/13	0.414279	0.642933	0	0	1.98571	1.74984	HSP90AA1
1989	purine ribonucleoside triphosphate metabolic process (GO:0009205)	1/13	0.414279	0.642933	0	0	1.98571	1.74984	RHOQ
1990	regulation of cell aging (GO:0090342)	1/13	0.414279	0.642933	0	0	1.98571	1.74984	LMNA
1991	regulation of interleukin-5 production (GO:0032674)	1/13	0.414279	0.642933	0	0	1.98571	1.74984	PDE4D
1992	regulation of lysosomal lumen pH (GO:0035751)	1/13	0.414279	0.642933	0	0	1.98571	1.74984	ATP6AP2
1993	regulation of mRNA metabolic process (GO:1903311)	1/13	0.414279	0.642933	0	0	1.98571	1.74984	SRPK2
1994	regulation of receptor signaling pathway via STAT (GO:1904892)	1/13	0.414279	0.642933	0	0	1.98571	1.74984	DOT1L
1995	regulation of response to stress (GO:0080134)	1/13	0.414279	0.642933	0	0	1.98571	1.74984	SLC38A2
1996	regulation of short-term neuronal synaptic plasticity (GO:0048172)	1/13	0.414279	0.642933	0	0	1.98571	1.74984	SHISA9
1997	response to iron ion (GO:0010039)	1/13	0.414279	0.642933	0	0	1.98571	1.74984	BCL2
1998	response to thyroid hormone (GO:0097066)	1/13	0.414279	0.642933	0	0	1.98571	1.74984	KLF9
1999	ribosomal subunit export from nucleus (GO:0000054)	1/13	0.414279	0.642933	0	0	1.98571	1.74984	XPO1
[truncated: 1,123 more rows]

## Sheet: GO_Biological_Process_2021_down
Column1	Term	Overlap	P.value	Adjusted.P.value	Old.P.value	Old.Adjusted.P.value	Odds.Ratio	Combined.Score	Genes
1	chemical synaptic transmission (GO:0007268)	60/306	1.93713e-29	4.60457e-26	0	0	7.74847	512.28	CHRM2;GABRB2;GABRB1;GRIK5;CPNE6;GRIK4;HTR2C;GRIK1;GRIK2;HTR4;GRM1;GRM3;GRM5;HTR7;GRM7;UNC13B;UNC13C;GRID2;UNC13A;GRID1;GABRG3;SYN2;GABRG1;SHISA6;AMPH;HAP1;GRIA2;CHRNA7;NRXN1;NRXN2;LIN7A;CACNA1E;GLRA2;PRKAR2B;SLC17A6;MBP;ASIC2;TSPOAP1;NTSR1;GRIA3;GRIA4;GABRA2;GABBR2;PTPRN2;SLC12A5;HTR1F;GABRA4;GAD1;GABRA3;GAD2;OPRK1;GRIN2D;GRIN1;DLG1;RIT2;DLG2;NOVA1;CAMK4;RIMBP2;PDE7B
2	anterograde trans-synaptic signaling (GO:0098916)	49/244	1.06785e-24	1.26914e-21	0	0	7.86037	433.864	CHRM2;GABRB2;GABRB1;CPNE6;GRIK4;HTR2C;GRIK1;GRIK2;HTR4;GRM1;GRM3;GRM5;HTR7;GRM7;UNC13B;UNC13C;GABRG3;SYN2;GABRG1;AMPH;HAP1;GRIA2;CHRNA7;NRXN1;NRXN2;CACNA1E;GLRA2;PRKAR2B;MBP;ASIC2;NTSR1;GRIA3;GRIA4;GABRA2;GABBR2;SLC12A5;HTR1F;GABRA4;GAD1;GABRA3;GAD2;OPRK1;GRIN1;DLG1;RIT2;DLG2;NOVA1;CAMK4;PDE7B
3	modulation of chemical synaptic transmission (GO:0050804)	28/109	1.29212e-17	1.02379e-14	0	0	10.5167	408.971	MCTP1;CHRNA7;GRIK5;CAMK2A;GRIK4;GRIK1;GRIK2;CPLX2;LRP8;GRM1;BEGAIN;GRM3;GRM5;RELN;OPHN1;GRM7;GRM8;NTF3;LRRC4C;DLGAP3;LGI1;GRID2;UNC13A;IQSEC2;GRID1;BAIAP3;SLC8A3;NRG3
4	cell-cell adhesion via plasma-membrane adhesion molecules (GO:0098742)	31/170	7.60217e-15	4.51759e-12	0	0	6.79685	220.968	PTPRT;TENM1;TENM2;TENM3;TENM4;CDH9;CDH7;ROBO1;CDH6;TRO;IGSF21;CDH4;ALCAM;CDH22;LRRC4C;GPC6;KIRREL3;NTNG1;GRID2;CADM1;CNTN6;UNC5D;PTPRD;LRFN5;CDH10;IL1RAPL1;CDH12;CDH13;ADGRL1;DSCAML1;ADGRL3
5	nervous system development (GO:0007399)	50/447	4.58635e-14	2.18035e-11	0	0	3.90449	119.919	SEMA5A;CHRM2;TENM1;SH3GL3;CPNE6;ROGDI;GRIK1;LDB2;RAPGEFL1;ROBO1;OPHN1;NRCAM;EPHB1;CHST8;KIRREL3;RBFOX1;TRPC5;SRRM4;SEMA6A;RBFOX3;NRG1;ZEB2;VCAN;ADGRB2;NAV3;SCN8A;HAP1;LY6H;DSCAML1;HDAC4;NRXN1;NRXN2;PTN;SNTG2;RELN;EFNB3;NTF3;SPOCK1;MBP;ASIC2;LGI1;CNTN6;POU6F2;LSAMP;ARHGAP26;NELL1;AHI1;SERPINI1;FGF13;ADGRL3
6	axon guidance (GO:0007411)	32/203	1.92675e-13	7.63314e-11	0	0	5.70269	166.962	SEMA5A;NRP1;SEMA5B;NRP2;SHC3;SH3KBP1;NRXN1;PTPRO;PIK3R1;RAP1GAP;ROBO1;ALCAM;RELN;EFNB3;OPHN1;CHN1;PLXNA2;SLIT1;TNR;SLIT3;EPHB1;LGI1;EPHA6;SEMA6A;CNTN6;UNC5C;UNC5D;SEMA4G;NFIB;DOK6;DSCAML1;EPHA3
7	glutamate receptor signaling pathway (GO:0007215)	15/37	2.49964e-13	8.48807e-11	0	0	20.3881	591.609	GRIA2;GRID2;GRIK4;GRIK1;GRIK2;GRM1;GRIN1;GRM3;GRM5;GRIN3A;GRM7;GRM8;PLCB1;GRIA3;GRIA4
8	synaptic transmission, glutamatergic (GO:0035249)	11/18	1.22011e-12	3.62526e-10	0	0	46.7367	1282.08	UNC13B;GRIA2;UNC13C;GRID2;UNC13A;GRID1;GRIK5;GRIK4;SLC17A6;GRIK1;GRIK2
9	axonogenesis (GO:0007409)	32/240	1.96381e-11	5.18664e-09	0	0	4.67922	115.359	SEMA5A;NRP1;SEMA5B;NRP2;SHC3;SH3KBP1;NRXN1;PTPRO;PIK3R1;RAP1GAP;ROBO1;RELN;EFNB3;OPHN1;SLIT1;TNR;NRCAM;SLIT3;CTNNA2;EPHB1;NTNG1;LGI1;EPHA6;SEMA6A;CNTN6;UNC5C;CCK;UNC5D;SEMA4G;DOK6;DSCAML1;EPHA3
10	regulation of neurotransmitter receptor activity (GO:0099601)	15/58	4.16977e-10	9.91154e-08	0	0	10.4198	225.046	GRIA2;CAMK2A;OPRM1;SHISA6;BEGAIN;GRIN1;CACNG8;DLG1;RELN;DLG2;NETO1;DLGAP3;GRIA3;CACNG4;GRIA4
11	regulation of trans-synaptic signaling (GO:0099177)	12/35	6.393e-10	1.38147e-07	0	0	15.5284	328.746	GRID2;RELN;IQSEC2;NRG3;GRID1;GRIK5;NTF3;GRIK4;GRIK1;GRIK2;LRRC4C;LRP8
12	regulation of synaptic transmission, glutamatergic (GO:0051966)	12/46	2.13619e-08	4.23143e-06	0	0	10.4985	185.421	GRM3;CACNG8;GRM5;RELN;UNC13A;GRM7;OPHN1;NRXN1;GRM8;GRIK1;GRM1;CACNG4
13	regulation of cation channel activity (GO:2001257)	16/89	3.17037e-08	5.7969e-06	0	0	6.5468	113.042	GRIA2;CAMK2A;OPRM1;SHISA6;GRIN1;CACNG8;DLG1;RELN;DLG2;FGF14;NETO1;DMD;FGF13;GRIA3;CACNG4;GRIA4
14	heterophilic cell-cell adhesion via plasma membrane cell adhesion molecules (GO:0007157)	11/42	7.9595e-08	1.32242e-05	0	0	10.5403	172.296	PTPRD;TENM1;IGSF21;TENM2;GRID2;TENM3;ALCAM;TENM4;CADM1;IL1RAPL1;ADGRL1
15	central nervous system development (GO:0007417)	28/268	8.34508e-08	1.32242e-05	0	0	3.52009	57.374	SH3GL3;CNTNAP2;ROGDI;GRIK1;SNTG2;RELN;NNAT;SPOCK1;NRCAM;MBP;ASIC2;CHST8;CNTN6;POU6F2;SMARCA1;MEIS2;GRIN2D;GRIN1;SLC8A3;AHI1;VCAN;PITPNM1;NFIB;SERPINI1;HAP1;DSCAML1;ADGRL2;ADGRL3
16	positive regulation of synaptic transmission (GO:0050806)	14/73	9.86838e-08	1.46607e-05	0	0	7.07097	114.064	LGI1;CHRNA7;NRXN1;GRIK2;ADCY8;ADRA1A;PRKCZ;GRIN2D;BAIAP3;SLC8A3;CACNG8;RELN;HAP1;CACNG4
17	synaptic transmission, GABAergic (GO:0051932)	6/11	5.10849e-07	7.14288e-05	0	0	35.4211	513.152	GABRA2;GABRB2;GABRA4;GABRA3;GABRG3;GABRG1
18	regulation of NMDA receptor activity (GO:2000310)	9/32	6.32044e-07	8.34649e-05	0	0	11.5927	165.478	GRIA2;DLG1;RELN;DLG2;CAMK2A;OPRM1;GRIA3;GRIA4;GRIN1
19	signal release from synapse (GO:0099643)	10/43	1.03866e-06	0.000129942	0	0	8.98664	123.814	PCLO;PTPRN2;UNC13A;NRXN1;GAD1;NRXN2;GAD2;LIN7A;CPLX2;SYN2
20	regulation of potassium ion transmembrane transport (GO:1901379)	11/54	1.24107e-06	0.000147501	0	0	7.59413	103.277	DPP10;GABBR2;DLG1;KCNIP1;KCNIP3;KCNIP4;NEDD4L;CACNA1D;KCNN2;KCNAB2;KCNJ3
21	neurotransmitter secretion (GO:0007269)	10/44	1.30466e-06	0.000147675	0	0	8.72188	118.178	PCLO;PTPRN2;UNC13A;NRXN1;GAD1;NRXN2;GAD2;LIN7A;CPLX2;SYN2
22	axon extension involved in axon guidance (GO:0048846)	5/8	2.00241e-06	0.000206944	0	0	49.126	644.59	NRP1;NRP2;ALCAM;SLIT1;SLIT3
23	neuron projection extension involved in neuron projection guidance (GO:1902284)	5/8	2.00241e-06	0.000206944	0	0	49.126	644.59	NRP1;NRP2;ALCAM;SLIT1;SLIT3
24	regulation of cell migration (GO:0030334)	33/408	2.31852e-06	0.00022963	0	0	2.65738	34.4783	SEMA5A;PTPRT;SEMA5B;MCTP1;CAMK2A;PTPRJ;PTPRK;LDB2;FGF1;ROBO1;DOCK10;DACH1;PDGFD;MGAT5;NTF3;PLXNA2;ENPP2;PHACTR1;CTNNA2;SCAI;SASH1;NTNG1;SEMA6A;NTRK3;SEMA4G;IGF1;SULF1;TMEFF2;FRMD5;NAV3;CDH13;SGK1;FGF10
25	homophilic cell adhesion via plasma membrane adhesion molecules (GO:0007156)	11/60	3.71143e-06	0.000352883	0	0	6.66217	83.3044	PTPRT;TRO;KIRREL3;IGSF21;CDH4;TENM3;CADM1;CNTN6;CDH13;DSCAML1;ROBO1
26	synapse organization (GO:0050808)	16/126	4.13032e-06	0.000369006	0	0	4.33635	53.7584	UNC13B;KIRREL3;NTNG1;UNC13C;UNC13A;CHRNA7;NRXN1;NRXN2;PTPRD;SLC8A3;LRFN5;GRM5;NRCAM;LRRC4C;GPC6;ADGRL3
27	regulation of cation transmembrane transport (GO:1904062)	8/30	4.19148e-06	0.000369006	0	0	10.7571	133.199	DPP10;DLG1;KCNIP1;KCNIP3;KCNIP4;CACNA1D;KCNN2;KCNAB2
28	neurotransmitter transport (GO:0006836)	12/73	4.46604e-06	0.000370243	0	0	5.84344	71.9854	UNC13B;GABRA2;UNC13A;PTPRN2;NRXN1;GAD1;NRXN2;SLC17A6;GAD2;LIN7A;SYN2;TSPOAP1
29	chloride transmembrane transport (GO:1902476)	10/50	4.51706e-06	0.000370243	0	0	7.41129	91.2156	GABRA2;GABRB2;GABRB1;GLRA2;SLC12A5;GABRA4;GABRA3;GABRG3;GABRG1;ANO3
30	inorganic cation transmembrane transport (GO:0098662)	25/274	4.9058e-06	0.000388703	0	0	3.01363	36.8419	KCNC1;KCNK9;ATP1A3;CACNA1D;CACNA1C;SLC4A4;NALCN;CACNA1G;KCNN2;ASIC2;TRPM3;SCN1A;KCNH1;TRPC5;KCNH5;KCNH7;TRPC4;KCNB2;SLC6A11;KCNAB2;SLC8A3;SLC6A7;SCN8A;KCNQ5;HCN1
31	regulation of potassium ion transport (GO:0043266)	8/31	5.48664e-06	0.000420701	0	0	10.2888	124.631	DPP10;DLG1;KCNIP1;KCNIP3;KCNIP4;CACNA1D;KCNN2;KCNAB2
32	calcium ion transport (GO:0006816)	15/115	5.88353e-06	0.000437036	0	0	4.46726	53.8008	RYR2;TRPC5;TRPC4;CHRNA7;CAMK2A;ITPR1;CACNA1D;CACNA1C;NALCN;CACNA1E;CACNA1G;SLC8A3;CACNG8;GRIN3A;TRPM3
33	axon extension (GO:0048675)	7/24	8.83783e-06	0.000636592	0	0	12.1653	141.561	SEMA5A;NRP1;SEMA5B;NRP2;ALCAM;SLIT1;SLIT3
34	regulation of postsynaptic membrane potential (GO:0060078)	8/35	1.45646e-05	0.00101823	0	0	8.76275	97.59	GABRA2;GRID2;GABRA4;GABRA3;GABRG3;GABRG1;GRIN2D;GRIN1
35	neuron projection morphogenesis (GO:0048812)	16/140	1.61199e-05	0.00109477	0	0	3.84396	42.4199	NTNG1;CNTNAP2;CNTNAP1;CCK;MYO16;DOCK10;ALCAM;EPB41L3;NTF3;NRCAM;CTNNA2;SGK1;EPHB1;DSCAML1;PACSIN1;GAS7
36	regulation of synapse assembly (GO:0051963)	9/47	1.97162e-05	0.00130181	0	0	7.01118	75.9596	PTPRD;GRID2;LRFN5;NRXN1;IL1RAPL1;SLIT1;SYNDIG1;EPHB1;GPC6
37	adherens junction organization (GO:0034332)	9/49	2.80254e-05	0.00180044	0	0	6.65993	69.8121	CDH6;CDH4;CADM1;CDH10;CDH22;CDH12;CDH13;CDH9;CDH7
38	metal ion transport (GO:0030001)	12/88	3.17704e-05	0.00198732	0	0	4.68648	48.5378	SLC8A3;RYR2;TRPC5;CACNG8;GRIN3A;TRPC4;CHRNA7;CAMK2A;ITPR1;CACNA1D;CACNA1C;CACNA1E
39	regulation of dendrite development (GO:0050773)	8/39	3.38811e-05	0.00199927	0	0	7.63049	78.538	BCL11A;ADGRB3;HECW1;NEDD4L;PTN;CSMD3;LRP8;PACSIN1
40	transmembrane receptor protein tyrosine kinase signaling pathway (GO:0007169)	30/404	3.42145e-05	0.00199927	0	0	2.41087	24.7906	PTPRT;NRP1;NRP2;SHC3;PTPRJ;PIK3R1;FGF1;PTPRG;EFNB3;UBASH3B;FLRT2;GRB14;PDGFD;CHN1;NTF3;EPHB1;EPHA6;NTRK3;NRG1;IGF1;SULF1;PRLR;GRIN1;AHI1;COL4A2;ROR1;HAP1;PLCB1;EPHA3;FGF10
41	regulation of neuron projection development (GO:0010975)	17/165	3.44846e-05	0.00199927	0	0	3.42294	35.1707	NTNG1;TENM3;NTRK3;PTPRO;PTN;RELN;RIT2;IL1RAPL1;CHN1;SPOCK1;ROR1;SERPINI1;CTNNA2;CSMD3;LRRC4C;CAMK2G;EPHA3
42	dendrite arborization (GO:0140059)	4/7	3.82161e-05	0.00212438	0	0	39.241	399.169	NRP1;CHRNA7;PHACTR1;PTN
43	chloride transport (GO:0006821)	11/76	3.84301e-05	0.00212438	0	0	5.01808	51.0172	GABRA2;GABRB2;GABRB1;GLRA2;SLC12A5;TTYH1;GABRA4;GABRA3;GABRG3;GABRG1;ANO3
44	sodium ion transport (GO:0006814)	12/90	3.99013e-05	0.00215558	0	0	4.56584	46.2479	SLC8A3;SLC6A7;SCN8A;NEDD4L;SLC6A11;SGK1;ASIC2;FGF13;SLC4A4;NALCN;SCN1A;HCN1
45	inorganic anion transmembrane transport (GO:0098661)	10/65	5.04108e-05	0.00266281	0	0	5.38584	53.2945	GABRA2;GABRB2;GABRB1;GLRA2;SLC12A5;GABRA4;GABRA3;GABRG3;GABRG1;ANO3
46	neuron projection development (GO:0031175)	17/171	5.43509e-05	0.00280853	0	0	3.28855	32.2937	LGI1;CNTNAP2;CNTNAP1;WHRN;RASGRF1;PPP1R9A;MYO16;DOCK10;GPRIN3;OPHN1;GRM7;EPB41L3;NTF3;SGK1;EPHB1;PACSIN1;GAS7
47	potassium ion transmembrane transport (GO:0071805)	15/139	5.77621e-05	0.00292129	0	0	3.59813	35.1148	KCNH5;SLC12A5;KCNC1;KCNK9;KCNH7;KCNB2;ATP1A3;KCNAB2;NALCN;KCNT2;KCNQ5;KCNN2;KCNH1;KCNJ3;HCN1
48	synaptic membrane adhesion (GO:0099560)	5/14	6.06626e-05	0.00300406	0	0	16.3703	158.958	NTNG1;PTPRD;LRFN5;LRRC4C;GPC6
49	synapse assembly (GO:0007416)	10/69	8.50512e-05	0.00412585	0	0	5.01966	47.0455	KIRREL3;GABRA2;GABRB2;GRID2;LRRTM3;NRXN1;NRXN2;NRCAM;FGF13;ADGRL3
50	G protein-coupled glutamate receptor signaling pathway (GO:0007216)	5/15	8.85238e-05	0.00420842	0	0	14.7325	137.487	GRM3;GRM5;GRM7;GRM8;GRM1
51	positive regulation of cell junction assembly (GO:1901890)	9/57	9.69976e-05	0.00452085	0	0	5.54764	51.2648	PTPRD;CNTNAP2;NRP1;GRID2;NRXN1;IL1RAPL1;SYNDIG1;PTPRJ;EPHB1
52	semaphorin-plexin signaling pathway (GO:0071526)	7/35	0.000125163	0.00572139	0	0	7.38188	66.3328	SEMA5A;NRP1;SEMA5B;NRP2;SEMA6A;PLXNA2;SEMA4G
53	calcium ion transmembrane transport (GO:0070588)	11/87	0.000135365	0.00594768	0	0	4.28933	38.2074	SLC8A3;TRPC5;TRPC4;ATP2B3;CACNA1D;CACNA1C;NALCN;TRPM3;CACNA1G;GRIN2D;GRIN1
54	cell junction assembly (GO:0034329)	12/102	0.000137337	0.00594768	0	0	3.9546	35.1685	CDH6;KIRREL3;OPHN1;CDH10;NRXN1;CDH22;CDH12;NRXN2;NRCAM;CDH9;CDH7;ADGRL3
55	brain development (GO:0007420)	15/150	0.00013762	0.00594768	0	0	3.30306	29.3676	CNTNAP2;ROGDI;SMARCA1;MEIS2;GRIN2D;GRIN1;RELN;PITPNM1;NFIB;NNAT;HAP1;CTNNA2;DSCAML1;ADGRL2;ADGRL3
56	adenylate cyclase-inhibiting G protein-coupled receptor signaling pathway (GO:0007193)	9/60	0.000145954	0.00619522	0	0	5.2205	46.1086	CHRM2;GNAL;GRM7;HTR1F;GRM8;OPRK1;OPRM1;HTR4;ADCY8
57	calcium-dependent cell-cell adhesion via plasma membrane cell adhesion molecules (GO:0016339)	7/36	0.000150985	0.00629633	0	0	7.12696	62.7054	CDH6;CDH10;CDH22;CDH12;CDH13;CDH9;CDH7
58	proteoglycan metabolic process (GO:0006029)	6/26	0.000166574	0.00682667	0	0	8.8484	76.9817	CSGALNACT1;CHST8;CHST11;IGF1;SULF1;HS3ST4
59	regulation of cardiac muscle cell contraction (GO:0086004)	6/27	0.000208225	0.00824917	0	0	8.42661	71.4315	RYR2;DLG1;PDE4B;CTNNA3;CACNA1C;FGF13
60	modulation of excitatory postsynaptic potential (GO:0098815)	6/27	0.000208225	0.00824917	0	0	8.42661	71.4315	SLC8A3;RELN;CHRNA7;NRXN1;PRKCZ;GRIN1
61	neuron migration (GO:0001764)	8/50	0.000214741	0.00836784	0	0	5.62882	47.5415	NRP1;RELN;SPOCK1;NRCAM;CCK;ASTN2;FGF13;ADGRL3
62	cation transport (GO:0006812)	16/174	0.000222139	0.00851653	0	0	3.01144	25.3329	KCNC1;KCNK9;KCNB2;NEDD4L;SLC4A4;GRIN1;SLC8A3;SLC7A8;SCN8A;KCNN2;FGF13;SGK1;TRPM3;KCNH1;SCN1A;KCNJ3
63	positive regulation of excitatory postsynaptic potential (GO:2000463)	5/18	0.000232588	0.00877556	0	0	11.3309	94.7972	RELN;CHRNA7;NRXN1;PRKCZ;GRIN1
64	regulation of neuron migration (GO:2001222)	6/28	0.000257665	0.0094226	0	0	8.04316	66.4675	NTNG1;SEMA6A;NEXMIF;CAMK2A;PHACTR1;CTNNA2
65	positive regulation of synapse assembly (GO:0051965)	6/28	0.000257665	0.0094226	0	0	8.04316	66.4675	PTPRD;GRID2;NRXN1;IL1RAPL1;SYNDIG1;EPHB1
66	protein localization to membrane (GO:0072657)	17/195	0.000270656	0.00974771	0	0	2.84159	23.3427	DPP10;RAB3C;KCNB2;NRXN1;KCNIP3;KCNIP4;NRXN2;LIN7A;PTN;DLG1;DLG2;RABEP1;EPB41L3;MAP7;TSPAN5;FGF13;PACSIN1
67	regulation of exocytosis (GO:0017157)	8/52	0.000284043	0.00985582	0	0	5.37241	43.8731	NSF;RAB3C;IL1RAPL1;RAB27A;RAB27B;HAP1;STXBP6;CPLX2
68	plasma membrane bounded cell projection morphogenesis (GO:0120039)	8/52	0.000284043	0.00985582	0	0	5.37241	43.8731	CNTNAP2;CNTNAP1;NTF3;EPB41L3;SGK1;MYO16;GAS7;PACSIN1
69	positive regulation of signal transduction (GO:0009967)	20/252	0.000286097	0.00985582	0	0	2.56966	20.9664	NRP1;MAML2;CHRNA7;NRXN1;NTRK3;ARMC9;PIK3R1;IGF1;SULF1;FGF1;PRKCZ;ROBO1;GRIN1;RELN;MGAT5;NTF3;TSPAN5;MAML3;HAP1;SASH1
70	regulation of sodium ion transmembrane transporter activity (GO:2000649)	7/40	0.000300726	0.010139	0	0	6.26179	50.7788	FGF14;NETO1;WNK2;HECW1;NEDD4L;DMD;FGF13
71	cell-cell junction assembly (GO:0007043)	9/66	0.000306519	0.010139	0	0	4.66952	37.7775	CDH6;CNTNAP1;PATJ;CDH10;CDH22;EPB41L3;CDH12;CDH9;CDH7
72	regulation of nervous system process (GO:0031644)	5/19	0.000307114	0.010139	0	0	10.521	85.097	SLC8A3;CHRNA7;HTR2C;DLGAP3;BEGAIN
73	G protein-coupled opioid receptor signaling pathway (GO:0038003)	3/5	0.000341905	0.0108361	0	0	44.0813	351.812	OPRK1;OPRM1;ADCY8
74	gamma-aminobutyric acid metabolic process (GO:0009448)	3/5	0.000341905	0.0108361	0	0	44.0813	351.812	GAD1;GAD2;ABAT
75	protein localization to axon (GO:0099612)	3/5	0.000341905	0.0108361	0	0	44.0813	351.812	CNTNAP2;CNTNAP1;EPB41L3
76	regulation of alternative mRNA splicing, via spliceosome (GO:0000381)	8/54	0.000370615	0.0115915	0	0	5.13829	40.5943	SRRM4;RBFOX1;KHDRBS2;KHDRBS3;RBFOX3;NOVA1;CELF2;CELF5
77	ion homeostasis (GO:0050801)	6/30	0.000383914	0.0118515	0	0	7.37214	57.9825	UNC80;SLC12A5;WNK2;NEDD4L;KLHL3;SLC4A4
78	cardiac muscle cell action potential involved in contraction (GO:0086002)	6/31	0.000462878	0.0141059	0	0	7.07689	54.3367	RYR2;NEDD4L;CACNA1D;CACNA1C;CACNA1G;SCN1A
79	regulation of ventricular cardiac muscle cell action potential (GO:0098911)	4/12	0.000473449	0.0142454	0	0	14.7116	112.624	RYR2;DLG1;CTNNA3;CACNA1C
80	positive regulation of cell projection organization (GO:0031346)	12/117	0.000497583	0.0147488	0	0	3.38701	25.7608	PTPRD;TENM3;RELN;RIT2;NTRK3;IL1RAPL1;PLXNA2;ROR1;SERPINI1;PTN;EPHA3;ROBO1
81	acetylcholine receptor signaling pathway (GO:0095500)	5/21	0.000508793	0.0147488	0	0	9.20494	69.8053	CHRM2;CHRNA7;LYPD1;LY6H;PLCB1
82	calcium ion transport into cytosol (GO:0060402)	5/21	0.000508793	0.0147488	0	0	9.20494	69.8053	RYR2;CACNA1C;ADRA1A;GRIN2D;GRIN1
83	sodium ion transmembrane transport (GO:0035725)	10/87	0.000588055	0.016841	0	0	3.84264	28.5842	SLC8A3;SLC6A7;SCN8A;ATP1A3;SLC6A11;ASIC2;SLC4A4;NALCN;SCN1A;HCN1
84	positive regulation of nervous system development (GO:0051962)	7/45	0.000634591	0.0176161	0	0	5.43646	40.0261	PTPRD;GRID2;NRXN1;IL1RAPL1;SYNDIG1;OPRM1;EPHB1
85	positive regulation of neuron projection development (GO:0010976)	10/88	0.000644195	0.0176161	0	0	3.79318	27.8704	TENM3;RELN;RIT2;NTRK3;ROR1;PTN;SERPINI1;LRP8;EPHA3;PACSIN1
86	negative chemotaxis (GO:0050919)	6/33	0.000658325	0.0176161	0	0	6.55199	47.9987	SEMA6A;SLIT1;SLIT3;UNC5C;SEMA4G;ROBO1
87	regulation of digestive system process (GO:0044058)	3/6	0.000666994	0.0176161	0	0	29.386	214.892	OPRK1;SGK1;FGF10
88	retinal ganglion cell axon guidance (GO:0031290)	3/6	0.000666994	0.0176161	0	0	29.386	214.892	NRP1;ALCAM;EPHB1
89	imitative learning (GO:0098596)	3/6	0.000666994	0.0176161	0	0	29.386	214.892	CNTNAP2;NRXN1;NRXN2
90	vocal learning (GO:0042297)	3/6	0.000666994	0.0176161	0	0	29.386	214.892	CNTNAP2;NRXN1;NRXN2
91	potassium ion transport (GO:0006813)	12/122	0.000725996	0.0189636	0	0	3.23222	23.3624	KCNH5;KCNC1;KCNK9;KCNH7;KCNB2;KCNQ5;KCNN2;KCNAB2;NALCN;KCNH1;KCNJ3;HCN1
92	protein localization to cell periphery (GO:1990778)	13/140	0.000766586	0.0198063	0	0	3.03485	21.7707	DPP10;RAB3C;KCNB2;KCNIP3;KCNIP4;LIN7A;DLG1;RABEP1;EPB41L3;MAP7;TSPAN5;FGF13;PACSIN1
93	regulation of endocytosis (GO:0030100)	8/61	0.000856778	0.0218985	0	0	4.45803	31.4841	MCTP1;RIT2;OPHN1;CALY;CDH13;NEDD4L;EPHA3;PACSIN1
94	regulation of axon extension involved in axon guidance (GO:0048841)	5/24	0.000979061	0.0247578	0	0	7.75032	53.7013	SEMA5A;NRP1;SEMA5B;SEMA6A;SEMA4G
95	dendrite morphogenesis (GO:0048813)	6/36	0.0010645	0.0266348	0	0	5.89588	40.3588	DOCK10;CHRNA7;PHACTR1;PTN;CTNNA2;EPHB1
96	excitatory chemical synaptic transmission (GO:0098976)	3/7	0.00113858	0.0273374	0	0	22.0384	149.375	SHISA6;GRIN2D;GRIN1
97	regulation of vascular associated smooth muscle cell apoptotic process (GO:1905459)	3/7	0.00113858	0.0273374	0	0	22.0384	149.375	PDCD4;E2F3;IGF1
98	synaptic vesicle docking (GO:0016081)	3/7	0.00113858	0.0273374	0	0	22.0384	149.375	UNC13B;UNC13C;UNC13A
99	neuron projection arborization (GO:0140058)	3/7	0.00113858	0.0273374	0	0	22.0384	149.375	CHRNA7;PHACTR1;PTN
100	regulation of cardiac muscle cell action potential (GO:0098901)	5/25	0.00119088	0.0278383	0	0	7.36242	49.5717	RYR2;DLG1;CTNNA3;CACNA1C;FGF13
101	peripheral nervous system development (GO:0007422)	5/25	0.00119088	0.0278383	0	0	7.36242	49.5717	ADGRB2;SCN8A;NTF3;SERPINI1;ASIC2
102	regulation of phospholipase C activity (GO:1900274)	4/15	0.00120629	0.0278383	0	0	10.6977	71.8905	NTRK3;NTF3;BICD1;RASGRP1
103	regulation of secretion (GO:0051046)	4/15	0.00120629	0.0278383	0	0	10.6977	71.8905	OPRK1;NRG1;SGK1;FGF10
104	negative regulation of cell motility (GO:2000146)	11/114	0.00139595	0.0319055	0	0	3.16051	20.7777	PTPRT;FRMD5;TMEFF2;DACH1;MCTP1;NAV3;PTPRJ;PTPRK;SULF1;SCAI;ROBO1
105	membrane depolarization during action potential (GO:0086010)	5/26	0.00143476	0.0324803	0	0	7.01147	45.9024	SCN8A;CACNA1D;CACNA1C;CACNA1G;SCN1A
106	cell-cell junction organization (GO:0045216)	9/82	0.00152139	0.0341165	0	0	3.64304	23.6365	CDH6;CDH4;CADM1;CDH10;CDH22;CDH12;CDH13;CDH9;CDH7
107	neuron cell-cell adhesion (GO:0007158)	4/16	0.00156663	0.0348025	0	0	9.80568	63.3332	NRXN1;NRXN2;NCAM2;ASTN2
108	receptor clustering (GO:0043113)	5/28	0.00203001	0.0442692	0	0	6.40111	39.6851	DLG1;DLG2;NRXN1;NRXN2;PTN
109	calcium ion import (GO:0070509)	5/28	0.00203001	0.0442692	0	0	6.40111	39.6851	TRPC4;CACNA1D;CACNA1C;CACNA1E;CACNA1G
110	enzyme linked receptor protein signaling pathway (GO:0007167)	12/140	0.00238692	0.0507753	0	0	2.77509	16.7553	PTPRD;PTPRT;AHI1;EPHA6;SHC3;NTRK3;NTF3;ROR1;PTN;EPHB1;EPHA3;PTPRG
111	regulation of neuronal synaptic plasticity (GO:0048168)	5/29	0.00238713	0.0507753	0	0	6.13408	37.0355	MCTP1;NETO1;CAMK2A;GRIK2;SHISA6
112	calcium ion transmembrane import into cytosol (GO:0097553)	6/42	0.00242493	0.0507753	0	0	4.9117	29.5781	SLC8A3;RYR2;ITPR1;HTR2C;GRIN2D;GRIN1
113	regulation of presynapse assembly (GO:1905606)	4/18	0.00249925	0.0507753	0	0	8.404	50.3548	PTPRD;LRFN5;IL1RAPL1;GPC6
114	regulation of presynapse organization (GO:0099174)	4/18	0.00249925	0.0507753	0	0	8.404	50.3548	PTPRD;LRFN5;IL1RAPL1;GPC6
115	positive chemotaxis (GO:0050918)	4/18	0.00249925	0.0507753	0	0	8.404	50.3548	SEMA5A;NRP1;PTPRJ;FGF10
116	positive regulation of synaptic transmission, glutamatergic (GO:0051968)	4/18	0.00249925	0.0507753	0	0	8.404	50.3548	CACNG8;RELN;NRXN1;CACNG4
117	presynapse assembly (GO:0099054)	4/18	0.00249925	0.0507753	0	0	8.404	50.3548	PTPRD;PCLO;LRRTM3;IL1RAPL1
118	regulation of small GTPase mediated signal transduction (GO:0051056)	12/141	0.00253272	0.0510193	0	0	2.75343	16.4613	ARHGAP20;ARHGEF9;RELN;OPHN1;CHN2;FAM13A;RASGRF1;CHN1;ARHGAP18;ARHGAP26;ARHGAP5;ARHGAP24
119	positive regulation of synapse maturation (GO:0090129)	3/9	0.00260038	0.0519421	0	0	14.6907	87.4406	RELN;NRXN1;ADGRL1
120	lipid modification (GO:0030258)	6/43	0.0027408	0.0538743	0	0	4.77871	28.192	DGKG;PLPP4;PLPPR3;DGKB;MBOAT2;DGKK
121	cardiac muscle cell action potential (GO:0086001)	5/30	0.00278777	0.0538743	0	0	5.88841	34.6387	CACNA1D;DMD;CACNA1C;CACNA1G;SCN1A
122	regulation of long-term synaptic potentiation (GO:1900271)	5/30	0.00278777	0.0538743	0	0	5.88841	34.6387	CALB1;RELN;CHRNA7;PTN;ADCY8
123	positive regulation of small GTPase mediated signal transduction (GO:0051057)	5/30	0.00278777	0.0538743	0	0	5.88841	34.6387	RELN;RASGRF1;IGF1;RASGRP1;FGF10
124	neuron development (GO:0048666)	12/143	0.00284609	0.0545577	0	0	2.71111	15.892	GPRIN3;LGI1;TENM1;CNTNAP2;SRRM4;TENM2;TENM3;OPHN1;TENM4;RASGRF1;ETV1;PPP1R9A
125	generation of neurons (GO:0048699)	15/202	0.00301411	0.0568627	0	0	2.37811	13.8036	NRP1;EN1;CCK;SMARCA1;PTPRD;RNF112;NRBP2;RELN;OPHN1;IL1RAPL1;SPOCK1;NRCAM;ASTN2;FGF13;ADGRL3
126	negative regulation of cell migration (GO:0030336)	12/144	0.00301418	0.0568627	0	0	2.69043	15.6164	PTPRT;TMEFF2;DACH1;MCTP1;NAV3;NEXMIF;PTPRJ;PTPRK;SULF1;SCAI;PTPRG;ROBO1
127	cardiac muscle cell contraction (GO:0086003)	4/19	0.00308382	0.0572674	0	0	7.84333	45.3469	CACNA1D;CACNA1C;CACNA1G;SCN1A
128	long-term memory (GO:0007616)	4/19	0.00308382	0.0572674	0	0	7.84333	45.3469	CALB1;CAMK4;RASGRF1;SGK1
129	activation of protein kinase B activity (GO:0032148)	5/31	0.00323487	0.0596068	0	0	5.66164	32.4625	NTRK3;NTF3;NRG1;IGF1;FGF1
130	adenylate cyclase-modulating G protein-coupled receptor signaling pathway (GO:0007188)	13/165	0.00336409	0.0612145	0	0	2.5324	14.421	CHRM2;HTR1F;GLP2R;OPRK1;CACNA1D;ADCY8;GNAL;ADGRB2;ADGRB3;GRM8;ADGRL1;ADGRL2;ADGRL3
131	regulation of peptidyl-tyrosine phosphorylation (GO:0050730)	9/92	0.00337362	0.0612145	0	0	3.20245	18.2276	NRP1;RELN;NTF3;ENPP2;PTPRJ;IGF1;LRP8;PRKCZ;FGF10
132	cellular response to acetylcholine (GO:1905145)	3/10	0.00362408	0.0628594	0	0	12.5914	70.7656	CHRNA7;LYPD1;LY6H
133	regulation of glycoprotein biosynthetic process (GO:0010559)	3/10	0.00362408	0.0628594	0	0	12.5914	70.7656	NECAB1;NECAB3;IGF1
134	G protein-coupled serotonin receptor signaling pathway (GO:0098664)	3/10	0.00362408	0.0628594	0	0	12.5914	70.7656	HTR1F;HTR2C;HTR4
135	ionotropic glutamate receptor signaling pathway (GO:0035235)	3/10	0.00362408	0.0628594	0	0	12.5914	70.7656	GRIA2;GRIN3A;GRIN1
136	lipid phosphorylation (GO:0046834)	3/10	0.00362408	0.0628594	0	0	12.5914	70.7656	DGKG;DGKB;DGKK
137	myelin assembly (GO:0032288)	3/10	0.00362408	0.0628594	0	0	12.5914	70.7656	CNTNAP1;TENM4;EPB41L3
138	regulation of dendrite morphogenesis (GO:0048814)	5/32	0.00373134	0.0628594	0	0	5.45167	30.4802	PTPRD;ADGRB3;IL1RAPL1;HECW1;NEDD4L
139	membrane depolarization (GO:0051899)	5/32	0.00373134	0.0628594	0	0	5.45167	30.4802	SCN8A;CACNA1E;CACNG4;CACNA1G;SCN1A
140	negative regulation of chemotaxis (GO:0050922)	5/32	0.00373134	0.0628594	0	0	5.45167	30.4802	SEMA5A;SEMA5B;SEMA6A;SEMA4G;ROBO1
141	negative regulation of axon extension involved in axon guidance (GO:0048843)	4/20	0.00375517	0.0628594	0	0	7.35274	41.0623	SEMA5A;SEMA5B;SEMA6A;SEMA4G
142	positive regulation of dendrite morphogenesis (GO:0050775)	4/20	0.00375517	0.0628594	0	0	7.35274	41.0623	PTPRD;RELN;IL1RAPL1;LRP8
143	neuron projection extension (GO:1990138)	5/33	0.00428009	0.0711453	0	0	5.2567	28.6689	SEMA5A;NRP1;SEMA5B;NRP2;ALCAM
144	regulation of vesicle-mediated transport (GO:0060627)	9/96	0.00448431	0.0730729	0	0	3.05458	16.5166	NSF;NRP1;RAB3C;RIT2;OPHN1;CDH13;HAP1;CPLX2;PACSIN1
145	calcium-mediated signaling using intracellular calcium source (GO:0035584)	4/21	0.00451903	0.0730729	0	0	6.91987	37.3635	RYR2;GRM5;ADGRL1;PTPRJ
146	chondroitin sulfate biosynthetic process (GO:0030206)	4/21	0.00451903	0.0730729	0	0	6.91987	37.3635	CSGALNACT1;VCAN;CHST11;CHSY3
147	myotube differentiation (GO:0014902)	4/21	0.00451903	0.0730729	0	0	6.91987	37.3635	ADGRB3;ADAM12;IGF1;KCNH1
148	positive regulation of MAPK cascade (GO:0043410)	18/274	0.00458468	0.0736336	0	0	2.08674	11.2372	TENM1;NRP1;CHRNA7;NTRK3;HTR2C;PTPRJ;IGF1;OPRM1;FGF1;PRKCZ;MID1;RASGRP1;ADRA1A;ROBO1;RIT2;PDGFD;ROR1;FGF10
149	neuropeptide signaling pathway (GO:0007218)	7/63	0.00464252	0.0740621	0	0	3.68559	19.8008	GLRA2;OPRK1;SORCS1;OPRM1;SORCS3;SORCS2;NTSR1
150	regulation of cell motility (GO:2000145)	11/133	0.00467595	0.0740983	0	0	2.66566	14.3021	DOCK10;FRMD5;ENPP2;PLXNA2;ARHGAP18;NRG1;LDB2;NRG2;FGF1;SGK1;FGF10
151	regulation of synapse maturation (GO:0090128)	3/11	0.00486158	0.0750389	0	0	11.0169	58.6804	RELN;NRXN1;ADGRL1
152	inhibitory synapse assembly (GO:1904862)	3/11	0.00486158	0.0750389	0	0	11.0169	58.6804	GABRA2;GABRB2;FGF13
153	insulin-like growth factor receptor signaling pathway (GO:0048009)	3/11	0.00486158	0.0750389	0	0	11.0169	58.6804	PIK3R1;IGF1;PLCB1
154	positive regulation of dendrite development (GO:1900006)	3/11	0.00486158	0.0750389	0	0	11.0169	58.6804	PTN;LRP8;PACSIN1
155	neuron differentiation (GO:0030182)	13/174	0.0052686	0.0807966	0	0	2.38971	12.5364	TENM1;TENM2;TENM3;TENM4;EN1;RORB;SMARCA1;PTPRD;NRBP2;RNF112;OPHN1;IL1RAPL1;SPOCK1
156	regulation of adenylate cyclase activity (GO:0045761)	4/22	0.00538089	0.0819895	0	0	6.53509	34.1452	GRM3;GABBR2;CACNA1D;CACNA1C
157	protein localization to plasma membrane (GO:0072659)	11/136	0.00552525	0.083653	0	0	2.60128	13.5226	DPP10;RAB3C;DLG1;KCNB2;KCNIP3;EPB41L3;KCNIP4;MAP7;TSPAN5;FGF13;PACSIN1
158	protein localization to synapse (GO:0035418)	3/12	0.0063243	0.0933718	0	0	9.7923	49.5819	PCLO;NRXN1;NRXN2
159	axonal fasciculation (GO:0007413)	3/12	0.0063243	0.0933718	0	0	9.7923	49.5819	SEMA5A;NRCAM;EPHA3
160	calcium ion-regulated exocytosis of neurotransmitter (GO:0048791)	3/12	0.0063243	0.0933718	0	0	9.7923	49.5819	UNC13B;UNC13C;UNC13A
161	ganglion development (GO:0061548)	3/12	0.0063243	0.0933718	0	0	9.7923	49.5819	NRP1;NRP2;UNC5C
162	regulation of axonogenesis (GO:0050770)	6/51	0.0064849	0.0945682	0	0	3.92753	19.788	LINGO1;EFNB3;CHN1;PLXNA2;LRRC4C;ROBO1
163	sensory perception (GO:0007600)	6/51	0.0064849	0.0945682	0	0	3.92753	19.788	GNAL;WHRN;CHRNA7;OPRK1;OPRM1;TMEM150C
164	neural crest cell migration (GO:0001755)	5/37	0.00705527	0.102258	0	0	4.59866	22.7817	SEMA5A;NRP1;SEMA5B;SEMA6A;SEMA4G
165	positive regulation of epithelial cell proliferation (GO:0050679)	10/123	0.00768811	0.110755	0	0	2.61354	12.7229	SEMA5A;PPP1R16B;NRP1;NRP2;AKT3;CDH13;IGF1;PTN;FGF1;FGF10
166	atrial cardiac muscle cell action potential (GO:0086014)	3/13	0.00802178	0.114178	0	0	8.81261	42.5261	KCNN2;CACNA1C;KCNJ3
167	semaphorin-plexin signaling pathway involved in neuron projection guidance (GO:1902285)	3/13	0.00802178	0.114178	0	0	8.81261	42.5261	NRP1;NRP2;PLXNA2
168	regulation of AMPA receptor activity (GO:2000311)	4/25	0.00860579	0.121041	0	0	5.60064	26.6328	CACNG8;RELN;CACNG4;SHISA6
169	outflow tract septum morphogenesis (GO:0003148)	4/25	0.00860579	0.121041	0	0	5.60064	26.6328	NRP1;NRP2;ZFPM2;ROBO1
170	regulation of heart rate by cardiac conduction (GO:0086091)	5/39	0.00882989	0.123463	0	0	4.3277	20.4683	CACNA1D;CTNNA3;CACNA1C;CACNA1G;KCNJ3
171	cell morphogenesis involved in differentiation (GO:0000904)	7/72	0.00959461	0.124405	0	0	3.17379	14.7472	NTNG1;NRP1;TMEFF2;RELN;OPHN1;ATRNL1;PIK3R1
172	regulation of mRNA splicing, via spliceosome (GO:0048024)	8/90	0.0098219	0.124405	0	0	2.87708	13.3011	SRRM4;RBFOX1;KHDRBS2;KHDRBS3;RBFOX3;NOVA1;CELF2;CELF5
173	synaptic vesicle exocytosis (GO:0016079)	5/40	0.0098233	0.124405	0	0	4.20383	19.4343	UNC13B;UNC13C;PCLO;UNC13A;CPLX2
174	regulation of potassium ion transmembrane transporter activity (GO:1901016)	4/26	0.00990962	0.124405	0	0	5.34579	24.6668	DLG1;NETO1;NEDD4L;CACNA1D
175	positive regulation of filopodium assembly (GO:0051491)	4/26	0.00990962	0.124405	0	0	5.34579	24.6668	NRP1;TENM1;TENM2;PIK3R1
176	positive regulation of long-term synaptic potentiation (GO:1900273)	3/14	0.00996185	0.124405	0	0	8.01105	36.9229	RELN;CHRNA7;ADCY8
177	reelin-mediated signaling pathway (GO:0038026)	2/5	0.0102057	0.124405	0	0	19.561	89.6833	RELN;LRP8
178	atrial cardiac muscle cell membrane repolarization (GO:0099624)	2/5	0.0102057	0.124405	0	0	19.561	89.6833	KCNN2;KCNJ3
179	regulation of homophilic cell adhesion (GO:1903385)	2/5	0.0102057	0.124405	0	0	19.561	89.6833	TENM3;PTPRG
180	regulation of integrin biosynthetic process (GO:0045113)	2/5	0.0102057	0.124405	0	0	19.561	89.6833	AR;TMEFF2
181	cerebellar granule cell differentiation (GO:0021707)	2/5	0.0102057	0.124405	0	0	19.561	89.6833	GRID2;OPHN1
182	regulation of metaphase plate congression (GO:0090235)	2/5	0.0102057	0.124405	0	0	19.561	89.6833	SPAG5;MAD1L1
183	regulation of retinal ganglion cell axon guidance (GO:0090259)	2/5	0.0102057	0.124405	0	0	19.561	89.6833	NRP1;PTPRO
184	regulation of synapse structural plasticity (GO:0051823)	2/5	0.0102057	0.124405	0	0	19.561	89.6833	FRMPD4;CTNNA2
185	regulation of voltage-gated sodium channel activity (GO:1905150)	2/5	0.0102057	0.124405	0	0	19.561	89.6833	FGF14;FGF13
186	response to morphine (GO:0043278)	2/5	0.0102057	0.124405	0	0	19.561	89.6833	PRKCG;ADCY8
187	Roundabout signaling pathway (GO:0035385)	2/5	0.0102057	0.124405	0	0	19.561	89.6833	SLIT3;ROBO1
188	short-term memory (GO:0007614)	2/5	0.0102057	0.124405	0	0	19.561	89.6833	CALB1;CHRNA7
189	membrane depolarization during AV node cell action potential (GO:0086045)	2/5	0.0102057	0.124405	0	0	19.561	89.6833	CACNA1C;CACNA1G
190	membrane depolarization during SA node cell action potential (GO:0086046)	2/5	0.0102057	0.124405	0	0	19.561	89.6833	CACNA1D;CACNA1G
191	membrane repolarization during atrial cardiac muscle cell action potential (GO:0098914)	2/5	0.0102057	0.124405	0	0	19.561	89.6833	KCNN2;KCNJ3
192	positive regulation of axon extension involved in axon guidance (GO:0048842)	2/5	0.0102057	0.124405	0	0	19.561	89.6833	SEMA5A;NRP1
193	positive regulation of long-term synaptic depression (GO:1900454)	2/5	0.0102057	0.124405	0	0	19.561	89.6833	GRID2;ADCY8
194	positive regulation of vascular associated smooth muscle cell apoptotic process (GO:1905461)	2/5	0.0102057	0.124405	0	0	19.561	89.6833	PDCD4;E2F3
195	postsynaptic density protein 95 clustering (GO:0097119)	2/5	0.0102057	0.124405	0	0	19.561	89.6833	NRXN1;NRXN2
196	negative regulation of cell adhesion (GO:0007162)	7/73	0.0103186	0.125139	0	0	3.12554	14.2956	SEMA5A;SEMA6A;NEXMIF;PTPRO;PLXNA2;CDH13;SPOCK1
197	regulation of filopodium assembly (GO:0051489)	5/41	0.0108908	0.131408	0	0	4.08685	18.4719	PPP1R16B;NRP1;TENM1;TENM2;PIK3R1
198	chondroitin sulfate proteoglycan biosynthetic process (GO:0050650)	4/27	0.011335	0.136078	0	0	5.1131	22.9059	CSGALNACT1;VCAN;CHST11;CHSY3
199	clathrin coat assembly (GO:0048268)	3/15	0.0121507	0.142277	0	0	7.34309	32.3857	NSG2;CALY;SGIP1
200	dermatan sulfate proteoglycan biosynthetic process (GO:0050651)	3/15	0.0121507	0.142277	0	0	7.34309	32.3857	CSGALNACT1;VCAN;UST
201	regulation of synaptic transmission, GABAergic (GO:0032228)	3/15	0.0121507	0.142277	0	0	7.34309	32.3857	HAP1;ADRA1A;BAIAP3
202	response to ethanol (GO:0045471)	3/15	0.0121507	0.142277	0	0	7.34309	32.3857	GLRA2;GRIN3A;GRIN1
203	myoblast fusion (GO:0007520)	3/15	0.0121507	0.142277	0	0	7.34309	32.3857	ADGRB3;ADAM12;KCNH1
204	cytosolic calcium ion transport (GO:0060401)	4/28	0.0128859	0.149413	0	0	4.8998	21.3221	RYR2;ATP2B3;CACNA1C;ADRA1A
205	regulation of plasma membrane bounded cell projection organization (GO:0120035)	4/28	0.0128859	0.149413	0	0	4.8998	21.3221	NTNG1;IL1RAPL1;CTNNA2;CAMK2G
206	regulation of secretion by cell (GO:1903530)	6/59	0.0130122	0.149896	0	0	3.33331	14.4728	NSF;RAB3C;MCTP1;CAMK2A;HAP1;CPLX2
207	regulation of ERK1 and ERK2 cascade (GO:0070372)	15/238	0.0130536	0.149896	0	0	1.99045	8.63594	NRP1;SEMA6A;CHRNA7;NTRK3;HTR2C;OPRM1;PRKCZ;RASGRP1;ADRA1A;DLG1;PDGFD;WNK2;ROR1;EPHB1;FGF10
208	response to amyloid-beta (GO:1904645)	5/44	0.0145618	0.161452	0	0	3.77189	15.9527	GRM5;CHRNA7;ATP1A3;IGF1;GRIN1
209	glial cell differentiation (GO:0010001)	4/29	0.0145657	0.161452	0	0	4.70356	19.8918	SLC8A3;RELN;NFIB;FGF10
210	regulation of neurotransmitter transport (GO:0051588)	3/16	0.0145932	0.161452	0	0	6.77788	28.6514	MCTP1;CAMK2A;CPLX2
211	platelet-derived growth factor receptor signaling pathway (GO:0048008)	3/16	0.0145932	0.161452	0	0	6.77788	28.6514	NRP1;PDGFD;PTPRJ
212	protein localization to perinuclear region of cytoplasm (GO:1905719)	2/6	0.014975	0.161452	0	0	14.67	61.6339	HOOK2;HOOK1
213	activation of transmembrane receptor protein tyrosine kinase activity (GO:0007171)	2/6	0.014975	0.161452	0	0	14.67	61.6339	NRG1;PRLR
214	cerebral cortex cell migration (GO:0021795)	2/6	0.014975	0.161452	0	0	14.67	61.6339	RELN;FGF13
215	regulation of resting membrane potential (GO:0060075)	2/6	0.014975	0.161452	0	0	14.67	61.6339	ATP1A3;NALCN
216	regulation of saliva secretion (GO:0046877)	2/6	0.014975	0.161452	0	0	14.67	61.6339	OPRK1;FGF10
217	transmembrane receptor protein tyrosine phosphatase signaling pathway (GO:0007185)	2/6	0.014975	0.161452	0	0	14.67	61.6339	PTPRD;PTN
218	negative regulation of chemokine-mediated signaling pathway (GO:0070100)	2/6	0.014975	0.161452	0	0	14.67	61.6339	SLIT3;ROBO1
219	postsynaptic density assembly (GO:0097107)	2/6	0.014975	0.161452	0	0	14.67	61.6339	NRXN1;NRXN2
220	prepulse inhibition (GO:0060134)	2/6	0.014975	0.161452	0	0	14.67	61.6339	GRID2;CTNNA2
221	glycosaminoglycan biosynthetic process (GO:0006024)	8/97	0.0150109	0.161452	0	0	2.64983	11.1266	CSGALNACT1;VCAN;CHST11;UST;GPC5;CHSY3;GPC6;HS6ST2
222	axon development (GO:0061564)	7/79	0.015519	0.166165	0	0	2.86419	11.9313	SEMA5A;NTNG1;GRM7;NRCAM;CCK;CTNNA2;DSCAML1
223	neural crest cell development (GO:0014032)	5/45	0.015949	0.169245	0	0	3.6774	15.2184	SEMA5A;SEMA5B;SEMA6A;NRG1;SEMA4G
224	positive regulation of chemotaxis (GO:0050921)	5/45	0.015949	0.169245	0	0	3.6774	15.2184	SEMA5A;NRP1;NTRK3;CDH13;PTN
225	chondroitin sulfate metabolic process (GO:0030204)	4/30	0.0163777	0.172255	0	0	4.52242	18.5955	CSGALNACT1;VCAN;CHST11;CHSY3
226	synaptic vesicle cycle (GO:0099504)	4/30	0.0163777	0.172255	0	0	4.52242	18.5955	PCLO;SYNDIG1;SLC17A6;CPLX2
227	regulation of cardiac muscle contraction by regulation of the release of sequestered calcium ion (GO:0010881)	3/17	0.0172928	0.176416	0	0	6.29342	25.5354	RYR2;DMD;CACNA1C
228	cell communication by electrical coupling involved in cardiac conduction (GO:0086064)	3/17	0.0172928	0.176416	0	0	6.29342	25.5354	RYR2;ATP1A3;CACNA1C
229	membrane depolarization during cardiac muscle cell action potential (GO:0086012)	3/17	0.0172928	0.176416	0	0	6.29342	25.5354	CACNA1D;CACNA1C;CACNA1G
230	negative regulation of amyloid-beta formation (GO:1902430)	3/17	0.0172928	0.176416	0	0	6.29342	25.5354	CHRNA7;IGF1;HAP1
231	positive regulation of dendrite extension (GO:1903861)	3/17	0.0172928	0.176416	0	0	6.29342	25.5354	UNC13A;CPNE6;NEDD4L
232	positive regulation of positive chemotaxis (GO:0050927)	3/17	0.0172928	0.176416	0	0	6.29342	25.5354	NTRK3;NTF3;CDH13
233	positive regulation of smooth muscle cell migration (GO:0014911)	3/17	0.0172928	0.176416	0	0	6.29342	25.5354	NRP1;DOCK4;IGF1
234	phospholipase C-activating G protein-coupled receptor signaling pathway (GO:0007200)	7/81	0.0176048	0.178832	0	0	2.78649	11.2563	CHRM2;GRM5;HTR2C;OPRK1;OPRM1;ADRA1A;GRM1
235	cytoskeleton organization (GO:0007010)	9/120	0.0181323	0.183406	0	0	2.39115	9.58865	CNTNAP1;SEMA6A;PCLO;ZMYM3;SH3KBP1;EPB41L3;LIMD1;RHOBTB2;PACSIN1
236	proteoglycan biosynthetic process (GO:0030166)	4/31	0.0183247	0.183789	0	0	4.3547	17.4166	CSGALNACT1;CHST8;CHST11;IGF1
237	negative regulation of axon extension (GO:0030517)	4/31	0.0183247	0.183789	0	0	4.3547	17.4166	SEMA5A;SEMA5B;SEMA6A;SEMA4G
238	positive regulation of cytoskeleton organization (GO:0051495)	7/82	0.0187184	0.186948	0	0	2.74919	10.937	SEMA5A;TENM1;NRP1;SPAG5;SYNPO2;NTRK3;NTF3
239	calcium-mediated signaling (GO:0019722)	8/102	0.0197721	0.187168	0	0	2.50823	9.84099	RYR2;GRM5;MCTP1;ADGRL1;PTPRJ;CACNA1C;KSR2;PPP1R9A
240	G protein-coupled receptor signaling pathway, coupled to cyclic nucleotide second messenger (GO:0007187)	6/65	0.0202345	0.187168	0	0	2.9934	11.6754	CHRM2;HTR7;HTR1F;HTR2C;OPRM1;HTR4
241	regulation of dendrite extension (GO:1903859)	3/18	0.0202515	0.187168	0	0	5.87356	22.9041	UNC13A;CPNE6;NEDD4L
242	G protein-coupled acetylcholine receptor signaling pathway (GO:0007213)	3/18	0.0202515	0.187168	0	0	5.87356	22.9041	CHRM2;OPRM1;PLCB1
243	positive regulation of CREB transcription factor activity (GO:0032793)	3/18	0.0202515	0.187168	0	0	5.87356	22.9041	RELN;ADCY8;LRP8
244	ERBB2 signaling pathway (GO:0038128)	4/32	0.0204095	0.187168	0	0	4.19896	16.3413	MATK;NRG1;PIK3R1;NRG2
245	establishment or maintenance of epithelial cell apical/basal polarity (GO:0045197)	4/32	0.0204095	0.187168	0	0	4.19896	16.3413	DLG1;DLG2;OPHN1;LIN7A
246	adenylate cyclase-inhibiting serotonin receptor signaling pathway (GO:0007198)	2/7	0.0205096	0.187168	0	0	11.7354	45.6137	HTR1F;HTR4
247	AV node cell action potential (GO:0086016)	2/7	0.0205096	0.187168	0	0	11.7354	45.6137	CACNA1C;CACNA1G
248	cation homeostasis (GO:0055080)	2/7	0.0205096	0.187168	0	0	11.7354	45.6137	UNC80;SLC7A8
249	cellular amino acid biosynthetic process (GO:0008652)	2/7	0.0205096	0.187168	0	0	11.7354	45.6137	GAD1;GAD2
250	cellular response to histamine (GO:0071420)	2/7	0.0205096	0.187168	0	0	11.7354	45.6137	GABRB2;GABRB1
251	collagen-activated tyrosine kinase receptor signaling pathway (GO:0038063)	2/7	0.0205096	0.187168	0	0	11.7354	45.6137	COL4A2;UBASH3B
252	detection of stimulus involved in sensory perception of pain (GO:0062149)	2/7	0.0205096	0.187168	0	0	11.7354	45.6137	EPHB1;SCN1A
253	regulation of neurotrophin TRK receptor signaling pathway (GO:0051386)	2/7	0.0205096	0.187168	0	0	11.7354	45.6137	NTRK3;NTF3
254	regulation of skeletal muscle contraction (GO:0014819)	2/7	0.0205096	0.187168	0	0	11.7354	45.6137	SLC8A3;DMD
255	SA node cell action potential (GO:0086015)	2/7	0.0205096	0.187168	0	0	11.7354	45.6137	CACNA1D;CACNA1G
256	substrate-dependent cell migration, cell extension (GO:0006930)	2/7	0.0205096	0.187168	0	0	11.7354	45.6137	NRP1;OPHN1
257	thyroid hormone transport (GO:0070327)	2/7	0.0205096	0.187168	0	0	11.7354	45.6137	SLC7A8;SLC16A2
258	positive regulation of adenylate cyclase activity (GO:0045762)	2/7	0.0205096	0.187168	0	0	11.7354	45.6137	CACNA1D;CACNA1C
259	positive regulation of synaptic plasticity (GO:0031915)	2/7	0.0205096	0.187168	0	0	11.7354	45.6137	CPLX2;ADCY8
260	positive regulation of synaptic transmission, GABAergic (GO:0032230)	2/7	0.0205096	0.187168	0	0	11.7354	45.6137	HAP1;ADRA1A
261	substrate adhesion-dependent cell spreading (GO:0034446)	5/48	0.0206302	0.187168	0	0	3.42031	13.2742	NTNG1;NRP1;TMEFF2;ATRNL1;PIK3R1
262	myelination (GO:0042552)	5/48	0.0206302	0.187168	0	0	3.42031	13.2742	SLC8A3;CNTNAP1;SCN8A;EPB41L3;MBP
263	ERBB signaling pathway (GO:0038127)	6/66	0.0216574	0.19574	0	0	2.94336	11.2801	SHC3;MATK;REPS2;NRG1;NRG2;PIK3R1
264	regulation of neurotransmitter secretion (GO:0046928)	4/33	0.0226343	0.203794	0	0	4.05395	15.3576	MCTP1;CAMK2A;CPLX2;BAIAP3
265	activation of GTPase activity (GO:0090630)	8/105	0.0230971	0.206626	0	0	2.43027	9.15739	RAP1GAP2;TBC1D4;NTRK3;RASGRF1;NTF3;RASGRP1;RAP1GAP;ARHGAP24
266	establishment or maintenance of apical/basal cell polarity (GO:0035088)	3/19	0.0234704	0.206626	0	0	5.50617	20.6592	PATJ;DLG1;DLG2
267	excitatory postsynaptic potential (GO:0060079)	3/19	0.0234704	0.206626	0	0	5.50617	20.6592	GRID2;GRIN2D;GRIN1
268	heparan sulfate proteoglycan biosynthetic process (GO:0015012)	3/19	0.0234704	0.206626	0	0	5.50617	20.6592	CSGALNACT1;NDST4;HS6ST2
269	negative regulation of amyloid precursor protein catabolic process (GO:1902992)	3/19	0.0234704	0.206626	0	0	5.50617	20.6592	CHRNA7;IGF1;HAP1
270	positive regulation of actin cytoskeleton reorganization (GO:2000251)	3/19	0.0234704	0.206626	0	0	5.50617	20.6592	NRP1;NTRK3;NTF3
271	MAPK cascade (GO:0000165)	17/303	0.0242469	0.212675	0	0	1.75857	6.54096	SHC3;RASGRF1;CAMK2A;NRG1;PIK3R1;IGF1;NRG2;FGF1;RASGRP1;GRIN1;DLG1;RIT2;DLG2;MBP;RGL1;FGF13;FGF10
272	regulation of amyloid-beta formation (GO:1902003)	4/34	0.025001	0.213402	0	0	3.91862	14.4552	LRRTM3;CHRNA7;IGF1;HAP1
273	central nervous system neuron differentiation (GO:0021953)	4/34	0.025001	0.213402	0	0	3.91862	14.4552	GRID2;OPHN1;SPOCK1;MDGA2
274	regulation of epithelial cell migration (GO:0010632)	5/51	0.0261274	0.213402	0	0	3.19675	11.6514	ENPP2;PTN;SASH1;PTPRG;FGF10
275	inositol lipid-mediated signaling (GO:0048017)	5/51	0.0261274	0.213402	0	0	3.19675	11.6514	PI4KA;PIK3R1;IGF1;PLCB1;KCNH1
276	positive regulation of MAP kinase activity (GO:0043406)	6/69	0.0263272	0.213402	0	0	2.80276	10.1941	TENM1;PDGFD;FGF1;RASGRP1;SASH1;ROBO1
277	protein localization to presynapse (GO:1905383)	2/8	0.0267538	0.213402	0	0	9.77896	35.4104	DLG2;RAB27B
278	adenylate cyclase-inhibiting G protein-coupled acetylcholine receptor signaling pathway (GO:0007197)	2/8	0.0267538	0.213402	0	0	9.77896	35.4104	CHRM2;OPRM1
279	anterograde axonal protein transport (GO:0099641)	2/8	0.0267538	0.213402	0	0	9.77896	35.4104	DLG2;RAB27B
280	axo-dendritic protein transport (GO:0099640)	2/8	0.0267538	0.213402	0	0	9.77896	35.4104	DLG2;RAB27B
281	regulation of Cdc42 protein signal transduction (GO:0032489)	2/8	0.0267538	0.213402	0	0	9.77896	35.4104	NRP1;RIT2
282	regulation of chemokine-mediated signaling pathway (GO:0070099)	2/8	0.0267538	0.213402	0	0	9.77896	35.4104	SLIT3;ROBO1
283	cardiac muscle hypertrophy (GO:0003300)	2/8	0.0267538	0.213402	0	0	9.77896	35.4104	HDAC4;RYR2
284	cellular response to epinephrine stimulus (GO:0071872)	2/8	0.0267538	0.213402	0	0	9.77896	35.4104	RYR2;PDE4B
285	commissural neuron axon guidance (GO:0071679)	2/8	0.0267538	0.213402	0	0	9.77896	35.4104	NRP1;NFIB
286	regulation of myeloid leukocyte differentiation (GO:0002761)	2/8	0.0267538	0.213402	0	0	9.77896	35.4104	UBASH3B;CAMK4
287	regulation of positive chemotaxis (GO:0050926)	2/8	0.0267538	0.213402	0	0	9.77896	35.4104	NTRK3;CDH13
288	regulation of potassium ion import (GO:1903286)	2/8	0.0267538	0.213402	0	0	9.77896	35.4104	DLG1;WNK2
289	response to epinephrine (GO:0071871)	2/8	0.0267538	0.213402	0	0	9.77896	35.4104	RYR2;PDE4B
290	heparan sulfate proteoglycan biosynthetic process, polysaccharide chain biosynthetic process (GO:0015014)	2/8	0.0267538	0.213402	0	0	9.77896	35.4104	CSGALNACT1;NDST4
291	negative regulation of cAMP-dependent protein kinase activity (GO:2000480)	2/8	0.0267538	0.213402	0	0	9.77896	35.4104	PRKAR2B;PKIG
292	negative regulation of neural precursor cell proliferation (GO:2000178)	2/8	0.0267538	0.213402	0	0	9.77896	35.4104	PTN;SLC16A2
293	negative regulation of sodium ion transport (GO:0010766)	2/8	0.0267538	0.213402	0	0	9.77896	35.4104	WNK2;NEDD4L
294	neurotransmitter receptor diffusion trapping (GO:0099628)	2/8	0.0267538	0.213402	0	0	9.77896	35.4104	CACNG8;CACNG4
295	peptidyl-tyrosine dephosphorylation involved in inactivation of protein kinase activity (GO:1990264)	2/8	0.0267538	0.213402	0	0	9.77896	35.4104	PTPRT;PTPRO
296	positive regulation of oligodendrocyte differentiation (GO:0048714)	2/8	0.0267538	0.213402	0	0	9.77896	35.4104	TENM4;PTN
297	postsynaptic density organization (GO:0097106)	2/8	0.0267538	0.213402	0	0	9.77896	35.4104	NRXN1;NRXN2
298	postsynaptic neurotransmitter receptor diffusion trapping (GO:0098970)	2/8	0.0267538	0.213402	0	0	9.77896	35.4104	CACNG8;CACNG4
299	cellular response to amyloid-beta (GO:1904646)	4/35	0.0275113	0.217981	0	0	3.79202	13.6253	GRM5;ATP1A3;IGF1;GRIN1
300	peptidyl-tyrosine dephosphorylation (GO:0035335)	4/35	0.0275113	0.217981	0	0	3.79202	13.6253	PTPRT;UBASH3B;PTPRO;PTPRJ
301	positive regulation of ERK1 and ERK2 cascade (GO:0070374)	11/172	0.0279825	0.220978	0	0	2.01584	7.20901	NRP1;CHRNA7;PDGFD;NTRK3;HTR2C;ROR1;OPRM1;PRKCZ;RASGRP1;ADRA1A;FGF10
302	phosphatidylinositol-mediated signaling (GO:0048015)	6/71	0.0297854	0.234437	0	0	2.71624	9.54416	PI4KA;PIK3R1;IGF1;PLCB1;MYO16;KCNH1
303	regulation of sodium ion transport (GO:0002028)	4/36	0.0301666	0.235875	0	0	3.67333	12.8604	NKAIN2;DLG1;NKAIN3;WNK2
304	membrane assembly (GO:0071709)	4/36	0.0301666	0.235875	0	0	3.67333	12.8604	PTPRD;NRXN1;IL1RAPL1;NRXN2
305	regulation of cardiac muscle contraction by calcium ion signaling (GO:0010882)	3/21	0.030688	0.237607	0	0	4.89387	17.0497	RYR2;DMD;CACNA1C
306	heparan sulfate proteoglycan metabolic process (GO:0030201)	3/21	0.030688	0.237607	0	0	4.89387	17.0497	SULF1;HS3ST4;HS6ST2
307	long-term synaptic potentiation (GO:0060291)	3/21	0.030688	0.237607	0	0	4.89387	17.0497	SLC8A3;PRKCZ;GRIN2D
308	positive regulation of neurogenesis (GO:0050769)	6/72	0.0316209	0.243246	0	0	2.67495	9.2391	PTPRD;SMARCD3;IL1RAPL1;PLXNA2;OPRM1;ROBO1
309	positive regulation of secretion by cell (GO:1903532)	6/72	0.0316209	0.243246	0	0	2.67495	9.2391	UNC13B;RAB27A;FRMD4A;RAB27B;IGF1;BAIAP3
310	regulation of endothelial cell proliferation (GO:0001936)	7/92	0.0326687	0.250495	0	0	2.4245	8.29503	SEMA5A;PPP1R16B;NRP1;NRP2;AKT3;CDH13;SULF1
311	regulation of hydrolase activity (GO:0051336)	6/73	0.0335286	0.251565	0	0	2.63489	8.94638	CHN2;CAMK2A;CHN1;PLXNA2;EPHA3;RAP1GAP
312	collagen-activated signaling pathway (GO:0038065)	2/9	0.0336548	0.251565	0	0	8.38153	28.4268	COL4A2;UBASH3B
313	hormone transport (GO:0009914)	2/9	0.0336548	0.251565	0	0	8.38153	28.4268	SLC7A8;SLC16A2
314	sympathetic ganglion development (GO:0061549)	2/9	0.0336548	0.251565	0	0	8.38153	28.4268	NRP1;NRP2
315	negative regulation of exocytosis (GO:0045920)	2/9	0.0336548	0.251565	0	0	8.38153	28.4268	IL1RAPL1;STXBP6
316	neuronal ion channel clustering (GO:0045161)	2/9	0.0336548	0.251565	0	0	8.38153	28.4268	CNTNAP2;NRCAM
317	positive regulation of smooth muscle cell apoptotic process (GO:0034393)	2/9	0.0336548	0.251565	0	0	8.38153	28.4268	PDCD4;E2F3
318	postsynaptic membrane assembly (GO:0097104)	2/9	0.0336548	0.251565	0	0	8.38153	28.4268	NRXN1;NRXN2
319	positive regulation of peptidyl-tyrosine phosphorylation (GO:0050731)	9/134	0.033941	0.252909	0	0	2.12179	7.1783	NRP1;GRM5;RELN;NTF3;ENPP2;PTPRJ;IGF1;LRP8;FGF10
320	neuronal action potential (GO:0019228)	3/22	0.0346839	0.257636	0	0	4.63606	15.584	SCN8A;CACNA1G;SCN1A
321	regulation of cardiac conduction (GO:1903779)	5/55	0.0347938	0.257648	0	0	2.9404	9.87478	SLC8A3;RYR2;ITPR1;ATP1A3;ATP2B3
322	activation of protein kinase activity (GO:0032147)	8/114	0.0353914	0.26045	0	0	2.22289	7.42731	PRKAR2B;NTRK3;NTF3;NRG1;IGF1;FGF1;ADCY8;PRLR
323	positive regulation of cellular component organization (GO:0051130)	8/114	0.0353914	0.26045	0	0	2.22289	7.42731	AR;RELN;CALY;FRMPD4;NRXN1;NEDD4L;ADGRL1;NRG1
324	regulation of peptide hormone secretion (GO:0090276)	6/74	0.0355092	0.260511	0	0	2.596	8.66536	ITPR1;HTR2C;CACNA2D2;CACNA1D;CACNA1C;CACNA1E
325	positive regulation of insulin secretion (GO:0032024)	4/38	0.0359162	0.26188	0	0	3.45689	11.4996	NNAT;MYRIP;ADCY8;BAIAP3
326	positive regulation of potassium ion transport (GO:0043268)	4/38	0.0359162	0.26188	0	0	3.45689	11.4996	GABBR2;DLG1;KCNN2;KCNJ3
327	cellular calcium ion homeostasis (GO:0006874)	9/136	0.0367936	0.267457	0	0	2.08816	6.89601	SLC8A3;RYR2;TRPC5;CALB1;TRPC4;CHRNA7;HTR2C;ATP2B3;ADCY8
328	ion transport (GO:0006811)	8/116	0.038627	0.279928	0	0	2.1815	7.09817	SLC8A3;GABRB1;SLC12A5;CHRNA7;SLC17A6;KCNN2;TRPM3;GRIN1
329	diacylglycerol metabolic process (GO:0046339)	3/23	0.0389346	0.280447	0	0	4.40403	14.2949	DGKG;DGKB;DGKK
330	regulation of release of sequestered calcium ion into cytosol by sarcoplasmic reticulum (GO:0010880)	3/23	0.0389346	0.280447	0	0	4.40403	14.2949	RYR2;DMD;CACNA1C
331	cell morphogenesis involved in neuron differentiation (GO:0048667)	6/76	0.0396923	0.285041	0	0	2.52157	8.1361	NTNG1;OPHN1;NRCAM;CCK;CTNNA2;DSCAML1
332	regulation of long-term synaptic depression (GO:1900452)	2/10	0.0411625	0.287774	0	0	7.33346	23.3954	GRID2;ADCY8
333	regulation of postsynaptic neurotransmitter receptor activity (GO:0098962)	2/10	0.0411625	0.287774	0	0	7.33346	23.3954	DLGAP3;BEGAIN
334	response to histamine (GO:0034776)	2/10	0.0411625	0.287774	0	0	7.33346	23.3954	GABRB2;GABRB1
335	negative regulation of sodium ion transmembrane transport (GO:1902306)	2/10	0.0411625	0.287774	0	0	7.33346	23.3954	HECW1;NEDD4L
336	negative regulation of sodium ion transmembrane transporter activity (GO:2000650)	2/10	0.0411625	0.287774	0	0	7.33346	23.3954	HECW1;NEDD4L
337	neuron projection fasciculation (GO:0106030)	2/10	0.0411625	0.287774	0	0	7.33346	23.3954	SEMA5A;NRCAM
338	nucleic acid transport (GO:0050657)	2/10	0.0411625	0.287774	0	0	7.33346	23.3954	RBFOX1;SIDT1
339	positive regulation of dendritic spine morphogenesis (GO:0061003)	2/10	0.0411625	0.287774	0	0	7.33346	23.3954	RELN;LRP8
340	presynaptic membrane assembly (GO:0097105)	2/10	0.0411625	0.287774	0	0	7.33346	23.3954	PTPRD;IL1RAPL1
341	protein dephosphorylation (GO:0006470)	9/139	0.0413729	0.288326	0	0	2.03965	6.49656	PTPRD;PTPRT;PTPRN2;UBASH3B;PPP2R2B;PTPRO;PTPRJ;PTPRK;PTPRG
342	inorganic cation import across plasma membrane (GO:0098659)	6/77	0.041896	0.288326	0	0	2.48593	7.88676	SLC8A3;SLC12A5;KCNK9;ATP1A3;SLC39A12;KCNJ3
343	positive regulation of endothelial cell proliferation (GO:0001938)	6/77	0.041896	0.288326	0	0	2.48593	7.88676	SEMA5A;PPP1R16B;NRP1;NRP2;AKT3;CDH13
344	positive regulation of phosphatidylinositol 3-kinase signaling (GO:0014068)	6/77	0.041896	0.288326	0	0	2.48593	7.88676	PDGFD;NTRK3;NTF3;ROR1;PIK3R1;IGF1
345	adenylate cyclase-activating G protein-coupled receptor signaling pathway (GO:0007189)	8/118	0.0420548	0.288326	0	0	2.14161	6.7863	GNAL;ADGRB2;ADGRB3;ADGRL1;ADCY8;ADRA1A;ADGRL2;ADGRL3
346	negative regulation of cell-substrate adhesion (GO:0010812)	4/40	0.042255	0.288326	0	0	3.2645	10.329	NEXMIF;PTPRO;SPOCK1;AJAP1
347	regulation of canonical Wnt signaling pathway (GO:0060828)	14/253	0.0422695	0.288326	0	0	1.72926	5.47083	SEMA5A;TLE2;TLE1;PTPRO;PRICKLE1;LIMD1;MLLT3;BICC1;SHISA6;ZEB2;WNK2;HECW1;GPC5;FGF10
348	positive regulation of phosphorylation (GO:0042327)	14/253	0.0422695	0.288326	0	0	1.72926	5.47083	NRP1;EPHA6;CHRNA7;NTRK3;IGF1;FGF1;SLC4A4;RASGRP1;AR;LEPR;ROR1;EPHB1;EPHA3;FGF10
349	negative regulation of neuron projection development (GO:0010977)	5/58	0.0423331	0.288326	0	0	2.77353	8.77041	LINGO1;EFNB3;BCL11A;PTPRO;SPOCK1
350	regulation of cell size (GO:0008361)	3/24	0.0434367	0.293321	0	0	4.19409	13.1546	RAP1GAP2;PRR16;LAMTOR4
351	neuromuscular junction development (GO:0007528)	3/24	0.0434367	0.293321	0	0	4.19409	13.1546	UNC13B;UNC13C;UNC13A
352	positive regulation of cell-substrate junction organization (GO:0150117)	3/24	0.0434367	0.293321	0	0	4.19409	13.1546	NRP1;PTPRJ;PIK3R1
353	chemical synaptic transmission, postsynaptic (GO:0099565)	3/25	0.0481864	0.323255	0	0	4.00325	12.1406	GRID2;GRIN2D;GRIN1
354	negative regulation of sequestering of calcium ion (GO:0051283)	3/25	0.0481864	0.323255	0	0	4.00325	12.1406	RYR2;ITPR1;HTR2C
355	potassium ion import across plasma membrane (GO:1990573)	4/42	0.0491837	0.323255	0	0	3.09237	9.3148	SLC12A5;KCNK9;ATP1A3;KCNJ3
356	regulation of amyloid precursor protein biosynthetic process (GO:0042984)	2/11	0.0492294	0.323255	0	0	6.51829	19.6283	NECAB1;NECAB3
357	central nervous system myelination (GO:0022010)	2/11	0.0492294	0.323255	0	0	6.51829	19.6283	CNTNAP1;TENM4
358	regulation of microtubule-based movement (GO:0060632)	2/11	0.0492294	0.323255	0	0	6.51829	19.6283	TTC21B;HAP1
359	glycerolipid metabolic process (GO:0046486)	2/11	0.0492294	0.323255	0	0	6.51829	19.6283	DGKG;DGKB
360	mesonephros development (GO:0001823)	2/11	0.0492294	0.323255	0	0	6.51829	19.6283	FGF1;FGF10
361	postsynapse assembly (GO:0099068)	2/11	0.0492294	0.323255	0	0	6.51829	19.6283	NRXN1;NRXN2
362	presynaptic membrane organization (GO:0097090)	2/11	0.0492294	0.323255	0	0	6.51829	19.6283	PTPRD;IL1RAPL1
363	cellular response to retinoic acid (GO:0071300)	4/43	0.0528684	0.344804	0	0	3.01292	8.85782	BRINP2;RORB;BRINP3;EPHA3
364	positive regulation of neuron differentiation (GO:0045666)	4/43	0.0528684	0.344804	0	0	3.01292	8.85782	BRINP2;VWC2;NRCAM;BRINP3
365	negative regulation of Wnt signaling pathway (GO:0030178)	11/191	0.0529463	0.344804	0	0	1.80127	5.293	TLE2;TLE1;NXN;HECW1;PTPRO;PRICKLE1;LIMD1;MLLT3;CXXC4;BICC1;SHISA6
366	lamellipodium assembly (GO:0030032)	3/26	0.053179	0.345373	0	0	3.82899	11.2346	ABLIM2;PTPRO;CDH13
367	ephrin receptor signaling pathway (GO:0048013)	6/82	0.0540567	0.350116	0	0	2.32178	6.7743	EPHA6;EFNB3;CHN1;EPHB1;EPHA3;GRIN1
368	regulation of protein secretion (GO:0050708)	8/125	0.0556124	0.359214	0	0	2.01275	5.81553	UNC13B;ITPR1;CACNA2D2;FRMD4A;CACNA1D;CACNA1C;IGF1;CACNA1E
369	neurogenesis (GO:0022008)	4/44	0.0566991	0.360622	0	0	2.93744	8.43045	ROGDI;SPOCK1;HAP1;EPHB1
370	positive regulation of potassium ion transmembrane transport (GO:1901381)	4/44	0.0566991	0.360622	0	0	2.93744	8.43045	GABBR2;WNK2;KCNN2;KCNJ3
371	positive regulation of receptor-mediated endocytosis (GO:0048260)	4/44	0.0566991	0.360622	0	0	2.93744	8.43045	AHI1;SGIP1;NTF3;BICD1
372	cellular metal ion homeostasis (GO:0006875)	7/104	0.0569054	0.360622	0	0	2.12324	6.08598	SLC8A3;RYR2;CHRNA7;NEDD4L;HTR2C;ATP1A3;ATP2B3
373	regulation of insulin secretion (GO:0050796)	7/104	0.0569054	0.360622	0	0	2.12324	6.08598	NNAT;ITPR1;CACNA2D2;CACNA1D;CACNA1C;MYRIP;CACNA1E
374	positive regulation of Ras protein signal transduction (GO:0046579)	5/63	0.0569261	0.360622	0	0	2.53377	7.2618	RASGRF1;IGF1;RASGRP1;ROBO1;FGF10
375	cell differentiation in hindbrain (GO:0021533)	2/12	0.0578104	0.360622	0	0	5.86616	16.722	GRID2;OPHN1
376	regulation of feeding behavior (GO:0060259)	2/12	0.0578104	0.360622	0	0	5.86616	16.722	SGIP1;LEPR
377	dermatan sulfate biosynthetic process (GO:0030208)	2/12	0.0578104	0.360622	0	0	5.86616	16.722	VCAN;UST
378	regulation of sequestering of calcium ion (GO:0051282)	2/12	0.0578104	0.360622	0	0	5.86616	16.722	RYR2;UBASH3B
379	nucleotide-sugar metabolic process (GO:0009225)	2/12	0.0578104	0.360622	0	0	5.86616	16.722	CSGALNACT1;FUT8
380	positive regulation of sodium ion transmembrane transport (GO:1902307)	2/12	0.0578104	0.360622	0	0	5.86616	16.722	WNK2;DMD
381	camera-type eye development (GO:0043010)	3/27	0.0584095	0.360622	0	0	3.66926	10.4217	TENM3;CACNA1C;FBN1
382	dendritic spine organization (GO:0097061)	3/27	0.0584095	0.360622	0	0	3.66926	10.4217	DOCK10;CHRNA7;EPHB1
383	release of sequestered calcium ion into cytosol (GO:0051209)	3/27	0.0584095	0.360622	0	0	3.66926	10.4217	RYR2;ITPR1;HTR2C
384	positive regulation of muscle cell differentiation (GO:0051149)	3/27	0.0584095	0.360622	0	0	3.66926	10.4217	OLFM2;NRG1;CTNNA2
385	presynaptic endocytosis (GO:0140238)	3/27	0.0584095	0.360622	0	0	3.66926	10.4217	OPHN1;AMPH;PACSIN1
386	protein secretion (GO:0009306)	5/64	0.0601506	0.370409	0	0	2.4907	7.00111	RAB3C;OLFM2;NECAB3;TANGO2;CAMK2G
387	action potential (GO:0001508)	4/45	0.0606747	0.371711	0	0	2.86565	8.0302	SCN8A;DMD;CACNA1G;SCN1A
388	positive regulation of Notch signaling pathway (GO:0045747)	4/45	0.0606747	0.371711	0	0	2.86565	8.0302	MAML2;TSPAN5;MAML3;ROBO1
389	regulation of phosphatidylinositol 3-kinase signaling (GO:0014066)	7/106	0.0617973	0.376647	0	0	2.08013	5.79086	PPP1R16B;PDGFD;NTRK3;NTF3;ROR1;PIK3R1;IGF1
390	small GTPase mediated signal transduction (GO:0007264)	7/106	0.0617973	0.376647	0	0	2.08013	5.79086	SHC3;RIT2;ARHGAP18;IGF1;KSR2;RGL1;RASGRP1
391	positive regulation of cell migration (GO:0030335)	14/269	0.06386	0.385342	0	0	1.6194	4.45506	SEMA5A;NRP1;SEMA5B;SEMA6A;NTRK3;IGF1;SEMA4G;FGF1;PDGFD;MGAT5;NTF3;ENPP2;CDH13;FGF10
392	regulation of calcium-mediated signaling (GO:0050848)	3/28	0.0638724	0.385342	0	0	3.52231	9.68941	RIT2;ITPR1;CDH13
393	ventricular septum morphogenesis (GO:0060412)	3/28	0.0638724	0.385342	0	0	3.52231	9.68941	SLIT3;ZFPM2;ROBO1
394	negative regulation of axonogenesis (GO:0050771)	3/28	0.0638724	0.385342	0	0	3.52231	9.68941	LINGO1;EFNB3;FGF13
395	establishment of protein localization to extracellular region (GO:0035592)	4/46	0.0647941	0.389913	0	0	2.79727	7.65486	RAB3C;OLFM2;NECAB3;TANGO2
396	positive regulation of endothelial cell migration (GO:0010595)	6/86	0.0651744	0.390499	0	0	2.20523	6.02179	SEMA5A;NRP1;NRP2;AKT3;FGF1;SASH1
397	central nervous system projection neuron axonogenesis (GO:0021952)	2/13	0.0668629	0.390499	0	0	5.3326	14.4253	NFIB;EPHB1
398	dermatan sulfate metabolic process (GO:0030205)	2/13	0.0668629	0.390499	0	0	5.3326	14.4253	VCAN;UST
399	regulation of receptor signaling pathway via STAT (GO:1904892)	2/13	0.0668629	0.390499	0	0	5.3326	14.4253	PTPRT;MGAT5
400	regulation of response to stress (GO:0080134)	2/13	0.0668629	0.390499	0	0	5.3326	14.4253	OPRM1;ADCY8
401	regulation of short-term neuronal synaptic plasticity (GO:0048172)	2/13	0.0668629	0.390499	0	0	5.3326	14.4253	GRIK2;SHISA6
402	intraciliary retrograde transport (GO:0035721)	2/13	0.0668629	0.390499	0	0	5.3326	14.4253	DYNC2H1;TTC21B
403	sodium ion export across plasma membrane (GO:0036376)	2/13	0.0668629	0.390499	0	0	5.3326	14.4253	ATP1A3;SLC4A4
404	synaptic vesicle localization (GO:0097479)	2/13	0.0668629	0.390499	0	0	5.3326	14.4253	SYNDIG1;RAB27A
405	negative regulation of adenylate cyclase activity (GO:0007194)	2/13	0.0668629	0.390499	0	0	5.3326	14.4253	GRM3;GABBR2
406	negative regulation of macromolecule biosynthetic process (GO:0010558)	2/13	0.0668629	0.390499	0	0	5.3326	14.4253	AR;TMEFF2
407	positive regulation of reactive oxygen species biosynthetic process (GO:1903428)	2/13	0.0668629	0.390499	0	0	5.3326	14.4253	RAB27A;GRIN1
408	dephosphorylation (GO:0016311)	9/153	0.067767	0.394809	0	0	1.84001	4.95272	PTPRD;PTPRT;PLPP4;PTPRN2;PLPPR3;PTPRO;PTPRJ;PTPRK;PTPRG
409	lamellipodium organization (GO:0097581)	3/29	0.0695616	0.404261	0	0	3.38666	9.02729	ABLIM2;PTPRO;CDH13
410	positive regulation of developmental process (GO:0051094)	10/177	0.0697295	0.404261	0	0	1.76348	4.69637	AR;RELN;NRXN1;ENPP2;ADGRL1;PTN;PLCB1;LRP8;SOX5;PACSIN1
411	positive regulation of endocytosis (GO:0045807)	4/48	0.0734581	0.424841	0	0	2.66985	6.97108	CALY;SGIP1;NEDD4L;BICD1
412	regulation of protein localization to membrane (GO:1905475)	3/30	0.075471	0.427001	0	0	3.26106	8.4266	AR;GPC5;GPC6
413	regulation of striated muscle contraction (GO:0006942)	3/30	0.075471	0.427001	0	0	3.26106	8.4266	SLC8A3;RYR2;DMD
414	response to alcohol (GO:0097305)	3/30	0.075471	0.427001	0	0	3.26106	8.4266	GRIN3A;SLIT3;GRIN1
415	mRNA splice site selection (GO:0006376)	3/30	0.075471	0.427001	0	0	3.26106	8.4266	CELF2;CELF5;LUC7L2
416	regulation of cAMP-dependent protein kinase activity (GO:2000479)	2/14	0.0763465	0.427001	0	0	4.88796	12.5742	PRKAR2B;PKIG
417	regulation of protein kinase C signaling (GO:0090036)	2/14	0.0763465	0.427001	0	0	4.88796	12.5742	DGKG;ADRA1A
418	renal absorption (GO:0070293)	2/14	0.0763465	0.427001	0	0	4.88796	12.5742	KLHL3;SGK1
419	substrate-dependent cell migration (GO:0006929)	2/14	0.0763465	0.427001	0	0	4.88796	12.5742	NRP1;OPHN1
420	manganese ion transport (GO:0006828)	2/14	0.0763465	0.427001	0	0	4.88796	12.5742	TRPC5;TRPC4
421	negative regulation of cyclase activity (GO:0031280)	2/14	0.0763465	0.427001	0	0	4.88796	12.5742	GRM3;GABBR2
422	positive regulation of cyclase activity (GO:0031281)	2/14	0.0763465	0.427001	0	0	4.88796	12.5742	CACNA1D;CACNA1C
423	positive regulation of glycoprotein biosynthetic process (GO:0010560)	2/14	0.0763465	0.427001	0	0	4.88796	12.5742	IGF1;PLCB1
424	positive regulation of insulin secretion involved in cellular response to glucose stimulus (GO:0035774)	2/14	0.0763465	0.427001	0	0	4.88796	12.5742	ADCY8;BAIAP3
425	positive regulation of sodium ion transmembrane transporter activity (GO:2000651)	2/14	0.0763465	0.427001	0	0	4.88796	12.5742	WNK2;DMD
426	positive regulation of transport (GO:0051050)	6/91	0.0808155	0.450935	0	0	2.07497	5.21977	TUB;SPAG5;CALY;NEDD4L;RAB27A;SGK1
427	regulation of developmental growth (GO:0048638)	3/31	0.0815938	0.454212	0	0	3.14443	7.87995	NRCAM;IGF1;PLCB1
428	regulation of endothelial cell chemotaxis (GO:2001026)	2/15	0.0862228	0.467926	0	0	4.51173	11.0574	SEMA5A;FGF1
429	cellular sodium ion homeostasis (GO:0006883)	2/15	0.0862228	0.467926	0	0	4.51173	11.0574	NEDD4L;ATP1A3
430	detection of mechanical stimulus involved in sensory perception (GO:0050974)	2/15	0.0862228	0.467926	0	0	4.51173	11.0574	WHRN;SCN1A
431	establishment of apical/basal cell polarity (GO:0035089)	2/15	0.0862228	0.467926	0	0	4.51173	11.0574	PATJ;OPHN1
432	ganglioside biosynthetic process (GO:0001574)	2/15	0.0862228	0.467926	0	0	4.51173	11.0574	ST6GALNAC3;ST6GALNAC5
433	response to muscle stretch (GO:0035994)	2/15	0.0862228	0.467926	0	0	4.51173	11.0574	RYR2;DMD
434	T cell proliferation (GO:0042098)	2/15	0.0862228	0.467926	0	0	4.51173	11.0574	CADM1;RASGRP1
435	membrane repolarization during cardiac muscle cell action potential (GO:0086013)	2/15	0.0862228	0.467926	0	0	4.51173	11.0574	KCNN2;KCNJ3
436	myoblast differentiation (GO:0045445)	2/15	0.0862228	0.467926	0	0	4.51173	11.0574	NRG1;IGF1
437	photoreceptor cell development (GO:0042461)	2/15	0.0862228	0.467926	0	0	4.51173	11.0574	AHI1;RORB
438	positive regulation of lyase activity (GO:0051349)	2/15	0.0862228	0.467926	0	0	4.51173	11.0574	CACNA1D;CACNA1C
439	regulation of heart contraction (GO:0008016)	6/93	0.0876098	0.471768	0	0	2.02706	4.93561	SLC8A3;RYR2;CELF2;ITPR1;ATP1A3;ATP2B3
440	cellular response to glucose stimulus (GO:0071333)	3/32	0.0879232	0.471768	0	0	3.03585	7.38103	UNC13B;PTPRN2;ADCY8
441	chondrocyte differentiation (GO:0002062)	3/32	0.0879232	0.471768	0	0	3.03585	7.38103	NFIB;SULF1;SOX5
442	response to amino acid (GO:0043200)	3/32	0.0879232	0.471768	0	0	3.03585	7.38103	GLRA2;LAMTOR4;GRIN1
443	metal ion export (GO:0070839)	3/32	0.0879232	0.471768	0	0	3.03585	7.38103	KCNT2;ATP1A3;SLC4A4
444	positive regulation of protein secretion (GO:0050714)	5/72	0.0895725	0.479536	0	0	2.19239	5.2896	UNC13B;NNAT;FRMD4A;MYRIP;IGF1
445	regulation of cellular component organization (GO:0051128)	8/139	0.0902857	0.482268	0	0	1.79634	4.31979	RIT2;OPHN1;NRG3;CDH13;SPOCK1;SGK1;MLLT3;PACSIN1
446	regulation of kinase activity (GO:0043549)	6/94	0.0911208	0.484551	0	0	2.00392	4.80053	EPHA6;NTRK3;ROR1;LDB2;EPHB1;EPHA3
447	positive regulation of epithelial cell migration (GO:0010634)	6/94	0.0911208	0.484551	0	0	2.00392	4.80053	NRP1;NRP2;ENPP2;FGF1;SASH1;FGF10
448	ameboidal-type cell migration (GO:0001667)	4/52	0.0924352	0.486103	0	0	2.44685	5.82657	SEMA5A;SEMA5B;SEMA6A;SEMA4G
449	sprouting angiogenesis (GO:0002040)	4/52	0.0924352	0.486103	0	0	2.44685	5.82657	SEMA5A;NRP1;CDH13;ROBO1
450	positive regulation of developmental growth (GO:0048639)	4/52	0.0924352	0.486103	0	0	2.44685	5.82657	UNC13A;CPNE6;NEDD4L;PLCB1
451	positive regulation of protein localization to cell periphery (GO:1904377)	4/52	0.0924352	0.486103	0	0	2.44685	5.82657	DPP10;DLG1;PIK3R1;EPHA3
452	positive regulation of protein localization to plasma membrane (GO:1903078)	4/52	0.0924352	0.486103	0	0	2.44685	5.82657	DPP10;DLG1;PIK3R1;EPHA3
453	transcription initiation from RNA polymerase II promoter (GO:0006367)	8/140	0.0931527	0.488794	0	0	1.78263	4.23111	AR;THRB;MAML2;RORA;ESRRG;E2F3;RORB;MAML3
454	regulation of Rho protein signal transduction (GO:0035023)	5/73	0.0936933	0.490549	0	0	2.16004	5.11438	NRP1;RIT2;OPHN1;SCAI;ROBO1
455	regulation of sprouting angiogenesis (GO:1903670)	3/33	0.0944521	0.493064	0	0	2.9345	6.92443	PPP1R16B;SEMA6A;FGF1
456	basement membrane organization (GO:0071711)	2/16	0.0964555	0.493064	0	0	4.18925	9.79728	NTNG1;FLRT2
457	dendrite self-avoidance (GO:0070593)	2/16	0.0964555	0.493064	0	0	4.18925	9.79728	CNTN6;DSCAML1
458	dendritic spine morphogenesis (GO:0060997)	2/16	0.0964555	0.493064	0	0	4.18925	9.79728	DOCK10;EPHB1
459	regulation of Rac protein signal transduction (GO:0035020)	2/16	0.0964555	0.493064	0	0	4.18925	9.79728	RASGRF1;ARHGAP24
460	glycosphingolipid biosynthetic process (GO:0006688)	2/16	0.0964555	0.493064	0	0	4.18925	9.79728	ST6GALNAC3;ST6GALNAC5
461	retrograde axonal transport (GO:0008090)	2/16	0.0964555	0.493064	0	0	4.18925	9.79728	DLG2;HAP1
462	sympathetic nervous system development (GO:0048485)	2/16	0.0964555	0.493064	0	0	4.18925	9.79728	NRP1;NRP2
463	motor neuron axon guidance (GO:0008045)	2/16	0.0964555	0.493064	0	0	4.18925	9.79728	CHN1;SLIT1
464	negative regulation of lyase activity (GO:0051350)	2/16	0.0964555	0.493064	0	0	4.18925	9.79728	GRM3;GABBR2
465	neuron projection organization (GO:0106027)	2/16	0.0964555	0.493064	0	0	4.18925	9.79728	CHRNA7;ATP1A3
466	negative regulation of canonical Wnt signaling pathway (GO:0090090)	9/165	0.0972748	0.496185	0	0	1.69741	3.95533	TLE2;TLE1;HECW1;PTPRO;PRICKLE1;LIMD1;MLLT3;BICC1;SHISA6
467	regulation of MAPK cascade (GO:0043408)	9/166	0.100024	0.509115	0	0	1.68651	3.88293	RIT2;NTRK3;ROR1;PTPRJ;IGF1;EPHB1;RASGRP1;ADRA1A;FGF10
468	cellular response to amino acid stimulus (GO:0071230)	3/34	0.101173	0.510592	0	0	2.83969	6.50551	GLRA2;SESN3;LAMTOR4
469	synaptic vesicle recycling (GO:0036465)	3/34	0.101173	0.510592	0	0	2.83969	6.50551	OPHN1;AMPH;PACSIN1
470	ventricular cardiac muscle tissue morphogenesis (GO:0055010)	3/34	0.101173	0.510592	0	0	2.83969	6.50551	RYR2;NRG1;ZFPM2
471	phosphatidylinositol 3-kinase signaling (GO:0014065)	3/34	0.101173	0.510592	0	0	2.83969	6.50551	PIK3R1;IGF1;MYO16
472	calcium ion homeostasis (GO:0055074)	6/97	0.102103	0.513105	0	0	1.93756	4.42106	SLC8A3;RYR2;CHRNA7;HTR2C;ATP2B3;GRIN1
473	regulation of MAP kinase activity (GO:0043405)	6/97	0.102103	0.513105	0	0	1.93756	4.42106	TENM1;PDGFD;PTPRJ;FGF1;RASGRP1;ROBO1
474	activation of protein kinase A activity (GO:0034199)	2/17	0.107011	0.527727	0	0	3.90976	8.73764	PRKAR2B;ADCY8
475	regulation of metal ion transport (GO:0010959)	2/17	0.107011	0.527727	0	0	3.90976	8.73764	DLG1;CAMK2G
476	regulation of neuroblast proliferation (GO:1902692)	2/17	0.107011	0.527727	0	0	3.90976	8.73764	SMARCD3;PTN
477	gliogenesis (GO:0042063)	2/17	0.107011	0.527727	0	0	3.90976	8.73764	RELN;NFIB
478	positive regulation of cardiac muscle tissue growth (GO:0055023)	2/17	0.107011	0.527727	0	0	3.90976	8.73764	IGF1;ZFPM2
479	positive regulation of heart rate (GO:0010460)	2/17	0.107011	0.527727	0	0	3.90976	8.73764	RYR2;ADRA1A
480	positive regulation of regulated secretory pathway (GO:1903307)	2/17	0.107011	0.527727	0	0	3.90976	8.73764	RAB27A;CACNA1G
481	positive regulation of stem cell differentiation (GO:2000738)	2/17	0.107011	0.527727	0	0	3.90976	8.73764	PTN;SOX5
482	positive regulation of transcription of Notch receptor target (GO:0007221)	2/17	0.107011	0.527727	0	0	3.90976	8.73764	MAML2;MAML3
483	negative regulation of neurogenesis (GO:0050768)	3/35	0.108079	0.530793	0	0	2.75081	6.12025	LINGO1;EFNB3;PTN
484	protein localization to cilium (GO:0061512)	3/35	0.108079	0.530793	0	0	2.75081	6.12025	TUB;RABEP1;TTC21B
485	cellular response to lipid (GO:0071396)	11/219	0.111433	0.546138	0	0	1.55652	3.41551	FAM210B;AR;BRINP2;PDE4B;PDCD4;ATP1A3;RORA;RORB;ADCY8;BRINP3;EPHA3
486	regulation of cardiac muscle contraction (GO:0055117)	3/36	0.115162	0.558404	0	0	2.66731	5.76517	RYR2;PDE4B;ADRA1A
487	regulation of osteoclast differentiation (GO:0045670)	3/36	0.115162	0.558404	0	0	2.66731	5.76517	UBASH3B;CAMK4;FBN1
488	transition metal ion transport (GO:0000041)	3/36	0.115162	0.558404	0	0	2.66731	5.76517	TRPC5;TTYH1;TRPC4
489	Wnt signaling pathway, calcium modulating pathway (GO:0007223)	3/36	0.115162	0.558404	0	0	2.66731	5.76517	TNRC6C;CAMK2A;PLCB1
490	negative regulation of fat cell differentiation (GO:0045599)	3/36	0.115162	0.558404	0	0	2.66731	5.76517	RORA;ZFPM2;RUNX1T1
491	positive regulation of cell motility (GO:2000147)	11/221	0.116647	0.558404	0	0	1.54153	3.31214	SEMA5A;SEMA5B;SEMA6A;PDGFD;MGAT5;NTRK3;NTF3;CDH13;IGF1;SEMA4G;FGF1
492	regulation of cartilage development (GO:0061035)	2/18	0.117855	0.558404	0	0	3.66521	7.83731	MBOAT2;SOX5
493	cell migration involved in sprouting angiogenesis (GO:0002042)	2/18	0.117855	0.558404	0	0	3.66521	7.83731	NRP1;ROBO1
494	endothelial cell proliferation (GO:0001935)	2/18	0.117855	0.558404	0	0	3.66521	7.83731	SEMA5A;DLG1
495	melanosome transport (GO:0032402)	2/18	0.117855	0.558404	0	0	3.66521	7.83731	RAB27A;RAB27B
496	ventricular cardiac muscle cell action potential (GO:0086005)	2/18	0.117855	0.558404	0	0	3.66521	7.83731	RYR2;NEDD4L
497	neuron maturation (GO:0042551)	2/18	0.117855	0.558404	0	0	3.66521	7.83731	SRRM4;ADGRB3
498	pigment granule transport (GO:0051904)	2/18	0.117855	0.558404	0	0	3.66521	7.83731	RAB27A;RAB27B
499	positive regulation of amyloid-beta formation (GO:1902004)	2/18	0.117855	0.558404	0	0	3.66521	7.83731	LRRTM3;CHRNA7
500	positive regulation of glial cell differentiation (GO:0045687)	2/18	0.117855	0.558404	0	0	3.66521	7.83731	TENM4;PTN
501	positive regulation of nervous system process (GO:0031646)	2/18	0.117855	0.558404	0	0	3.66521	7.83731	UNC13B;TENM4
502	regulation of cytosolic calcium ion concentration (GO:0051480)	8/148	0.11793	0.558404	0	0	1.68007	3.59143	RYR2;TRPC5;CALB1;TRPC4;ATP2B3;CACNA1C;ADCY8;ADRA1A
503	carboxylic acid transport (GO:0046942)	4/57	0.119056	0.561499	0	0	2.21544	4.71483	SLC6A7;SLC7A8;SLC6A11;SLC16A2
504	cellular response to peptide (GO:1901653)	4/57	0.119056	0.561499	0	0	2.21544	4.71483	GRM5;ATP1A3;IGF1;GRIN1
505	regulation of ion transport (GO:0043269)	5/79	0.120377	0.565488	0	0	1.98428	4.20097	NKAIN2;NKAIN3;NEDD4L;SYT9;KCNJ3
506	regulation of neuron differentiation (GO:0045664)	5/79	0.120377	0.565488	0	0	1.98428	4.20097	BRINP2;NTF3;VWC2;NRCAM;BRINP3
507	anterograde axonal transport (GO:0008089)	3/37	0.122414	0.570547	0	0	2.58873	5.43722	DLG2;RAB27B;HAP1
508	regulation of actin cytoskeleton reorganization (GO:2000249)	3/37	0.122414	0.570547	0	0	2.58873	5.43722	NRP1;NTRK3;NTF3
509	regulation of p38MAPK cascade (GO:1900744)	3/37	0.122414	0.570547	0	0	2.58873	5.43722	DLG1;RASGRP1;SASH1
510	positive regulation of calcium ion transport (GO:0051928)	3/37	0.122414	0.570547	0	0	2.58873	5.43722	CAMK2A;CACNA1D;GRIN1
511	cellular response to organic cyclic compound (GO:0071407)	8/150	0.124625	0.578704	0	0	1.65623	3.44902	FAM210B;AR;GABRB2;GABRB1;ATP1A3;RORA;ADCY8;HCN1
512	regulation of calcium ion transport (GO:0051924)	4/58	0.124739	0.578704	0	0	2.17431	4.52589	PLPP4;CAMK2A;CACNA1D;CAMK2G
513	regulation of protein localization to plasma membrane (GO:1903076)	5/80	0.125138	0.578704	0	0	1.95772	4.06881	DPP10;AR;DLG1;PIK3R1;EPHA3
514	negative regulation of cellular component organization (GO:0051129)	5/80	0.125138	0.578704	0	0	1.95772	4.06881	AR;TMEFF2;MCTP1;PRKCZ;EPHA3
515	cellular response to glucagon stimulus (GO:0071377)	2/19	0.12896	0.581209	0	0	3.44943	7.06532	PRKAR2B;ADCY8
516	regulation of oligodendrocyte differentiation (GO:0048713)	2/19	0.12896	0.581209	0	0	3.44943	7.06532	TENM4;PTN
517	establishment of melanosome localization (GO:0032401)	2/19	0.12896	0.581209	0	0	3.44943	7.06532	RAB27A;RAB27B
518	regulation of vascular endothelial growth factor signaling pathway (GO:1900746)	2/19	0.12896	0.581209	0	0	3.44943	7.06532	SEMA6A;ROBO1
519	positive regulation of cilium assembly (GO:0045724)	2/19	0.12896	0.581209	0	0	3.44943	7.06532	CROCC;HAP1
520	positive regulation of focal adhesion assembly (GO:0051894)	2/19	0.12896	0.581209	0	0	3.44943	7.06532	NRP1;PTPRJ
521	postsynaptic membrane organization (GO:0001941)	2/19	0.12896	0.581209	0	0	3.44943	7.06532	NRXN1;NRXN2
522	synaptic vesicle endocytosis (GO:0048488)	3/38	0.129828	0.581209	0	0	2.51463	5.13373	OPHN1;AMPH;PACSIN1
523	ventricular septum development (GO:0003281)	3/38	0.129828	0.581209	0	0	2.51463	5.13373	SLIT3;ZFPM2;ROBO1
524	positive regulation of signaling (GO:0023056)	3/38	0.129828	0.581209	0	0	2.51463	5.13373	NSF;LGI1;GRIK2
525	plasma membrane bounded cell projection organization (GO:0120036)	7/128	0.131894	0.581209	0	0	1.69998	3.44374	GPRIN3;LGI1;CNTNAP2;OPHN1;ODF2;RASGRF1;PPP1R9A
526	regulation of intracellular signal transduction (GO:1902531)	19/437	0.137236	0.581209	0	0	1.33963	2.66058	PPP1R16B;L3MBTL1;NTRK3;FAM13A;ARHGAP18;ARHGAP5;FGF1;ARHGAP26;ARHGAP24;ARHGEF9;ARHGAP20;DLG1;RIT2;OPHN1;PRKAR2B;CHN2;CHN1;SGK1;MAP2K6
527	regulation of intracellular transport (GO:0032386)	3/39	0.137396	0.581209	0	0	2.44466	4.85236	SPAG5;TTC21B;HAP1
528	regulation of protein tyrosine kinase activity (GO:0061097)	3/39	0.137396	0.581209	0	0	2.44466	4.85236	GRM5;RELN;LRP8
529	negative regulation of secretion by cell (GO:1903531)	3/39	0.137396	0.581209	0	0	2.44466	4.85236	GRM7;IL1RAPL1;STXBP6
530	positive regulation of intracellular transport (GO:0032388)	3/39	0.137396	0.581209	0	0	2.44466	4.85236	TENM1;SPAG5;PLA2G4E
531	positive regulation of plasma membrane bounded cell projection assembly (GO:0120034)	5/83	0.139928	0.581209	0	0	1.88213	3.70146	TENM1;NRP1;TENM2;CROCC;PIK3R1
532	cellular monovalent inorganic cation homeostasis (GO:0030004)	2/20	0.140294	0.581209	0	0	3.25763	6.39803	NEDD4L;ATP1A3
533	early endosome to late endosome transport (GO:0045022)	2/20	0.140294	0.581209	0	0	3.25763	6.39803	HOOK2;HOOK1
534	regulation of smooth muscle cell migration (GO:0014910)	2/20	0.140294	0.581209	0	0	3.25763	6.39803	NRP1;IGF1
535	regulation of smooth muscle contraction (GO:0006940)	2/20	0.140294	0.581209	0	0	3.25763	6.39803	CHRM2;KCNB2
536	eye morphogenesis (GO:0048592)	2/20	0.140294	0.581209	0	0	3.25763	6.39803	TENM3;FBN1
537	ganglioside metabolic process (GO:0001573)	2/20	0.140294	0.581209	0	0	3.25763	6.39803	ST6GALNAC3;ST6GALNAC5
538	growth hormone receptor signaling pathway (GO:0060396)	2/20	0.140294	0.581209	0	0	3.25763	6.39803	PIK3R1;PRLR
539	insulin secretion (GO:0030073)	2/20	0.140294	0.581209	0	0	3.25763	6.39803	PTPRN2;CAMK2G
540	neuromuscular synaptic transmission (GO:0007274)	2/20	0.140294	0.581209	0	0	3.25763	6.39803	RIMBP2;TSPOAP1
541	positive regulation of embryonic development (GO:0040019)	2/20	0.140294	0.581209	0	0	3.25763	6.39803	TENM4;PLCB1
542	positive regulation of heart contraction (GO:0045823)	2/20	0.140294	0.581209	0	0	3.25763	6.39803	RYR2;ADRA1A
543	positive regulation of natural killer cell mediated cytotoxicity (GO:0045954)	2/20	0.140294	0.581209	0	0	3.25763	6.39803	CADM1;RASGRP1
544	post-transcriptional gene silencing by RNA (GO:0035194)	2/20	0.140294	0.581209	0	0	3.25763	6.39803	TNRC6C;LIMD1
545	vascular transport (GO:0010232)	5/84	0.145021	0.581209	0	0	1.85821	3.58798	ATP8A1;SLC7A8;LEPR;SLC16A2;SLC4A4
546	response to retinoic acid (GO:0032526)	4/62	0.148564	0.581209	0	0	2.02393	3.85911	BRINP2;RORB;BRINP3;EPHA3
547	G1/S transition of mitotic cell cycle (GO:0000082)	5/85	0.150192	0.581209	0	0	1.83489	3.47866	TFDP2;CAMK2A;E2F3;USP29;CUL4B
548	cellular response to steroid hormone stimulus (GO:0071383)	2/21	0.151832	0.581209	0	0	3.08602	5.81709	AR;ATP1A3
549	regulation of transcription by RNA polymerase III (GO:0006359)	2/21	0.151832	0.581209	0	0	3.08602	5.81709	TENM1;AR
550	response to glucagon (GO:0033762)	2/21	0.151832	0.581209	0	0	3.08602	5.81709	PRKAR2B;ADCY8
551	sensory perception of pain (GO:0019233)	2/21	0.151832	0.581209	0	0	3.08602	5.81709	OPRK1;OPRM1
552	melanosome localization (GO:0032400)	2/21	0.151832	0.581209	0	0	3.08602	5.81709	RAB27A;RAB27B
553	negative regulation of cell communication (GO:0010648)	2/21	0.151832	0.581209	0	0	3.08602	5.81709	UBASH3B;OPRM1
554	negative regulation of ion transmembrane transporter activity (GO:0032413)	2/21	0.151832	0.581209	0	0	3.08602	5.81709	HECW1;NEDD4L
555	negative regulation of microtubule depolymerization (GO:0007026)	2/21	0.151832	0.581209	0	0	3.08602	5.81709	NAV3;FGF13
556	negative regulation of reproductive process (GO:2000242)	2/21	0.151832	0.581209	0	0	3.08602	5.81709	IGF1;SULF1
557	neurotrophin signaling pathway (GO:0038179)	2/21	0.151832	0.581209	0	0	3.08602	5.81709	NTF3;HAP1
558	positive regulation of glycolytic process (GO:0045821)	2/21	0.151832	0.581209	0	0	3.08602	5.81709	IGF1;SLC4A4
559	positive regulation of purine nucleotide metabolic process (GO:1900544)	2/21	0.151832	0.581209	0	0	3.08602	5.81709	IGF1;SLC4A4
560	acylglycerol metabolic process (GO:0006639)	3/41	0.152963	0.581209	0	0	2.31575	4.34795	DGKG;DGKB;DGKK
561	cortical cytoskeleton organization (GO:0030865)	3/41	0.152963	0.581209	0	0	2.31575	4.34795	DLG1;EPB41L3;RHOBTB2
562	endosome organization (GO:0007032)	3/41	0.152963	0.581209	0	0	2.31575	4.34795	HOOK2;HOOK1;RAB27A
563	epithelial cell migration (GO:0010631)	3/41	0.152963	0.581209	0	0	2.31575	4.34795	NRP1;ZEB2;CDH13
564	positive regulation of cation transmembrane transport (GO:1904064)	3/41	0.152963	0.581209	0	0	2.31575	4.34795	GABBR2;KCNN2;KCNJ3
565	protein side chain deglutamylation (GO:0035610)	1/5	0.154696	0.581209	0	0	7.32386	13.6685	AGBL4
566	amacrine cell differentiation (GO:0035881)	1/5	0.154696	0.581209	0	0	7.32386	13.6685	RORB
567	pyrimidine ribonucleotide metabolic process (GO:0009218)	1/5	0.154696	0.581209	0	0	7.32386	13.6685	AK5
568	auditory receptor cell morphogenesis (GO:0002093)	1/5	0.154696	0.581209	0	0	7.32386	13.6685	WHRN
569	auditory receptor cell stereocilium organization (GO:0060088)	1/5	0.154696	0.581209	0	0	7.32386	13.6685	WHRN
570	axon choice point recognition (GO:0016198)	1/5	0.154696	0.581209	0	0	7.32386	13.6685	ROBO1
571	regulation of caveolin-mediated endocytosis (GO:2001286)	1/5	0.154696	0.581209	0	0	7.32386	13.6685	NEDD4L
572	C-terminal protein deglutamylation (GO:0035609)	1/5	0.154696	0.581209	0	0	7.32386	13.6685	AGBL4
573	cardiac endothelial cell differentiation (GO:0003348)	1/5	0.154696	0.581209	0	0	7.32386	13.6685	NRG1
574	cardiac muscle cell myoblast differentiation (GO:0060379)	1/5	0.154696	0.581209	0	0	7.32386	13.6685	NRG1
575	regulation of chloride transport (GO:2001225)	1/5	0.154696	0.581209	0	0	7.32386	13.6685	GRM5
576	regulation of endothelial tube morphogenesis (GO:1901509)	1/5	0.154696	0.581209	0	0	7.32386	13.6685	FGF1
577	regulation of Fc-gamma receptor signaling pathway involved in phagocytosis (GO:1905449)	1/5	0.154696	0.581209	0	0	7.32386	13.6685	PTPRJ
578	cellular response to testosterone stimulus (GO:0071394)	1/5	0.154696	0.581209	0	0	7.32386	13.6685	AR
579	cerebral cortex neuron differentiation (GO:0021895)	1/5	0.154696	0.581209	0	0	7.32386	13.6685	OPHN1
580	regulation of microvillus assembly (GO:0032534)	1/5	0.154696	0.581209	0	0	7.32386	13.6685	RAP1GAP
581	regulation of miRNA catabolic process (GO:2000625)	1/5	0.154696	0.581209	0	0	7.32386	13.6685	PNPT1
582	dorsal/ventral axis specification (GO:0009950)	1/5	0.154696	0.581209	0	0	7.32386	13.6685	CXXC4
583	regulation of phosphatidylinositol biosynthetic process (GO:0010511)	1/5	0.154696	0.581209	0	0	7.32386	13.6685	HTR2C
584	endocardial cell differentiation (GO:0060956)	1/5	0.154696	0.581209	0	0	7.32386	13.6685	NRG1
585	establishment of monopolar cell polarity (GO:0061162)	1/5	0.154696	0.581209	0	0	7.32386	13.6685	PATJ
586	extracellular exosome biogenesis (GO:0097734)	1/5	0.154696	0.581209	0	0	7.32386	13.6685	RAB27A
587	fatty acid derivative catabolic process (GO:1901569)	1/5	0.154696	0.581209	0	0	7.32386	13.6685	ACAT1
588	regulation of synaptic vesicle priming (GO:0010807)	1/5	0.154696	0.581209	0	0	7.32386	13.6685	UNC13B
589	regulation of system process (GO:0044057)	1/5	0.154696	0.581209	0	0	7.32386	13.6685	HTR2C
590	gastro-intestinal system smooth muscle contraction (GO:0014831)	1/5	0.154696	0.581209	0	0	7.32386	13.6685	SULF1
591	glial cell-derived neurotrophic factor receptor signaling pathway (GO:0035860)	1/5	0.154696	0.581209	0	0	7.32386	13.6685	SULF1
592	glutamate catabolic process (GO:0006538)	1/5	0.154696	0.581209	0	0	7.32386	13.6685	GAD1
593	regulation of vascular associated smooth muscle contraction (GO:0003056)	1/5	0.154696	0.581209	0	0	7.32386	13.6685	DOCK4
594	response to acetylcholine (GO:1905144)	1/5	0.154696	0.581209	0	0	7.32386	13.6685	CHRNA7
595	response to denervation involved in regulation of muscle adaptation (GO:0014894)	1/5	0.154696	0.581209	0	0	7.32386	13.6685	HDAC4
596	heparin metabolic process (GO:0030202)	1/5	0.154696	0.581209	0	0	7.32386	13.6685	CSGALNACT1
597	RNA import into mitochondrion (GO:0035927)	1/5	0.154696	0.581209	0	0	7.32386	13.6685	PNPT1
598	rRNA transport (GO:0051029)	1/5	0.154696	0.581209	0	0	7.32386	13.6685	PNPT1
599	SA node cell to atrial cardiac muscle cell signaling (GO:0086018)	1/5	0.154696	0.581209	0	0	7.32386	13.6685	CACNA1G
600	salivary gland development (GO:0007431)	1/5	0.154696	0.581209	0	0	7.32386	13.6685	FGF10
601	sensory perception of sour taste (GO:0050915)	1/5	0.154696	0.581209	0	0	7.32386	13.6685	ASIC2
602	left/right axis specification (GO:0070986)	1/5	0.154696	0.581209	0	0	7.32386	13.6685	AHI1
603	synaptic transmission, glycinergic (GO:0060012)	1/5	0.154696	0.581209	0	0	7.32386	13.6685	GLRA2
604	tight junction organization (GO:0120193)	1/5	0.154696	0.581209	0	0	7.32386	13.6685	PATJ
605	mitochondrial RNA 3'-end processing (GO:0000965)	1/5	0.154696	0.581209	0	0	7.32386	13.6685	PNPT1
606	negative regulation of cGMP-mediated signaling (GO:0010754)	1/5	0.154696	0.581209	0	0	7.32386	13.6685	PDE11A
607	negative regulation of collateral sprouting (GO:0048671)	1/5	0.154696	0.581209	0	0	7.32386	13.6685	FGF13
608	negative regulation of heterochromatin assembly (GO:0031452)	1/5	0.154696	0.581209	0	0	7.32386	13.6685	TET1
609	negative regulation of skeletal muscle cell differentiation (GO:2001015)	1/5	0.154696	0.581209	0	0	7.32386	13.6685	EPHB1
610	negative regulation of smooth muscle cell apoptotic process (GO:0034392)	1/5	0.154696	0.581209	0	0	7.32386	13.6685	IGF1
611	negative regulation of smooth muscle contraction (GO:0045986)	1/5	0.154696	0.581209	0	0	7.32386	13.6685	DOCK4
612	negative regulation of synapse organization (GO:1905809)	1/5	0.154696	0.581209	0	0	7.32386	13.6685	SLIT1
613	negative regulation of T cell migration (GO:2000405)	1/5	0.154696	0.581209	0	0	7.32386	13.6685	LRCH1
614	neuroinflammatory response (GO:0150076)	1/5	0.154696	0.581209	0	0	7.32386	13.6685	ADCY8
615	peripheral nervous system neuron differentiation (GO:0048934)	1/5	0.154696	0.581209	0	0	7.32386	13.6685	ETV1
616	positive regulation of action potential (GO:0045760)	1/5	0.154696	0.581209	0	0	7.32386	13.6685	ADRA1A
617	positive regulation of AMPA receptor activity (GO:2000969)	1/5	0.154696	0.581209	0	0	7.32386	13.6685	RELN
618	positive regulation of cardiac muscle contraction (GO:0060452)	1/5	0.154696	0.581209	0	0	7.32386	13.6685	ADRA1A
619	positive regulation of feeding behavior (GO:2000253)	1/5	0.154696	0.581209	0	0	7.32386	13.6685	SGIP1
620	positive regulation of glycoprotein metabolic process (GO:1903020)	1/5	0.154696	0.581209	0	0	7.32386	13.6685	IGF1
621	positive regulation of metallopeptidase activity (GO:1905050)	1/5	0.154696	0.581209	0	0	7.32386	13.6685	MBP
622	positive regulation of mononuclear cell proliferation (GO:0032946)	1/5	0.154696	0.581209	0	0	7.32386	13.6685	FGF10
623	positive regulation of myoblast proliferation (GO:2000288)	1/5	0.154696	0.581209	0	0	7.32386	13.6685	MEIS2
624	positive regulation of neurotransmitter transport (GO:0051590)	1/5	0.154696	0.581209	0	0	7.32386	13.6685	BAIAP3
625	positive regulation of non-motile cilium assembly (GO:1902857)	1/5	0.154696	0.581209	0	0	7.32386	13.6685	HAP1
626	positive regulation of protein localization to cilium (GO:1903566)	1/5	0.154696	0.581209	0	0	7.32386	13.6685	CROCC
627	positive regulation of smooth muscle cell differentiation (GO:0051152)	1/5	0.154696	0.581209	0	0	7.32386	13.6685	OLFM2
628	positive regulation of the force of heart contraction (GO:0098735)	1/5	0.154696	0.581209	0	0	7.32386	13.6685	RYR2
629	proline transmembrane transport (GO:0035524)	1/5	0.154696	0.581209	0	0	7.32386	13.6685	SLC7A8
630	protein de-ADP-ribosylation (GO:0051725)	1/5	0.154696	0.581209	0	0	7.32386	13.6685	MACROD2
631	protein lipoylation (GO:0009249)	1/5	0.154696	0.581209	0	0	7.32386	13.6685	NNAT
632	actin cytoskeleton reorganization (GO:0031532)	4/63	0.154777	0.581209	0	0	1.98953	3.712	NRP1;THSD7B;PHACTR1;FGF10
633	cell cycle G1/S phase transition (GO:0044843)	4/63	0.154777	0.581209	0	0	1.98953	3.712	CAMK2A;E2F3;USP29;CUL4B
634	regulation of Ras protein signal transduction (GO:0046578)	5/86	0.15544	0.58186	0	0	1.81214	3.37329	OPHN1;RASGRF1;IGF1;RASGRP1;FGF10
635	transport across blood-brain barrier (GO:0150104)	5/86	0.15544	0.58186	0	0	1.81214	3.37329	ATP8A1;SLC7A8;LEPR;SLC16A2;SLC4A4
636	ceramide biosynthetic process (GO:0046513)	3/42	0.160946	0.595915	0	0	2.25625	4.12147	CERS4;ST6GALNAC3;ST6GALNAC5
637	positive regulation of protein tyrosine kinase activity (GO:0061098)	3/42	0.160946	0.595915	0	0	2.25625	4.12147	GRM5;RELN;LRP8
638	cellular divalent inorganic cation homeostasis (GO:0072503)	6/111	0.161708	0.595915	0	0	1.67799	3.05724	SLC8A3;RYR2;CHRNA7;HTR2C;ATP2B3;SLC39A12
639	amino acid import (GO:0043090)	2/22	0.163546	0.595915	0	0	2.93156	5.30806	SLC7A8;SLC16A2
640	cellular response to nerve growth factor stimulus (GO:1990090)	2/22	0.163546	0.595915	0	0	2.93156	5.30806	NTRK3;NTF3
641	regulation of voltage-gated calcium channel activity (GO:1901385)	2/22	0.163546	0.595915	0	0	2.93156	5.30806	PDE4B;DMD
642	phosphatidylserine acyl-chain remodeling (GO:0036150)	2/22	0.163546	0.595915	0	0	2.93156	5.30806	PLA2G4E;MBOAT2
643	positive regulation of amyloid precursor protein catabolic process (GO:1902993)	2/22	0.163546	0.595915	0	0	2.93156	5.30806	LRRTM3;CHRNA7
644	positive regulation of axon extension (GO:0045773)	2/22	0.163546	0.595915	0	0	2.93156	5.30806	SEMA5A;NRP1
645	positive regulation of calcium ion transmembrane transporter activity (GO:1901021)	2/22	0.163546	0.595915	0	0	2.93156	5.30806	RYR2;HAP1
646	positive regulation of dendritic spine development (GO:0060999)	2/22	0.163546	0.595915	0	0	2.93156	5.30806	RELN;LRP8
647	sensory perception of mechanical stimulus (GO:0050954)	5/88	0.166158	0.595915	0	0	1.76829	3.17376	GRM7;WHRN;ROR1;CACNA1D;LHFPL3
648	regulation of cell-matrix adhesion (GO:0001952)	4/65	0.167486	0.595915	0	0	1.9241	3.43808	NEXMIF;CDH13;EPHA3;AJAP1
649	chemical homeostasis (GO:0048878)	4/65	0.167486	0.595915	0	0	1.9241	3.43808	WNK2;NEDD4L;KLHL3;SLC4A4
650	cellular glucose homeostasis (GO:0001678)	3/43	0.169052	0.595915	0	0	2.19973	3.91013	UNC13B;PIK3R1;ADCY8
651	positive regulation of phospholipase C activity (GO:0010863)	3/43	0.169052	0.595915	0	0	2.19973	3.91013	NTRK3;NTF3;ADRA1A
652	regulation of endothelial cell migration (GO:0010594)	5/89	0.171624	0.595915	0	0	1.74715	3.07926	NRP1;NRP2;PTN;FGF1;SASH1
653	regulation of GTPase activity (GO:0043087)	9/189	0.174963	0.595915	0	0	1.46925	2.56117	DOCK10;LRCH1;CHN2;RASGRF1;CHN1;PLXNA2;RASGRP1;EPHA3;RAP1GAP
654	artery development (GO:0060840)	2/23	0.175414	0.595915	0	0	2.79182	4.85946	NRP1;ROBO1
655	blood vessel endothelial cell migration (GO:0043534)	2/23	0.175414	0.595915	0	0	2.79182	4.85946	NRP1;ROBO1
656	cytoskeleton-dependent intracellular transport (GO:0030705)	2/23	0.175414	0.595915	0	0	2.79182	4.85946	HOOK2;HOOK1
657	ERK1 and ERK2 cascade (GO:0070371)	2/23	0.175414	0.595915	0	0	2.79182	4.85946	IGF1;FGF10
658	oligosaccharide biosynthetic process (GO:0009312)	2/23	0.175414	0.595915	0	0	2.79182	4.85946	FUT8;ST6GALNAC5
659	positive regulation of natural killer cell mediated immunity (GO:0002717)	2/23	0.175414	0.595915	0	0	2.79182	4.85946	CADM1;RASGRP1
660	positive regulation of receptor internalization (GO:0002092)	2/23	0.175414	0.595915	0	0	2.79182	4.85946	AHI1;NTF3
661	positive regulation of kinase activity (GO:0033674)	6/114	0.176101	0.595915	0	0	1.63113	2.83278	EPHA6;RELN;NTRK3;ROR1;EPHB1;EPHA3
662	cation transmembrane transport (GO:0098655)	3/44	0.177273	0.595915	0	0	2.14597	3.71267	SLC7A8;ASIC2;TRPM3
663	embryonic organ morphogenesis (GO:0048562)	3/44	0.177273	0.595915	0	0	2.14597	3.71267	RYR2;DSCAML1;FBN1
664	metal ion homeostasis (GO:0055065)	3/44	0.177273	0.595915	0	0	2.14597	3.71267	SLC12A5;SLC7A8;GRIN1
665	positive regulation of cell-matrix adhesion (GO:0001954)	3/44	0.177273	0.595915	0	0	2.14597	3.71267	NRP1;CDH13;PTPRJ
666	regulation of epidermal growth factor receptor signaling pathway (GO:0042058)	4/67	0.180549	0.595915	0	0	1.86282	3.18869	SH3KBP1;CDH13;PTPRJ;HAP1
667	vascular endothelial growth factor receptor signaling pathway (GO:0048010)	4/67	0.180549	0.595915	0	0	1.86282	3.18869	NRP1;NRP2;PIK3R1;SULF1
668	activation of Janus kinase activity (GO:0042976)	1/6	0.18264	0.595915	0	0	5.85879	9.96132	PRLR
669	protein sulfation (GO:0006477)	1/6	0.18264	0.595915	0	0	5.85879	9.96132	UST
670	aminophospholipid transport (GO:0015917)	1/6	0.18264	0.595915	0	0	5.85879	9.96132	ATP8A1
671	radial glial cell differentiation (GO:0060019)	1/6	0.18264	0.595915	0	0	5.85879	9.96132	FGF10
672	aromatic amino acid transport (GO:0015801)	1/6	0.18264	0.595915	0	0	5.85879	9.96132	SLC7A8
673	regulation of anion channel activity (GO:0010359)	1/6	0.18264	0.595915	0	0	5.85879	9.96132	GRM5
674	blood vessel endothelial cell proliferation involved in sprouting angiogenesis (GO:0002043)	1/6	0.18264	0.595915	0	0	5.85879	9.96132	SEMA5A
675	bundle of His cell-Purkinje myocyte adhesion involved in cell communication (GO:0086073)	1/6	0.18264	0.595915	0	0	5.85879	9.96132	CTNNA3
676	regulation of focal adhesion disassembly (GO:0120182)	1/6	0.18264	0.595915	0	0	5.85879	9.96132	PIK3R1
677	regulation of glomerular filtration (GO:0003093)	1/6	0.18264	0.595915	0	0	5.85879	9.96132	PTPRO
678	regulation of hepatocyte proliferation (GO:2000345)	1/6	0.18264	0.595915	0	0	5.85879	9.96132	PTN
679	chondrocyte development (GO:0002063)	1/6	0.18264	0.595915	0	0	5.85879	9.96132	SULF1
680	contact inhibition (GO:0060242)	1/6	0.18264	0.595915	0	0	5.85879	9.96132	PTPRJ
681	dermatan sulfate proteoglycan metabolic process (GO:0050655)	1/6	0.18264	0.595915	0	0	5.85879	9.96132	CSGALNACT1
682	regulation of non-motile cilium assembly (GO:1902855)	1/6	0.18264	0.595915	0	0	5.85879	9.96132	HAP1
683	regulation of peptidyl-cysteine S-nitrosylation (GO:2000169)	1/6	0.18264	0.595915	0	0	5.85879	9.96132	DMD
684	embryonic hindlimb morphogenesis (GO:0035116)	1/6	0.18264	0.595915	0	0	5.85879	9.96132	AFF3
685	regulation of protein autoubiquitination (GO:1902498)	1/6	0.18264	0.595915	0	0	5.85879	9.96132	SASH1
686	regulation of protein localization to cilium (GO:1903564)	1/6	0.18264	0.595915	0	0	5.85879	9.96132	CROCC
687	epithelial tube branching involved in lung morphogenesis (GO:0060441)	1/6	0.18264	0.595915	0	0	5.85879	9.96132	FGF10
688	regulation of relaxation of cardiac muscle (GO:1901897)	1/6	0.18264	0.595915	0	0	5.85879	9.96132	PDE4B
689	gamma-aminobutyric acid transport (GO:0015812)	1/6	0.18264	0.595915	0	0	5.85879	9.96132	SLC6A11
690	regulation of translational elongation (GO:0006448)	1/6	0.18264	0.595915	0	0	5.85879	9.96132	GRM5
691	glomerular epithelial cell differentiation (GO:0072311)	1/6	0.18264	0.595915	0	0	5.85879	9.96132	PTPRO
692	release of sequestered calcium ion into cytosol by sarcoplasmic reticulum (GO:0014808)	1/6	0.18264	0.595915	0	0	5.85879	9.96132	RYR2
693	renal filtration cell differentiation (GO:0061318)	1/6	0.18264	0.595915	0	0	5.85879	9.96132	PTPRO
694	renal system process involved in regulation of blood volume (GO:0001977)	1/6	0.18264	0.595915	0	0	5.85879	9.96132	PTPRO
695	glycosylceramide metabolic process (GO:0006677)	1/6	0.18264	0.595915	0	0	5.85879	9.96132	ST6GALNAC3
696	heparan sulfate proteoglycan biosynthetic process, enzymatic modification (GO:0015015)	1/6	0.18264	0.595915	0	0	5.85879	9.96132	HS6ST2
697	response to testosterone (GO:0033574)	1/6	0.18264	0.595915	0	0	5.85879	9.96132	AR
698	retinal cone cell development (GO:0046549)	1/6	0.18264	0.595915	0	0	5.85879	9.96132	RORB
699	retinal cone cell differentiation (GO:0042670)	1/6	0.18264	0.595915	0	0	5.85879	9.96132	RORB
700	isoleucine metabolic process (GO:0006549)	1/6	0.18264	0.595915	0	0	5.85879	9.96132	ACAT1
701	leucine transport (GO:0015820)	1/6	0.18264	0.595915	0	0	5.85879	9.96132	SLC7A8
702	leukocyte chemotaxis involved in inflammatory response (GO:0002232)	1/6	0.18264	0.595915	0	0	5.85879	9.96132	PTN
703	spinal cord motor neuron differentiation (GO:0021522)	1/6	0.18264	0.595915	0	0	5.85879	9.96132	MDGA2
704	striated muscle hypertrophy (GO:0014897)	1/6	0.18264	0.595915	0	0	5.85879	9.96132	RYR2
705	telencephalon cell migration (GO:0022029)	1/6	0.18264	0.595915	0	0	5.85879	9.96132	FGF13
706	negative regulation of amino acid transport (GO:0051956)	1/6	0.18264	0.595915	0	0	5.85879	9.96132	GRM7
707	negative regulation of anion transport (GO:1903792)	1/6	0.18264	0.595915	0	0	5.85879	9.96132	GRM7
708	negative regulation of Arp2/3 complex-mediated actin nucleation (GO:0034316)	1/6	0.18264	0.595915	0	0	5.85879	9.96132	CTNNA2
709	negative regulation of cellular extravasation (GO:0002692)	1/6	0.18264	0.595915	0	0	5.85879	9.96132	PLCB1
710	negative regulation of fat cell proliferation (GO:0070345)	1/6	0.18264	0.595915	0	0	5.85879	9.96132	E2F3
711	negative regulation of morphogenesis of an epithelium (GO:1905331)	1/6	0.18264	0.595915	0	0	5.85879	9.96132	SULF1
712	negative regulation of neuron migration (GO:2001223)	1/6	0.18264	0.595915	0	0	5.85879	9.96132	NEXMIF
713	negative regulation of relaxation of muscle (GO:1901078)	1/6	0.18264	0.595915	0	0	5.85879	9.96132	PDE4B
714	nephric duct morphogenesis (GO:0072178)	1/6	0.18264	0.595915	0	0	5.85879	9.96132	AHI1
715	neurotransmitter loading into synaptic vesicle (GO:0098700)	1/6	0.18264	0.595915	0	0	5.85879	9.96132	SLC17A6
716	peripheral nervous system neuron development (GO:0048935)	1/6	0.18264	0.595915	0	0	5.85879	9.96132	ETV1
717	photoreceptor cell outer segment organization (GO:0035845)	1/6	0.18264	0.595915	0	0	5.85879	9.96132	AHI1
718	positive regulation of cholesterol metabolic process (GO:0090205)	1/6	0.18264	0.595915	0	0	5.85879	9.96132	FGF1
719	positive regulation of focal adhesion disassembly (GO:0120183)	1/6	0.18264	0.595915	0	0	5.85879	9.96132	PIK3R1
720	positive regulation of gap junction assembly (GO:1903598)	1/6	0.18264	0.595915	0	0	5.85879	9.96132	CNTNAP2
721	positive regulation of heart rate by epinephrine-norepinephrine (GO:0001996)	1/6	0.18264	0.595915	0	0	5.85879	9.96132	ADRA1A
722	positive regulation of neurotransmitter secretion (GO:0001956)	1/6	0.18264	0.595915	0	0	5.85879	9.96132	BAIAP3
723	positive regulation of receptor binding (GO:1900122)	1/6	0.18264	0.595915	0	0	5.85879	9.96132	NRP1
724	positive regulation of T-helper 2 cell differentiation (GO:0045630)	1/6	0.18264	0.595915	0	0	5.85879	9.96132	PRKCZ
725	positive regulation of vascular endothelial growth factor signaling pathway (GO:1900748)	1/6	0.18264	0.595915	0	0	5.85879	9.96132	ROBO1
726	positive regulation of Wnt signaling pathway, planar cell polarity pathway (GO:2000096)	1/6	0.18264	0.595915	0	0	5.85879	9.96132	MLLT3
727	presynaptic active zone organization (GO:1990709)	1/6	0.18264	0.595915	0	0	5.85879	9.96132	PCLO
728	proline transport (GO:0015824)	1/6	0.18264	0.595915	0	0	5.85879	9.96132	SLC6A7
729	sensory perception of sound (GO:0007605)	5/91	0.182761	0.595915	0	0	1.70634	2.90006	GRM7;WHRN;ROR1;CACNA1D;LHFPL3
730	amino acid import across plasma membrane (GO:0089718)	2/24	0.187412	0.601186	0	0	2.66478	4.46203	SLC7A8;SLC16A2
731	carbohydrate biosynthetic process (GO:0016051)	2/24	0.187412	0.601186	0	0	2.66478	4.46203	FUT8;ST6GALNAC5
732	cellular response to catecholamine stimulus (GO:0071870)	2/24	0.187412	0.601186	0	0	2.66478	4.46203	RYR2;PDE4B
733	regulation of keratinocyte proliferation (GO:0010837)	2/24	0.187412	0.601186	0	0	2.66478	4.46203	PTPRK;FGF10
734	mammary gland development (GO:0030879)	2/24	0.187412	0.601186	0	0	2.66478	4.46203	NRG1;PRLR
735	wound healing, spreading of cells (GO:0044319)	2/24	0.187412	0.601186	0	0	2.66478	4.46203	TMEFF2;ARHGAP24
736	negative regulation of protein depolymerization (GO:1901880)	2/24	0.187412	0.601186	0	0	2.66478	4.46203	NAV3;FGF13
737	negative regulation of stress fiber assembly (GO:0051497)	2/24	0.187412	0.601186	0	0	2.66478	4.46203	TMEFF2;PIK3R1
738	phospholipid catabolic process (GO:0009395)	2/24	0.187412	0.601186	0	0	2.66478	4.46203	PLA2G4E;ENPP2
739	positive regulation of carbohydrate metabolic process (GO:0045913)	2/24	0.187412	0.601186	0	0	2.66478	4.46203	IGF1;SLC4A4
740	positive regulation of phospholipase activity (GO:0010518)	2/24	0.187412	0.601186	0	0	2.66478	4.46203	NTRK3;NTF3
741	potassium ion homeostasis (GO:0055075)	2/24	0.187412	0.601186	0	0	2.66478	4.46203	SLC12A5;ATP1A3
742	positive regulation of cellular process (GO:0048522)	25/625	0.188739	0.602687	0	0	1.22766	2.04699	HDAC4;RYR2;TENM4;CHRNA7;PTPRJ;PTN;FGF1;PDGFD;NTF3;TUB;LGI1;SPAG5;NTRK3;GLP2R;MATK;TET1;RAB27A;NRG1;IGF1;PRLR;MEIS2;GRIN1;AR;FRMD5;FGF10
743	Ras protein signal transduction (GO:0007265)	7/142	0.190782	0.602687	0	0	1.52257	2.52233	SHC3;RIT2;CDH13;IGF1;KSR2;ARHGAP5;RASGRP1
744	DNA-templated transcription, initiation (GO:0006352)	8/168	0.193162	0.602687	0	0	1.46853	2.4146	AR;THRB;MAML2;RORA;ESRRG;E2F3;RORB;MAML3
745	cell chemotaxis (GO:0060326)	4/69	0.193938	0.602687	0	0	1.80532	2.96111	SEMA5A;NRP1;DOCK4;EPHB1
746	cellular response to calcium ion (GO:0071277)	4/69	0.193938	0.602687	0	0	1.80532	2.96111	CPNE6;ADCY8;SYT9;KCNH1
747	positive regulation of protein transport (GO:0051222)	4/69	0.193938	0.602687	0	0	1.80532	2.96111	UNC13B;TENM1;FRMD4A;IGF1
748	regulation of cellular protein localization (GO:1903827)	3/46	0.19403	0.602687	0	0	2.04595	3.35483	GPC5;KCNAB2;GPC6
749	spliceosomal complex assembly (GO:0000245)	3/46	0.19403	0.602687	0	0	2.04595	3.35483	CELF2;CELF5;LUC7L2
750	peptidyl-serine modification (GO:0018209)	8/169	0.197367	0.602687	0	0	1.45933	2.36805	PRKCG;GALNT16;CAMKV;CAMK4;AKT3;CAMK2A;SGK1;PRKCZ
751	negative regulation of nucleic acid-templated transcription (GO:1903507)	19/464	0.199174	0.602687	0	0	1.25656	2.02755	HDAC4;L3MBTL1;TLE2;TLE1;KCTD1;NRG1;RORB;FOXN3;PTPRK;PRICKLE1;LIMD1;FOXP2;DACH1;TFDP2;SCML4;PDCD4;PLCB1;ZFPM2;RUNX1T1
752	regulation of cAMP-mediated signaling (GO:0043949)	2/25	0.199519	0.602687	0	0	2.54879	4.10826	PDE11A;PRKAR2B
753	cellular polysaccharide biosynthetic process (GO:0033692)	2/25	0.199519	0.602687	0	0	2.54879	4.10826	CSGALNACT1;NDST4
754	cellular response to hexose stimulus (GO:0071331)	2/25	0.199519	0.602687	0	0	2.54879	4.10826	UNC13B;ADCY8
755	regulation of microtubule depolymerization (GO:0031114)	2/25	0.199519	0.602687	0	0	2.54879	4.10826	NAV3;FGF13
756	sodium ion homeostasis (GO:0055078)	2/25	0.199519	0.602687	0	0	2.54879	4.10826	NEDD4L;ATP1A3
757	negative regulation of endocytosis (GO:0045806)	2/25	0.199519	0.602687	0	0	2.54879	4.10826	MCTP1;EPHA3
758	negative regulation of signaling (GO:0023057)	2/25	0.199519	0.602687	0	0	2.54879	4.10826	UBASH3B;OPRM1
759	organophosphate ester transport (GO:0015748)	2/25	0.199519	0.602687	0	0	2.54879	4.10826	PITPNM1;PITPNC1
760	positive regulation of vascular endothelial growth factor production (GO:0010575)	2/25	0.199519	0.602687	0	0	2.54879	4.10826	RORA;SULF1
761	wound healing (GO:0042060)	4/70	0.200745	0.602687	0	0	1.77787	2.85476	NRG1;IGF1;FGF1;FGF10
762	cellular protein localization (GO:0034613)	14/329	0.202232	0.602687	0	0	1.30682	2.08874	NSF;CNTNAP2;CNTNAP1;GRID2;PTPRK;BICD1;AHI1;TBC1D4;CROCC;EPB41L3;SYNDIG1;DMD;PACSIN1;FGF10
763	epidermal growth factor receptor signaling pathway (GO:0007173)	3/47	0.202551	0.602687	0	0	1.99934	3.19248	SHC3;REPS2;PIK3R1
764	regulation of G1/S transition of mitotic cell cycle (GO:2000045)	4/71	0.207622	0.602687	0	0	1.75124	2.75302	DLG1;PLCB1;MYO16;FGF10
765	adenylate cyclase-activating dopamine receptor signaling pathway (GO:0007191)	1/7	0.209662	0.602687	0	0	4.88207	7.62705	GNAL
766	purine-containing compound metabolic process (GO:0072521)	1/7	0.209662	0.602687	0	0	4.88207	7.62705	MACROD2
767	pyrimidine ribonucleotide biosynthetic process (GO:0009220)	1/7	0.209662	0.602687	0	0	4.88207	7.62705	AK5
768	angiotensin-activated signaling pathway (GO:0038166)	1/7	0.209662	0.602687	0	0	4.88207	7.62705	CAMK2A
769	regulation of atrial cardiac muscle cell membrane repolarization (GO:0060372)	1/7	0.209662	0.602687	0	0	4.88207	7.62705	CACNA1D
770	AV node cell to bundle of His cell communication (GO:0086067)	1/7	0.209662	0.602687	0	0	4.88207	7.62705	CACNA1G
771	axon ensheathment in central nervous system (GO:0032291)	1/7	0.209662	0.602687	0	0	4.88207	7.62705	CNTNAP1
772	regulation of bone remodeling (GO:0046850)	1/7	0.209662	0.602687	0	0	4.88207	7.62705	LEPR
773	calcium ion export (GO:1901660)	1/7	0.209662	0.602687	0	0	4.88207	7.62705	ATP2B3
774	regulation of cGMP-mediated signaling (GO:0010752)	1/7	0.209662	0.602687	0	0	4.88207	7.62705	PDE11A
775	cardiac muscle cell-cardiac muscle cell adhesion (GO:0086042)	1/7	0.209662	0.602687	0	0	4.88207	7.62705	CTNNA3
776	cellular ion homeostasis (GO:0006873)	1/7	0.209662	0.602687	0	0	4.88207	7.62705	SLC12A5
777	regulation of endothelial cell chemotaxis to fibroblast growth factor (GO:2000544)	1/7	0.209662	0.602687	0	0	4.88207	7.62705	FGF1
778	cellular response to caffeine (GO:0071313)	1/7	0.209662	0.602687	0	0	4.88207	7.62705	RYR2
779	regulation of fat cell proliferation (GO:0070344)	1/7	0.209662	0.602687	0	0	4.88207	7.62705	E2F3
780	regulation of mesenchymal stem cell differentiation (GO:2000739)	1/7	0.209662	0.602687	0	0	4.88207	7.62705	SOX5
781	regulation of mitochondrial membrane permeability involved in apoptotic process (GO:1902108)	1/7	0.209662	0.602687	0	0	4.88207	7.62705	CAMK2A
782	regulation of morphogenesis of an epithelium (GO:1905330)	1/7	0.209662	0.602687	0	0	4.88207	7.62705	FGF1
783	regulation of potassium ion export across plasma membrane (GO:1903764)	1/7	0.209662	0.602687	0	0	4.88207	7.62705	DLG1
784	establishment of centrosome localization (GO:0051660)	1/7	0.209662	0.602687	0	0	4.88207	7.62705	DLG1
785	exocrine system development (GO:0035272)	1/7	0.209662	0.602687	0	0	4.88207	7.62705	FGF10
786	regulation of skeletal muscle satellite cell proliferation (GO:0014842)	1/7	0.209662	0.602687	0	0	4.88207	7.62705	EPHB1
787	regulation of smooth muscle cell differentiation (GO:0051150)	1/7	0.209662	0.602687	0	0	4.88207	7.62705	OLFM2
788	regulation of striated muscle cell differentiation (GO:0051153)	1/7	0.209662	0.602687	0	0	4.88207	7.62705	NRG1
789	regulation of vascular associated smooth muscle cell differentiation (GO:1905063)	1/7	0.209662	0.602687	0	0	4.88207	7.62705	PDCD4
790	release of sequestered calcium ion into cytosol by endoplasmic reticulum (GO:1903514)	1/7	0.209662	0.602687	0	0	4.88207	7.62705	RYR2
791	response to alkaloid (GO:0043279)	1/7	0.209662	0.602687	0	0	4.88207	7.62705	RYR2
792	response to caffeine (GO:0031000)	1/7	0.209662	0.602687	0	0	4.88207	7.62705	RYR2
793	hindlimb morphogenesis (GO:0035137)	1/7	0.209662	0.602687	0	0	4.88207	7.62705	AFF3
794	retinal rod cell development (GO:0046548)	1/7	0.209662	0.602687	0	0	4.88207	7.62705	RORB
795	hypotonic response (GO:0006971)	1/7	0.209662	0.602687	0	0	4.88207	7.62705	SLC12A5
796	insulin secretion involved in cellular response to glucose stimulus (GO:0035773)	1/7	0.209662	0.602687	0	0	4.88207	7.62705	PTPRN2
797	iron coordination entity transport (GO:1901678)	1/7	0.209662	0.602687	0	0	4.88207	7.62705	SLC22A17
798	sinoatrial node development (GO:0003163)	1/7	0.209662	0.602687	0	0	4.88207	7.62705	CACNA1G
799	keratinocyte proliferation (GO:0043616)	1/7	0.209662	0.602687	0	0	4.88207	7.62705	CDH13
800	left/right pattern formation (GO:0060972)	1/7	0.209662	0.602687	0	0	4.88207	7.62705	AHI1
801	maintenance of protein location in extracellular region (GO:0071694)	1/7	0.209662	0.602687	0	0	4.88207	7.62705	FBN1
802	marginal zone B cell differentiation (GO:0002315)	1/7	0.209662	0.602687	0	0	4.88207	7.62705	DOCK10
803	tachykinin receptor signaling pathway (GO:0007217)	1/7	0.209662	0.602687	0	0	4.88207	7.62705	TACR3
804	monoacylglycerol catabolic process (GO:0052651)	1/7	0.209662	0.602687	0	0	4.88207	7.62705	FAAH
805	zinc ion import across plasma membrane (GO:0071578)	1/7	0.209662	0.602687	0	0	4.88207	7.62705	SLC39A12
806	negative regulation of dendritic spine development (GO:0061000)	1/7	0.209662	0.602687	0	0	4.88207	7.62705	GRIN3A
807	negative regulation of p38MAPK cascade (GO:1903753)	1/7	0.209662	0.602687	0	0	4.88207	7.62705	DLG1
808	negative regulation of ruffle assembly (GO:1900028)	1/7	0.209662	0.602687	0	0	4.88207	7.62705	ARHGAP24
809	positive regulation of chemokine (C-X-C motif) ligand 2 production (GO:2000343)	1/7	0.209662	0.602687	0	0	4.88207	7.62705	MBP
810	positive regulation of cilium movement (GO:0003353)	1/7	0.209662	0.602687	0	0	4.88207	7.62705	TACR3
811	positive regulation of cilium-dependent cell motility (GO:2000155)	1/7	0.209662	0.602687	0	0	4.88207	7.62705	TACR3
812	positive regulation of flagellated sperm motility (GO:1902093)	1/7	0.209662	0.602687	0	0	4.88207	7.62705	TACR3
813	positive regulation of gastrulation (GO:2000543)	1/7	0.209662	0.602687	0	0	4.88207	7.62705	TENM4
814	positive regulation of interleukin-5 production (GO:0032754)	1/7	0.209662	0.602687	0	0	4.88207	7.62705	PRKCZ
815	positive regulation of lamellipodium morphogenesis (GO:2000394)	1/7	0.209662	0.602687	0	0	4.88207	7.62705	ENPP2
816	positive regulation of lipopolysaccharide-mediated signaling pathway (GO:0031666)	1/7	0.209662	0.602687	0	0	4.88207	7.62705	SASH1
817	positive regulation of miRNA metabolic process (GO:2000630)	1/7	0.209662	0.602687	0	0	4.88207	7.62705	PNPT1
818	positive regulation of phospholipid biosynthetic process (GO:0071073)	1/7	0.209662	0.602687	0	0	4.88207	7.62705	HTR2C
819	positive regulation of potassium ion import across plasma membrane (GO:1903288)	1/7	0.209662	0.602687	0	0	4.88207	7.62705	WNK2
820	positive regulation of protein localization to centrosome (GO:1904781)	1/7	0.209662	0.602687	0	0	4.88207	7.62705	BICD1
821	positive regulation of striated muscle contraction (GO:0045989)	1/7	0.209662	0.602687	0	0	4.88207	7.62705	ADRA1A
822	protein localization to basolateral plasma membrane (GO:1903361)	1/7	0.209662	0.602687	0	0	4.88207	7.62705	LIN7A
823	protein localization to ciliary membrane (GO:1903441)	1/7	0.209662	0.602687	0	0	4.88207	7.62705	RABEP1
824	purine ribonucleotide biosynthetic process (GO:0009152)	3/48	0.211157	0.602687	0	0	1.95481	3.04003	AK5;ADCY8;ACAT1
825	cognition (GO:0050890)	3/48	0.211157	0.602687	0	0	1.95481	3.04003	GRM5;CHRNA7;SOBP
826	Golgi to plasma membrane transport (GO:0006893)	3/48	0.211157	0.602687	0	0	1.95481	3.04003	NSF;RABEP1;STXBP6
827	regulation of chondrocyte differentiation (GO:0032330)	2/26	0.211714	0.602687	0	0	2.44246	3.79197	MBOAT2;SOX5
828	regulation of myelination (GO:0031641)	2/26	0.211714	0.602687	0	0	2.44246	3.79197	TENM4;PTN
829	regulation of synapse organization (GO:0050807)	2/26	0.211714	0.602687	0	0	2.44246	3.79197	IL1RAPL1;CTNNA2
830	negative regulation of cell development (GO:0010721)	2/26	0.211714	0.602687	0	0	2.44246	3.79197	IGF1;FBN1
831	negative regulation of proteolysis involved in cellular protein catabolic process (GO:1903051)	2/26	0.211714	0.602687	0	0	2.44246	3.79197	PRKCG;OPHN1
832	phosphatidylethanolamine acyl-chain remodeling (GO:0036152)	2/26	0.211714	0.602687	0	0	2.44246	3.79197	PLA2G4E;MBOAT2
833	positive regulation of G1/S transition of mitotic cell cycle (GO:1900087)	2/26	0.211714	0.602687	0	0	2.44246	3.79197	PLCB1;FGF10
834	positive regulation of glucose import (GO:0046326)	2/26	0.211714	0.602687	0	0	2.44246	3.79197	PIK3R1;IGF1
835	positive regulation of ion transmembrane transporter activity (GO:0032414)	2/26	0.211714	0.602687	0	0	2.44246	3.79197	WNK2;DMD
836	positive regulation of cytosolic calcium ion concentration (GO:0007204)	7/147	0.214034	0.608563	0	0	1.46781	2.26281	RYR2;HTR2C;CACNA1C;ADCY8;ADRA1A;GRM1;GRIN1
837	cell junction organization (GO:0034330)	4/72	0.214566	0.60862	0	0	1.7254	2.65563	SLC8A3;GRM5;OPHN1;CHRNA7
838	negative regulation of epithelial cell proliferation (GO:0050680)	4/72	0.214566	0.60862	0	0	1.7254	2.65563	NFIB;PTPRK;SULF1;ROBO1
839	positive regulation of cold-induced thermogenesis (GO:0120162)	5/97	0.217648	0.613847	0	0	1.59456	2.43151	LEPR;EBF2;ESRRG;KSR2;PRLR
840	positive regulation of transferase activity (GO:0051347)	7/148	0.218805	0.613847	0	0	1.45733	2.21452	EPHA6;PARM1;CHRNA7;NTRK3;ROR1;EPHB1;EPHA3
841	aminoglycan biosynthetic process (GO:0006023)	3/49	0.219841	0.613847	0	0	1.91222	2.89672	GPC5;GPC6;HS6ST2
842	regulation of stress-activated MAPK cascade (GO:0032872)	3/49	0.219841	0.613847	0	0	1.91222	2.89672	EPHB1;MID1;RASGRP1
843	oligosaccharide metabolic process (GO:0009311)	3/49	0.219841	0.613847	0	0	1.91222	2.89672	FUT8;ST6GALNAC3;ST6GALNAC5
844	regulation of anatomical structure morphogenesis (GO:0022603)	6/123	0.222122	0.613847	0	0	1.50495	2.26424	ZMYM3;ADGRB3;HECW1;CHN1;NEDD4L;LRRC4C
845	cellular lipid catabolic process (GO:0044242)	2/27	0.223978	0.613847	0	0	2.34464	3.50807	FAAH;ENPP2
846	regulation of vascular endothelial growth factor production (GO:0010574)	2/27	0.223978	0.613847	0	0	2.34464	3.50807	RORA;SULF1
847	negative regulation of actin filament bundle assembly (GO:0032232)	2/27	0.223978	0.613847	0	0	2.34464	3.50807	TMEFF2;PIK3R1
848	negative regulation of insulin receptor signaling pathway (GO:0046627)	2/27	0.223978	0.613847	0	0	2.34464	3.50807	GRB14;PRKCZ
849	negative regulation of plasma membrane bounded cell projection assembly (GO:0120033)	2/27	0.223978	0.613847	0	0	2.34464	3.50807	RAP1GAP;ARHGAP24
850	positive regulation of striated muscle cell differentiation (GO:0051155)	2/27	0.223978	0.613847	0	0	2.34464	3.50807	NRG1;IGF1
851	regulation of cellular component movement (GO:0051270)	3/50	0.228596	0.613847	0	0	1.87144	2.76186	ARHGAP18;NRG1;NRG2
852	negative regulation of ERK1 and ERK2 cascade (GO:0070373)	3/50	0.228596	0.613847	0	0	1.87144	2.76186	DLG1;SEMA6A;WNK2
853	positive regulation of cell morphogenesis involved in differentiation (GO:0010770)	3/50	0.228596	0.613847	0	0	1.87144	2.76186	PTPRD;NRP1;IL1RAPL1
854	positive regulation of ion transport (GO:0043270)	3/50	0.228596	0.613847	0	0	1.87144	2.76186	DLG1;CAMK2A;CACNA1D
855	regulation of angiogenesis (GO:0045765)	9/203	0.230275	0.613847	0	0	1.36222	2.0004	SEMA5A;PPP1R16B;SEMA6A;COL4A2;CHRNA7;ADAM12;SULF1;FGF1;SASH1
856	positive regulation of cell differentiation (GO:0045597)	11/258	0.235738	0.613847	0	0	1.30808	1.89022	AR;NELL1;BRINP2;VWC2;NRCAM;IGF1;PTN;CTNNA2;PLCB1;BRINP3;SOX5
857	adenosine to inosine editing (GO:0006382)	1/8	0.235792	0.613847	0	0	4.18442	6.04567	ADARB2
858	regulation of ATPase-coupled calcium transmembrane transporter activity (GO:1901894)	1/8	0.235792	0.613847	0	0	4.18442	6.04567	RYR2
859	regulation of cardiac muscle cell action potential involved in regulation of contraction (GO:0098909)	1/8	0.235792	0.613847	0	0	4.18442	6.04567	FGF13
860	regulation of collateral sprouting (GO:0048670)	1/8	0.235792	0.613847	0	0	4.18442	6.04567	FGF13
861	cellular response to angiotensin (GO:1904385)	1/8	0.235792	0.613847	0	0	4.18442	6.04567	CAMK2A
862	regulation of extent of cell growth (GO:0061387)	1/8	0.235792	0.613847	0	0	4.18442	6.04567	NRCAM
863	cellular response to hepatocyte growth factor stimulus (GO:0035729)	1/8	0.235792	0.613847	0	0	4.18442	6.04567	NRP1
864	cellular response to potassium ion (GO:0035865)	1/8	0.235792	0.613847	0	0	4.18442	6.04567	DLG2
865	coronary vasculature morphogenesis (GO:0060977)	1/8	0.235792	0.613847	0	0	4.18442	6.04567	NRP1
866	DNA damage induced protein phosphorylation (GO:0006975)	1/8	0.235792	0.613847	0	0	4.18442	6.04567	MAP2K6
867	regulation of osteoclast development (GO:2001204)	1/8	0.235792	0.613847	0	0	4.18442	6.04567	FBN1
868	regulation of protein K63-linked ubiquitination (GO:1900044)	1/8	0.235792	0.613847	0	0	4.18442	6.04567	SASH1
869	excitatory synapse assembly (GO:1904861)	1/8	0.235792	0.613847	0	0	4.18442	6.04567	GRID2
870	regulation of stem cell division (GO:2000035)	1/8	0.235792	0.613847	0	0	4.18442	6.04567	MLLT3
871	regulation of T-helper 2 cell differentiation (GO:0045628)	1/8	0.235792	0.613847	0	0	4.18442	6.04567	PRKCZ
872	response to hepatocyte growth factor (GO:0035728)	1/8	0.235792	0.613847	0	0	4.18442	6.04567	NRP1
873	response to hydroperoxide (GO:0033194)	1/8	0.235792	0.613847	0	0	4.18442	6.04567	RNF112
874	response to potassium ion (GO:0035864)	1/8	0.235792	0.613847	0	0	4.18442	6.04567	DLG2
875	kidney epithelium development (GO:0072073)	1/8	0.235792	0.613847	0	0	4.18442	6.04567	FGF1
876	T cell mediated cytotoxicity (GO:0001913)	1/8	0.235792	0.613847	0	0	4.18442	6.04567	CADM1
877	mitochondrial RNA processing (GO:0000963)	1/8	0.235792	0.613847	0	0	4.18442	6.04567	PNPT1
878	ventricular cardiac muscle cell membrane repolarization (GO:0099625)	1/8	0.235792	0.613847	0	0	4.18442	6.04567	KCNJ3
879	ventricular trabecula myocardium morphogenesis (GO:0003222)	1/8	0.235792	0.613847	0	0	4.18442	6.04567	NRG1
880	water homeostasis (GO:0030104)	1/8	0.235792	0.613847	0	0	4.18442	6.04567	NEDD4L
881	wound healing, spreading of epidermal cells (GO:0035313)	1/8	0.235792	0.613847	0	0	4.18442	6.04567	ARHGAP24
882	negative regulation of actin nucleation (GO:0051126)	1/8	0.235792	0.613847	0	0	4.18442	6.04567	CTNNA2
883	negative regulation of complement activation, classical pathway (GO:0045959)	1/8	0.235792	0.613847	0	0	4.18442	6.04567	SUSD4
884	negative regulation of keratinocyte proliferation (GO:0010839)	1/8	0.235792	0.613847	0	0	4.18442	6.04567	PTPRK
885	negative regulation of long-term synaptic potentiation (GO:1900272)	1/8	0.235792	0.613847	0	0	4.18442	6.04567	PTN
886	negative regulation of muscle cell apoptotic process (GO:0010656)	1/8	0.235792	0.613847	0	0	4.18442	6.04567	IGF1
887	negative regulation of osteoblast proliferation (GO:0033689)	1/8	0.235792	0.613847	0	0	4.18442	6.04567	NELL1
888	negative regulation of phospholipase activity (GO:0010519)	1/8	0.235792	0.613847	0	0	4.18442	6.04567	BICD1
889	negative regulation of potassium ion transmembrane transporter activity (GO:1901017)	1/8	0.235792	0.613847	0	0	4.18442	6.04567	NEDD4L
890	negative regulation of vascular associated smooth muscle cell differentiation (GO:1905064)	1/8	0.235792	0.613847	0	0	4.18442	6.04567	PDCD4
891	osteoblast development (GO:0002076)	1/8	0.235792	0.613847	0	0	4.18442	6.04567	LIMD1
892	peptidyl-lysine deacetylation (GO:0034983)	1/8	0.235792	0.613847	0	0	4.18442	6.04567	HDAC4
893	positive regulation of dendritic cell cytokine production (GO:0002732)	1/8	0.235792	0.613847	0	0	4.18442	6.04567	CAMK4
894	positive regulation of endocytic recycling (GO:2001137)	1/8	0.235792	0.613847	0	0	4.18442	6.04567	PLA2G4E
895	positive regulation of epithelial cell proliferation involved in wound healing (GO:0060054)	1/8	0.235792	0.613847	0	0	4.18442	6.04567	FGF10
896	positive regulation of insulin-like growth factor receptor signaling pathway (GO:0043568)	1/8	0.235792	0.613847	0	0	4.18442	6.04567	IGF1
897	positive regulation of melanin biosynthetic process (GO:0048023)	1/8	0.235792	0.613847	0	0	4.18442	6.04567	ZEB2
898	positive regulation of secondary metabolite biosynthetic process (GO:1900378)	1/8	0.235792	0.613847	0	0	4.18442	6.04567	ZEB2
899	positive regulation of T-helper 2 cell cytokine production (GO:2000553)	1/8	0.235792	0.613847	0	0	4.18442	6.04567	PRKCZ
900	positive regulation of vascular associated smooth muscle cell migration (GO:1904754)	1/8	0.235792	0.613847	0	0	4.18442	6.04567	DOCK4
901	postsynapse organization (GO:0099173)	1/8	0.235792	0.613847	0	0	4.18442	6.04567	CHRNA7
902	protein deglutamylation (GO:0035608)	1/8	0.235792	0.613847	0	0	4.18442	6.04567	AGBL4
903	protein localization to microtubule (GO:0035372)	1/8	0.235792	0.613847	0	0	4.18442	6.04567	MID1
904	protein localization to microtubule cytoskeleton (GO:0072698)	1/8	0.235792	0.613847	0	0	4.18442	6.04567	MID1
905	cellular response to acid chemical (GO:0071229)	2/28	0.236294	0.613847	0	0	2.25435	3.2523	GLRA2;LAMTOR4
906	regulation of insulin secretion involved in cellular response to glucose stimulus (GO:0061178)	2/28	0.236294	0.613847	0	0	2.25435	3.2523	ADCY8;BAIAP3
907	regulation of muscle contraction (GO:0006937)	2/28	0.236294	0.613847	0	0	2.25435	3.2523	CHRM2;KCNB2
908	regulation of reactive oxygen species biosynthetic process (GO:1903426)	2/28	0.236294	0.613847	0	0	2.25435	3.2523	RAB27A;GRIN1
909	regulation of sodium ion transmembrane transport (GO:1902305)	2/28	0.236294	0.613847	0	0	2.25435	3.2523	DLG1;NEDD4L
910	glycerophospholipid catabolic process (GO:0046475)	2/28	0.236294	0.613847	0	0	2.25435	3.2523	PLA2G4E;ENPP2
911	negative regulation of cellular response to insulin stimulus (GO:1900077)	2/28	0.236294	0.613847	0	0	2.25435	3.2523	GRB14;PRKCZ
912	neutral amino acid transport (GO:0015804)	2/28	0.236294	0.613847	0	0	2.25435	3.2523	SLC6A7;SLC7A8
913	positive regulation of cell communication (GO:0010647)	2/28	0.236294	0.613847	0	0	2.25435	3.2523	LGI1;GRIK2
914	positive regulation of cytosolic calcium ion concentration involved in phospholipase C-activating G protein-coupled signaling pathway (GO:0051482)	2/28	0.236294	0.613847	0	0	2.25435	3.2523	HTR2C;GRM1
915	protein localization to cell surface (GO:0034394)	2/28	0.236294	0.613847	0	0	2.25435	3.2523	PTPRK;FGF10
916	negative regulation of transport (GO:0051051)	3/51	0.237416	0.616088	0	0	1.83235	2.63482	MCTP1;NRG1;EPHA3
917	positive regulation of protein localization to membrane (GO:1905477)	5/101	0.241963	0.627205	0	0	1.5278	2.16791	DPP10;DLG1;TFDP2;PIK3R1;EPHA3
918	cellular response to hormone stimulus (GO:0032870)	4/76	0.242936	0.627674	0	0	1.62921	2.30525	AR;THRB;ATP1A3;SLIT3
919	regulation of RNA splicing (GO:0043484)	4/76	0.242936	0.627674	0	0	1.62921	2.30525	SRRM4;KHDRBS2;KHDRBS3;PIK3R1
920	phospholipid metabolic process (GO:0006644)	4/76	0.242936	0.627674	0	0	1.62921	2.30525	PCYT2;PLA2G4E;PLPPR3;ENPP2
921	cartilage development (GO:0051216)	3/52	0.246292	0.634496	0	0	1.79486	2.51503	NFIB;SULF1;SOX5
922	regulation of release of sequestered calcium ion into cytosol (GO:0051279)	3/52	0.246292	0.634496	0	0	1.79486	2.51503	NPSR1;UBASH3B;DMD
923	positive regulation of protein phosphorylation (GO:0001934)	15/371	0.24777	0.634496	0	0	1.23815	1.72753	TENM1;NRP1;CHRNA7;NTRK3;PTPRJ;IGF1;FGF1;RASGRP1;LRP8;RELN;PDGFD;NTF3;ENPP2;LEPR;FGF10
924	positive regulation of cell growth (GO:0030307)	5/102	0.248154	0.634496	0	0	1.51198	2.10725	LGI1;UNC13A;CPNE6;NEDD4L;IGF1
925	positive regulation of vasculature development (GO:1904018)	5/102	0.248154	0.634496	0	0	1.51198	2.10725	SEMA5A;CHRNA7;ADAM12;FGF1;SASH1
926	beta-catenin-TCF complex assembly (GO:1904837)	2/29	0.248644	0.634496	0	0	2.17074	3.02109	TLE2;TLE1
927	phosphorylation (GO:0016310)	16/400	0.251715	0.634496	0	0	1.22448	1.68912	PRKCG;DGKG;DGKB;CAMK2A;MATK;LIMD1;PRKCZ;MAPK10;NRBP2;WNK2;CAMK4;AKT3;PI4KA;DGKK;SGK1;CDKL1
928	cellular response to organonitrogen compound (GO:0071417)	5/103	0.254385	0.634496	0	0	1.49647	2.04853	GABRB2;GABRB1;GLRA2;LAMTOR4;HCN1
929	positive regulation of phagocytosis (GO:0050766)	3/53	0.255219	0.634496	0	0	1.75888	2.40198	TUB;RAB27A;PTPRJ
930	negative regulation of protein serine/threonine kinase activity (GO:0071901)	4/78	0.257427	0.634496	0	0	1.58501	2.15089	SLC8A3;PRKAR2B;PTPRJ;PKIG
931	peptidyl-serine phosphorylation (GO:0018105)	7/156	0.258242	0.634496	0	0	1.37851	1.8663	PRKCG;CAMKV;CAMK4;AKT3;CAMK2A;SGK1;PRKCZ
932	protein N-linked glycosylation via asparagine (GO:0018279)	2/30	0.261014	0.634496	0	0	2.09311	2.81142	FUT8;MGAT5
933	regulation of natural killer cell mediated cytotoxicity (GO:0042269)	2/30	0.261014	0.634496	0	0	2.09311	2.81142	CADM1;RASGRP1
934	maintenance of blood-brain barrier (GO:0035633)	2/30	0.261014	0.634496	0	0	2.09311	2.81142	MBP;DMD
935	phosphatidylcholine acyl-chain remodeling (GO:0036151)	2/30	0.261014	0.634496	0	0	2.09311	2.81142	PLA2G4E;MBOAT2
936	positive regulation of endopeptidase activity (GO:0010950)	2/30	0.261014	0.634496	0	0	2.09311	2.81142	MBP;GRIN1
937	positive regulation of phosphate metabolic process (GO:0045937)	2/30	0.261014	0.634496	0	0	2.09311	2.81142	NRP1;AR
938	protein O-linked glycosylation via threonine (GO:0018243)	1/9	0.261059	0.634496	0	0	3.66117	4.91699	GALNT16
939	regulation of animal organ morphogenesis (GO:2000027)	1/9	0.261059	0.634496	0	0	3.66117	4.91699	AJAP1
940	astral microtubule organization (GO:0030953)	1/9	0.261059	0.634496	0	0	3.66117	4.91699	DLG1
941	basement membrane assembly (GO:0070831)	1/9	0.261059	0.634496	0	0	3.66117	4.91699	NTNG1
942	bundle of His cell to Purkinje myocyte communication (GO:0086069)	1/9	0.261059	0.634496	0	0	3.66117	4.91699	CTNNA3
943	regulation of complement activation, classical pathway (GO:0030450)	1/9	0.261059	0.634496	0	0	3.66117	4.91699	SUSD4
944	cellular response to forskolin (GO:1904322)	1/9	0.261059	0.634496	0	0	3.66117	4.91699	ADCY8
945	regulation of fertilization (GO:0080154)	1/9	0.261059	0.634496	0	0	3.66117	4.91699	PLCB1
946	regulation of gap junction assembly (GO:1903596)	1/9	0.261059	0.634496	0	0	3.66117	4.91699	CNTNAP2
947	cellular response to leptin stimulus (GO:0044320)	1/9	0.261059	0.634496	0	0	3.66117	4.91699	LEPR
948	regulation of mammary gland epithelial cell proliferation (GO:0033599)	1/9	0.261059	0.634496	0	0	3.66117	4.91699	ROBO1
949	detection of mechanical stimulus involved in sensory perception of sound (GO:0050910)	1/9	0.261059	0.634496	0	0	3.66117	4.91699	WHRN
950	embryonic forelimb morphogenesis (GO:0035115)	1/9	0.261059	0.634496	0	0	3.66117	4.91699	CACNA1C
951	endothelial cell chemotaxis (GO:0035767)	1/9	0.261059	0.634496	0	0	3.66117	4.91699	NRP1
952	epithelial cell apoptotic process (GO:1904019)	1/9	0.261059	0.634496	0	0	3.66117	4.91699	RYR2
953	regulation of smooth muscle cell apoptotic process (GO:0034391)	1/9	0.261059	0.634496	0	0	3.66117	4.91699	IGF1
954	fucose catabolic process (GO:0019317)	1/9	0.261059	0.634496	0	0	3.66117	4.91699	FUT8
955	glomerular filtration (GO:0003094)	1/9	0.261059	0.634496	0	0	3.66117	4.91699	SULF1
956	glycerolipid biosynthetic process (GO:0045017)	1/9	0.261059	0.634496	0	0	3.66117	4.91699	CPNE6
957	regulation of Wnt signaling pathway, planar cell polarity pathway (GO:2000095)	1/9	0.261059	0.634496	0	0	3.66117	4.91699	MLLT3
958	response to forskolin (GO:1904321)	1/9	0.261059	0.634496	0	0	3.66117	4.91699	ADCY8
959	response to leptin (GO:0044321)	1/9	0.261059	0.634496	0	0	3.66117	4.91699	LEPR
960	retinal rod cell differentiation (GO:0060221)	1/9	0.261059	0.634496	0	0	3.66117	4.91699	RORB
961	inner ear receptor cell development (GO:0060119)	1/9	0.261059	0.634496	0	0	3.66117	4.91699	WHRN
962	inositol metabolic process (GO:0006020)	1/9	0.261059	0.634496	0	0	3.66117	4.91699	PPIP5K2
963	Schwann cell development (GO:0014044)	1/9	0.261059	0.634496	0	0	3.66117	4.91699	CNTNAP1
964	semaphorin-plexin signaling pathway involved in axon guidance (GO:1902287)	1/9	0.261059	0.634496	0	0	3.66117	4.91699	PLXNA2
965	ketone body biosynthetic process (GO:0046951)	1/9	0.261059	0.634496	0	0	3.66117	4.91699	ACAT1
966	L-fucose catabolic process (GO:0042355)	1/9	0.261059	0.634496	0	0	3.66117	4.91699	FUT8
967	L-fucose metabolic process (GO:0042354)	1/9	0.261059	0.634496	0	0	3.66117	4.91699	FUT8
968	maintenance of apical/basal cell polarity (GO:0035090)	1/9	0.261059	0.634496	0	0	3.66117	4.91699	LIN7A
969	maintenance of epithelial cell apical/basal polarity (GO:0045199)	1/9	0.261059	0.634496	0	0	3.66117	4.91699	LIN7A
970	N-acylphosphatidylethanolamine metabolic process (GO:0070292)	1/9	0.261059	0.634496	0	0	3.66117	4.91699	PLA2G4E
971	negative regulation of bone resorption (GO:0045779)	1/9	0.261059	0.634496	0	0	3.66117	4.91699	UBASH3B
972	negative regulation of smooth muscle cell differentiation (GO:0051151)	1/9	0.261059	0.634496	0	0	3.66117	4.91699	PDCD4
973	nucleoside diphosphate phosphorylation (GO:0006165)	1/9	0.261059	0.634496	0	0	3.66117	4.91699	AK5
974	nucleoside triphosphate biosynthetic process (GO:0009142)	1/9	0.261059	0.634496	0	0	3.66117	4.91699	AK5
975	nucleotide phosphorylation (GO:0046939)	1/9	0.261059	0.634496	0	0	3.66117	4.91699	AK5
976	peripheral nervous system axon ensheathment (GO:0032292)	1/9	0.261059	0.634496	0	0	3.66117	4.91699	CNTNAP1
977	positive regulation of blood vessel endothelial cell proliferation involved in sprouting angiogenesis (GO:1903589)	1/9	0.261059	0.634496	0	0	3.66117	4.91699	PPP1R16B
978	positive regulation of protein kinase C signaling (GO:0090037)	1/9	0.261059	0.634496	0	0	3.66117	4.91699	ADRA1A
979	transcription by RNA polymerase II (GO:0006366)	13/320	0.262151	0.636499	0	0	1.2437	1.6651	THRB;MAML2;CSTF2;GLIS3;RORA;ESRRG;RORB;POU2F2;MLLT3;AR;E2F3;MAML3;SOX5
980	regulation of focal adhesion assembly (GO:0051893)	3/54	0.26419	0.636581	0	0	1.7243	2.29519	NRP1;PTPRJ;EPHA3
981	cytoplasmic microtubule organization (GO:0031122)	3/54	0.26419	0.636581	0	0	1.7243	2.29519	DLG1;HOOK2;HOOK1
982	glycosaminoglycan metabolic process (GO:0030203)	3/54	0.26419	0.636581	0	0	1.7243	2.29519	GPC5;GPC6;HS6ST2
983	cellular response to metal ion (GO:0071248)	6/131	0.265953	0.636581	0	0	1.40805	1.86487	GLRA2;DLG2;CPNE6;SYT9;ADCY8;KCNH1
984	skeletal system development (GO:0001501)	7/158	0.268413	0.636581	0	0	1.36011	1.78885	VCAN;MMP16;EN1;IGF1;SULF1;SOX5;FBN1
985	negative regulation of inflammatory response (GO:0050728)	9/212	0.268834	0.636581	0	0	1.30122	1.70936	NPSR1;LRFN5;HTR7;PRKAR2B;GLP2R;RORA;IGF1;HTR4;ADCY8
986	phosphate-containing compound metabolic process (GO:0006796)	9/212	0.268834	0.636581	0	0	1.30122	1.70936	PRKCG;PTPRD;PLPPR3;PPIP5K2;PLA2G4E;PI4KA;ACYP2;LIMD1;PLCB1
987	negative regulation of signal transduction (GO:0009968)	11/267	0.270116	0.636581	0	0	1.2615	1.65118	PTPRT;TLE1;SEMA6A;UBASH3B;GRB14;NXN;PTPRJ;SULF1;PRKCZ;CXXC4;DLK1
988	negative regulation of cell cycle (GO:0045786)	4/80	0.272084	0.636581	0	0	1.54314	2.00862	BRINP2;PDCD4;PTPRK;BRINP3
989	positive regulation of protein serine/threonine kinase activity (GO:0071902)	5/106	0.273297	0.636581	0	0	1.45179	1.88326	TENM1;PDGFD;FGF1;RASGRP1;ROBO1
990	aminoglycan catabolic process (GO:0006026)	2/31	0.273388	0.636581	0	0	2.02083	2.62074	GPC5;GPC6
991	regulation of calcium ion-dependent exocytosis (GO:0017158)	2/31	0.273388	0.636581	0	0	2.02083	2.62074	SYT9;CACNA1G
992	regulation of cellular component size (GO:0032535)	2/31	0.273388	0.636581	0	0	2.02083	2.62074	RAP1GAP2;LAMTOR4
993	regulation of cellular senescence (GO:2000772)	2/31	0.273388	0.636581	0	0	2.02083	2.62074	PNPT1;AKT3
994	renal water homeostasis (GO:0003091)	2/31	0.273388	0.636581	0	0	2.02083	2.62074	PRKAR2B;ADCY8
995	negative regulation of osteoblast differentiation (GO:0045668)	2/31	0.273388	0.636581	0	0	2.02083	2.62074	RORB;LIMD1
996	negative regulation of peptidyl-tyrosine phosphorylation (GO:0050732)	2/31	0.273388	0.636581	0	0	2.02083	2.62074	NTF3;PRKCZ
997	organelle transport along microtubule (GO:0072384)	2/31	0.273388	0.636581	0	0	2.02083	2.62074	HAP1;BICD1
998	peptidyl-asparagine modification (GO:0018196)	2/31	0.273388	0.636581	0	0	2.02083	2.62074	FUT8;MGAT5
999	phosphatidylethanolamine metabolic process (GO:0046337)	2/31	0.273388	0.636581	0	0	2.02083	2.62074	PCYT2;PLA2G4E
1000	positive regulation of GTPase activity (GO:0043547)	9/214	0.27766	0.636581	0	0	1.28839	1.65089	DOCK10;RAP1GAP2;TBC1D4;NTRK3;NTF3;RASGRF1;RASGRP1;RAP1GAP;ARHGAP24
1001	response to calcium ion (GO:0051592)	5/107	0.279667	0.636581	0	0	1.43749	1.83158	RYR2;CPNE6;SYT9;ADCY8;KCNH1
1002	glycosaminoglycan catabolic process (GO:0006027)	3/56	0.282239	0.636581	0	0	1.65906	2.09871	VCAN;GPC5;GPC6
1003	positive regulation of protein kinase B signaling (GO:0051897)	7/161	0.283865	0.636581	0	0	1.3334	1.6791	SEMA5A;PTPRJ;NRG1;PIK3R1;NRG2;FGF1;FGF10
1004	acetyl-CoA biosynthetic process (GO:0006085)	1/10	0.285492	0.636581	0	0	3.25421	4.07928	ACAT1
1005	protein O-linked glycosylation via serine (GO:0018242)	1/10	0.285492	0.636581	0	0	3.25421	4.07928	GALNT16
1006	amino sugar metabolic process (GO:0006040)	1/10	0.285492	0.636581	0	0	3.25421	4.07928	CSGALNACT1
1007	regulation of actin filament-based movement (GO:1903115)	1/10	0.285492	0.636581	0	0	3.25421	4.07928	PDE4B
1008	regulation of attachment of spindle microtubules to kinetochore (GO:0051988)	1/10	0.285492	0.636581	0	0	3.25421	4.07928	SPAG5
1009	regulation of axon guidance (GO:1902667)	1/10	0.285492	0.636581	0	0	3.25421	4.07928	NRP1
1010	B cell homeostasis (GO:0001782)	1/10	0.285492	0.636581	0	0	3.25421	4.07928	DOCK10
1011	regulation of cell-cell adhesion involved in gastrulation (GO:0070587)	1/10	0.285492	0.636581	0	0	3.25421	4.07928	MBP
1012	cAMP biosynthetic process (GO:0006171)	1/10	0.285492	0.636581	0	0	3.25421	4.07928	ADCY8
1013	regulation of endoplasmic reticulum unfolded protein response (GO:1900101)	1/10	0.285492	0.636581	0	0	3.25421	4.07928	PIK3R1
1014	cellular response to leucine (GO:0071233)	1/10	0.285492	0.636581	0	0	3.25421	4.07928	SESN3
1015	cellular response to leucine starvation (GO:1990253)	1/10	0.285492	0.636581	0	0	3.25421	4.07928	SESN3
1016	cellular response to purine-containing compound (GO:0071415)	1/10	0.285492	0.636581	0	0	3.25421	4.07928	RYR2
1017	regulation of high voltage-gated calcium channel activity (GO:1901841)	1/10	0.285492	0.636581	0	0	3.25421	4.07928	PDE4B
1018	chloride ion homeostasis (GO:0055064)	1/10	0.285492	0.636581	0	0	3.25421	4.07928	SLC12A5
1019	chondroitin sulfate proteoglycan metabolic process (GO:0050654)	1/10	0.285492	0.636581	0	0	3.25421	4.07928	CSGALNACT1
1020	regulation of protein localization to centrosome (GO:1904779)	1/10	0.285492	0.636581	0	0	3.25421	4.07928	BICD1
1021	forelimb morphogenesis (GO:0035136)	1/10	0.285492	0.636581	0	0	3.25421	4.07928	CACNA1C
1022	glycine transport (GO:0015816)	1/10	0.285492	0.636581	0	0	3.25421	4.07928	SLC7A8
1023	renal filtration (GO:0097205)	1/10	0.285492	0.636581	0	0	3.25421	4.07928	SULF1
1024	hematopoietic stem cell differentiation (GO:0060218)	1/10	0.285492	0.636581	0	0	3.25421	4.07928	MLLT3
1025	response to leucine (GO:0043201)	1/10	0.285492	0.636581	0	0	3.25421	4.07928	SESN3
1026	histone H4 deacetylation (GO:0070933)	1/10	0.285492	0.636581	0	0	3.25421	4.07928	HDAC4
1027	inner ear receptor cell stereocilium organization (GO:0060122)	1/10	0.285492	0.636581	0	0	3.25421	4.07928	WHRN
1028	sarcoplasmic reticulum calcium ion transport (GO:0070296)	1/10	0.285492	0.636581	0	0	3.25421	4.07928	RYR2
1029	SNARE complex assembly (GO:0035493)	1/10	0.285492	0.636581	0	0	3.25421	4.07928	STXBP6
1030	lactation (GO:0007595)	1/10	0.285492	0.636581	0	0	3.25421	4.07928	PRLR
1031	leptin-mediated signaling pathway (GO:0033210)	1/10	0.285492	0.636581	0	0	3.25421	4.07928	LEPR
1032	lung epithelium development (GO:0060428)	1/10	0.285492	0.636581	0	0	3.25421	4.07928	FGF10
1033	membrane lipid catabolic process (GO:0046466)	1/10	0.285492	0.636581	0	0	3.25421	4.07928	ENPP2
1034	monovalent inorganic anion homeostasis (GO:0055083)	1/10	0.285492	0.636581	0	0	3.25421	4.07928	SLC12A5
1035	myelin maintenance (GO:0043217)	1/10	0.285492	0.636581	0	0	3.25421	4.07928	EPB41L3
1036	myeloid dendritic cell differentiation (GO:0043011)	1/10	0.285492	0.636581	0	0	3.25421	4.07928	CAMK4
1037	negative regulation of cAMP-mediated signaling (GO:0043951)	1/10	0.285492	0.636581	0	0	3.25421	4.07928	PDE11A
1038	negative regulation of cell adhesion mediated by integrin (GO:0033629)	1/10	0.285492	0.636581	0	0	3.25421	4.07928	NEXMIF
1039	negative regulation of cell-cell adhesion mediated by cadherin (GO:2000048)	1/10	0.285492	0.636581	0	0	3.25421	4.07928	NEXMIF
1040	negative regulation of cellular protein catabolic process (GO:1903363)	1/10	0.285492	0.636581	0	0	3.25421	4.07928	NELL1
1041	negative regulation of glycolytic process (GO:0045820)	1/10	0.285492	0.636581	0	0	3.25421	4.07928	HDAC4
1042	negative regulation of heterotypic cell-cell adhesion (GO:0034115)	1/10	0.285492	0.636581	0	0	3.25421	4.07928	MBP
1043	negative regulation of humoral immune response mediated by circulating immunoglobulin (GO:0002924)	1/10	0.285492	0.636581	0	0	3.25421	4.07928	SUSD4
1044	negative regulation of purine nucleotide metabolic process (GO:1900543)	1/10	0.285492	0.636581	0	0	3.25421	4.07928	HDAC4
1045	negative regulation of transcription by competitive promoter binding (GO:0010944)	1/10	0.285492	0.636581	0	0	3.25421	4.07928	DACH1
1046	negative regulation of vascular endothelial growth factor signaling pathway (GO:1900747)	1/10	0.285492	0.636581	0	0	3.25421	4.07928	SEMA6A
1047	nerve growth factor signaling pathway (GO:0038180)	1/10	0.285492	0.636581	0	0	3.25421	4.07928	NTF3
1048	neuron projection maintenance (GO:1990535)	1/10	0.285492	0.636581	0	0	3.25421	4.07928	ATP1A3
1049	neuron projection regeneration (GO:0031102)	1/10	0.285492	0.636581	0	0	3.25421	4.07928	PTN
1050	neuron remodeling (GO:0016322)	1/10	0.285492	0.636581	0	0	3.25421	4.07928	ADGRB3
1051	nucleoside metabolic process (GO:0009116)	1/10	0.285492	0.636581	0	0	3.25421	4.07928	MACROD2
1052	phosphatidylcholine catabolic process (GO:0034638)	1/10	0.285492	0.636581	0	0	3.25421	4.07928	ENPP2
1053	positive regulation of behavior (GO:0048520)	1/10	0.285492	0.636581	0	0	3.25421	4.07928	SGIP1
1054	positive regulation of circadian rhythm (GO:0042753)	1/10	0.285492	0.636581	0	0	3.25421	4.07928	RORA
1055	positive regulation of keratinocyte migration (GO:0051549)	1/10	0.285492	0.636581	0	0	3.25421	4.07928	FGF10
1056	positive regulation of protein sumoylation (GO:0033235)	1/10	0.285492	0.636581	0	0	3.25421	4.07928	HDAC4
1057	positive regulation of receptor recycling (GO:0001921)	1/10	0.285492	0.636581	0	0	3.25421	4.07928	NSF
1058	positive regulation of transcription by RNA polymerase III (GO:0045945)	1/10	0.285492	0.636581	0	0	3.25421	4.07928	AR
1059	protein localization to endosome (GO:0036010)	1/10	0.285492	0.636581	0	0	3.25421	4.07928	NRP1
1060	aortic valve morphogenesis (GO:0003180)	2/32	0.285752	0.636581	0	0	1.95336	2.44684	SLIT3;ROBO1
1061	regulation of cell morphogenesis (GO:0022604)	2/32	0.285752	0.636581	0	0	1.95336	2.44684	NTNG1;ZMYM3
1062	regulation of dendritic spine morphogenesis (GO:0061001)	2/32	0.285752	0.636581	0	0	1.95336	2.44684	RELN;LRP8
1063	gene silencing by miRNA (GO:0035195)	2/32	0.285752	0.636581	0	0	1.95336	2.44684	TNRC6C;LIMD1
1064	negative regulation of cell-matrix adhesion (GO:0001953)	2/32	0.285752	0.636581	0	0	1.95336	2.44684	NEXMIF;AJAP1
1065	negative regulation of microtubule polymerization or depolymerization (GO:0031111)	2/32	0.285752	0.636581	0	0	1.95336	2.44684	NAV3;FGF13
1066	positive regulation of glucose transmembrane transport (GO:0010828)	2/32	0.285752	0.636581	0	0	1.95336	2.44684	PIK3R1;IGF1
1067	positive regulation of lamellipodium organization (GO:1902745)	2/32	0.285752	0.636581	0	0	1.95336	2.44684	ENPP2;PIK3R1
1068	extracellular structure organization (GO:0043062)	9/216	0.286568	0.637802	0	0	1.27581	1.59448	ADAMTS2;VCAN;MMP16;COL4A2;ADAMTS17;ADAM12;TNR;ADAMTS10;FBN1
1069	external encapsulating structure organization (GO:0045229)	9/217	0.291051	0.647173	0	0	1.26961	1.56702	ADAMTS2;VCAN;MMP16;COL4A2;ADAMTS17;ADAM12;TNR;ADAMTS10;FBN1
1070	regulation of Notch signaling pathway (GO:0008593)	4/83	0.294319	0.650065	0	0	1.48431	1.81544	MAML2;TSPAN5;MAML3;DLK1
1071	regulation of osteoblast differentiation (GO:0045667)	4/83	0.294319	0.650065	0	0	1.48431	1.81544	NELL1;RORB;IGF1;LIMD1
1072	glycoprotein biosynthetic process (GO:0009101)	4/83	0.294319	0.650065	0	0	1.48431	1.81544	CSGALNACT1;CHST8;CHST11;IGF1
1073	negative regulation of inflammatory response to antigenic stimulus (GO:0002862)	6/136	0.294382	0.650065	0	0	1.35354	1.65521	NPSR1;HTR7;PRKAR2B;GLP2R;HTR4;ADCY8
1074	regulation of protein localization to cell surface (GO:2000008)	2/33	0.298094	0.650065	0	0	1.89025	2.28786	NEDD4L;KCNAB2
1075	lytic vacuole organization (GO:0080171)	2/33	0.298094	0.650065	0	0	1.89025	2.28786	HOOK2;HOOK1
1076	muscle cell development (GO:0055001)	2/33	0.298094	0.650065	0	0	1.89025	2.28786	DMD;IGF1
1077	positive regulation of ATP metabolic process (GO:1903580)	2/33	0.298094	0.650065	0	0	1.89025	2.28786	IGF1;SLC4A4
1078	regulation of inflammatory response to antigenic stimulus (GO:0002861)	6/137	0.300142	0.650065	0	0	1.34314	1.61647	NPSR1;HTR7;PRKAR2B;GLP2R;HTR4;ADCY8
1079	eye development (GO:0001654)	3/58	0.30039	0.650065	0	0	1.59856	1.92255	CACNA1C;MEIS2;FBN1
1080	positive regulation of cell population proliferation (GO:0008284)	18/474	0.306205	0.650065	0	0	1.15922	1.37194	HDAC4;NTRK3;CHRNA7;GLP2R;MATK;TET1;NRG1;IGF1;PTN;FGF1;PRLR;MEIS2;AR;PDGFD;NTF3;CDH13;ZFPM2;FGF10
1081	purine nucleoside bisphosphate biosynthetic process (GO:0034033)	1/11	0.309118	0.650065	0	0	2.92864	3.43831	ACAT1
1082	axonal transport of mitochondrion (GO:0019896)	1/11	0.309118	0.650065	0	0	2.92864	3.43831	HAP1
1083	regulation of cardiac muscle cell apoptotic process (GO:0010665)	1/11	0.309118	0.650065	0	0	2.92864	3.43831	CAMK2A
1084	calcineurin-NFAT signaling cascade (GO:0033173)	1/11	0.309118	0.650065	0	0	2.92864	3.43831	ADGRB2
1085	camera-type eye morphogenesis (GO:0048593)	1/11	0.309118	0.650065	0	0	2.92864	3.43831	TENM3
1086	cardiac muscle cell membrane repolarization (GO:0099622)	1/11	0.309118	0.650065	0	0	2.92864	3.43831	KCNJ3
1087	cell differentiation in spinal cord (GO:0021515)	1/11	0.309118	0.650065	0	0	2.92864	3.43831	MDGA2
1088	regulation of endocytic recycling (GO:2001135)	1/11	0.309118	0.650065	0	0	2.92864	3.43831	PLA2G4E
1089	regulation of lamellipodium morphogenesis (GO:2000392)	1/11	0.309118	0.650065	0	0	2.92864	3.43831	ENPP2
1090	regulation of lipid kinase activity (GO:0043550)	1/11	0.309118	0.650065	0	0	2.92864	3.43831	PIK3R1
1091	coenzyme A biosynthetic process (GO:0015937)	1/11	0.309118	0.650065	0	0	2.92864	3.43831	ACAT1
1092	regulation of long-term neuronal synaptic plasticity (GO:0048169)	1/11	0.309118	0.650065	0	0	2.92864	3.43831	NETO1
1093	regulation of melanin biosynthetic process (GO:0048021)	1/11	0.309118	0.650065	0	0	2.92864	3.43831	ZEB2
1094	regulation of phospholipase activity (GO:0010517)	1/11	0.309118	0.650065	0	0	2.92864	3.43831	RASGRP1
1095	embryonic eye morphogenesis (GO:0048048)	1/11	0.309118	0.650065	0	0	2.92864	3.43831	FBN1
1096	establishment of epithelial cell apical/basal polarity (GO:0045198)	1/11	0.309118	0.650065	0	0	2.92864	3.43831	OPHN1
1097	regulation of T-helper 2 cell cytokine production (GO:2000551)	1/11	0.309118	0.650065	0	0	2.92864	3.43831	PRKCZ
1098	hepatocyte growth factor receptor signaling pathway (GO:0048012)	1/11	0.309118	0.650065	0	0	2.92864	3.43831	NRP1
1099	response to sterol (GO:0036314)	1/11	0.309118	0.650065	0	0	2.92864	3.43831	RORA
1100	ribonucleoside bisphosphate biosynthetic process (GO:0034030)	1/11	0.309118	0.650065	0	0	2.92864	3.43831	ACAT1
1101	induction of positive chemotaxis (GO:0050930)	1/11	0.309118	0.650065	0	0	2.92864	3.43831	NTF3
1102	inositol phosphate biosynthetic process (GO:0032958)	1/11	0.309118	0.650065	0	0	2.92864	3.43831	PPIP5K2
1103	ketone body metabolic process (GO:1902224)	1/11	0.309118	0.650065	0	0	2.92864	3.43831	ACAT1
1104	synaptic vesicle transport (GO:0048489)	1/11	0.309118	0.650065	0	0	2.92864	3.43831	RAB27A
1105	miRNA mediated inhibition of translation (GO:0035278)	1/11	0.309118	0.650065	0	0	2.92864	3.43831	TNRC6C
1106	mitochondrion morphogenesis (GO:0070584)	1/11	0.309118	0.650065	0	0	2.92864	3.43831	PNPT1
1107	myotube cell development (GO:0014904)	1/11	0.309118	0.650065	0	0	2.92864	3.43831	IGF1
1108	negative regulation of bone remodeling (GO:0046851)	1/11	0.309118	0.650065	0	0	2.92864	3.43831	UBASH3B
1109	negative regulation of lymphocyte migration (GO:2000402)	1/11	0.309118	0.650065	0	0	2.92864	3.43831	LRCH1
1110	negative regulation of platelet-derived growth factor receptor signaling pathway (GO:0010642)	1/11	0.309118	0.650065	0	0	2.92864	3.43831	PTPRJ
1111	negative regulation of potassium ion transmembrane transport (GO:1901380)	1/11	0.309118	0.650065	0	0	2.92864	3.43831	NEDD4L
1112	negative regulation of protein localization to cell surface (GO:2000009)	1/11	0.309118	0.650065	0	0	2.92864	3.43831	NEDD4L
1113	negative regulation of receptor signaling pathway via STAT (GO:1904893)	1/11	0.309118	0.650065	0	0	2.92864	3.43831	PTPRT
1114	negative regulation of sprouting angiogenesis (GO:1903671)	1/11	0.309118	0.650065	0	0	2.92864	3.43831	SEMA6A
1115	negative regulation of translation, ncRNA-mediated (GO:0040033)	1/11	0.309118	0.650065	0	0	2.92864	3.43831	TNRC6C
1116	organophosphate catabolic process (GO:0046434)	1/11	0.309118	0.650065	0	0	2.92864	3.43831	ENPP2
1117	positive regulation of acrosome reaction (GO:2000344)	1/11	0.309118	0.650065	0	0	2.92864	3.43831	PLCB1
1118	positive regulation of alcohol biosynthetic process (GO:1902932)	1/11	0.309118	0.650065	0	0	2.92864	3.43831	FGF1
1119	positive regulation of chondrocyte differentiation (GO:0032332)	1/11	0.309118	0.650065	0	0	2.92864	3.43831	SOX5
1120	positive regulation of interleukin-13 production (GO:0032736)	1/11	0.309118	0.650065	0	0	2.92864	3.43831	PRKCZ
1121	positive regulation of keratinocyte proliferation (GO:0010838)	1/11	0.309118	0.650065	0	0	2.92864	3.43831	FGF10
1122	positive regulation of lipid localization (GO:1905954)	1/11	0.309118	0.650065	0	0	2.92864	3.43831	VSTM2A
1123	positive regulation of myelination (GO:0031643)	1/11	0.309118	0.650065	0	0	2.92864	3.43831	TENM4
1124	positive regulation of neuroblast proliferation (GO:0002052)	1/11	0.309118	0.650065	0	0	2.92864	3.43831	SMARCD3
1125	positive regulation of non-canonical Wnt signaling pathway (GO:2000052)	1/11	0.309118	0.650065	0	0	2.92864	3.43831	MLLT3
1126	positive regulation of posttranscriptional gene silencing (GO:0060148)	1/11	0.309118	0.650065	0	0	2.92864	3.43831	LIMD1
1127	phospholipid transport (GO:0015914)	3/59	0.309489	0.650065	0	0	1.56994	1.84127	ATP8A1;PITPNM1;PITPNC1
1128	cardiac muscle contraction (GO:0060048)	2/34	0.310401	0.650065	0	0	1.83109	2.14217	RYR2;DMD
1129	cellular response to vascular endothelial growth factor stimulus (GO:0035924)	2/34	0.310401	0.650065	0	0	1.83109	2.14217	NRP1;SEMA6A
1130	epithelial tube morphogenesis (GO:0060562)	2/34	0.310401	0.650065	0	0	1.83109	2.14217	RYR2;FGF10
1131	regulation of transmembrane transport (GO:0034762)	2/34	0.310401	0.650065	0	0	1.83109	2.14217	NEDD4L;KCNJ3
1132	response to steroid hormone (GO:0048545)	2/34	0.310401	0.650065	0	0	1.83109	2.14217	AR;ATP1A3
1133	phosphatidylserine metabolic process (GO:0006658)	2/34	0.310401	0.650065	0	0	1.83109	2.14217	PLA2G4E;MBOAT2
1134	positive regulation of calcium ion transport into cytosol (GO:0010524)	2/34	0.310401	0.650065	0	0	1.83109	2.14217	NPSR1;GRIN1
1135	positive regulation of release of sequestered calcium ion into cytosol (GO:0051281)	2/34	0.310401	0.650065	0	0	1.83109	2.14217	NPSR1;HAP1
1136	phosphatidylinositol metabolic process (GO:0046488)	5/112	0.311909	0.652648	0	0	1.36996	1.59606	PITPNM1;PLA2G4E;PI4KA;PIK3R1;PLCB1
1137	sulfur compound biosynthetic process (GO:0044272)	5/113	0.318421	0.664596	0	0	1.3572	1.55315	CSGALNACT1;VCAN;CHST11;UST;CHSY3
1138	positive regulation of metabolic process (GO:0009893)	5/113	0.318421	0.664596	0	0	1.3572	1.55315	LEPR;EBF2;ESRRG;KSR2;PRLR
1139	cellular protein-containing complex assembly (GO:0034622)	7/168	0.320675	0.664596	0	0	1.27496	1.45005	NSG2;CALY;SGIP1;NRG1;DMD;STXBP6;PRLR
1140	regulation of ion transmembrane transport (GO:0034765)	2/35	0.322663	0.664596	0	0	1.77551	2.00836	NEDD4L;KCNJ3
1141	regulation of JUN kinase activity (GO:0043506)	2/35	0.322663	0.664596	0	0	1.77551	2.00836	PDCD4;SASH1
1142	embryonic skeletal system development (GO:0048706)	2/35	0.322663	0.664596	0	0	1.77551	2.00836	SULF1;DSCAML1
1143	regulation of regulated secretory pathway (GO:1903305)	2/35	0.322663	0.664596	0	0	1.77551	2.00836	RAB27A;SYT9
1144	lung development (GO:0030324)	2/35	0.322663	0.664596	0	0	1.77551	2.00836	FGF1;FGF10
1145	muscle cell differentiation (GO:0042692)	2/35	0.322663	0.664596	0	0	1.77551	2.00836	RORA;DMD
1146	negative regulation of cell cycle G1/S phase transition (GO:1902807)	2/35	0.322663	0.664596	0	0	1.77551	2.00836	DLG1;MYO16
1147	negative regulation of Ras protein signal transduction (GO:0046580)	2/35	0.322663	0.664596	0	0	1.77551	2.00836	SCAI;ARHGAP24
1148	positive regulation of cell cycle G1/S phase transition (GO:1902808)	2/35	0.322663	0.664596	0	0	1.77551	2.00836	PLCB1;FGF10
1149	positive regulation of lymphocyte activation (GO:0051251)	2/35	0.322663	0.664596	0	0	1.77551	2.00836	SH3KBP1;FGF10
1150	positive regulation of reproductive process (GO:2000243)	2/35	0.322663	0.664596	0	0	1.77551	2.00836	TACR3;PLCB1
1151	negative regulation of response to stimulus (GO:0048585)	3/61	0.327708	0.664596	0	0	1.51564	1.6909	MCTP1;UBASH3B;AKT3
1152	positive regulation of protein metabolic process (GO:0051247)	5/115	0.331493	0.664596	0	0	1.33239	1.47115	NSF;CHRNA7;HECW1;NEDD4L;RASGRP1
1153	regulation of actin filament depolymerization (GO:0030834)	1/12	0.331964	0.664596	0	0	2.66226	2.93575	SEMA5A
1154	regulation of amyloid precursor protein catabolic process (GO:1902991)	1/12	0.331964	0.664596	0	0	2.66226	2.93575	CHRNA7
1155	attachment of mitotic spindle microtubules to kinetochore (GO:0051315)	1/12	0.331964	0.664596	0	0	2.66226	2.93575	MAD1L1
1156	regulation of axon regeneration (GO:0048679)	1/12	0.331964	0.664596	0	0	2.66226	2.93575	PTN
[truncated: 1,221 more rows]

## Sheet: GO_Molecular_Function_2021_up
Column1	Term	Overlap	P.value	Adjusted.P.value	Old.P.value	Old.Adjusted.P.value	Odds.Ratio	Combined.Score	Genes
[truncated: 577 more rows]

[truncated: 3 more sheets: GO_Molecular_Function_2021_down, GO_Cellular_Component_2021_up, GO_Cellular_Component_2021_down]
